# Supplementary material for: Characterization of chromatin accessibility patterns in different mouse cell types using machine learning methods at single-cell resolution
Source: Front Genet. 2023 Mar 1;14:1145647. doi: 10.3389/fgene.2023.1145647 (PMC10014730; doi:10.3389/fgene.2023.1145647)
Supplement: Supplementary file 1 [file Table2.XLSX]

## Sheet: Sheet1
Rank	Gene
1	H2-DMB2
2	TRBD2
3	RBM47
4	TRBJ2-4
5	TRBJ2-1
6	TRBD1
7	TRBJ2-2
8	GM17602
9	TRBJ2-3
10	TRBJ2-5
11	TRBJ2-7
12	ODZ2
13	DLG2
14	NRXN1
15	PCDHA11
16	SHANK2
17	SOX2OT
18	ANK2
19	H2-OB
20	BAI3
21	PODNL1
22	TBR1
23	PAX6
24	TYRO3
25	SHANK1
26	TMEFF2
27	H2-AA
28	ANKS1B
29	GATA4
30	SCN2A1
31	MTAP1A
32	GM16983
33	H2-EB1
34	MYH6
35	GM20513
36	CSRNP3
37	9330188P03RIK
38	NTRK2
39	MDGA2
40	DAB1
41	NCAM1
42	ARPP21
43	A830082K12RIK
44	CALY
45	SLC1A2
46	SHANK3
47	CYTIP
48	TTYH1
49	SLA
50	MTUS2
51	TRIM9
52	PRICKLE2
53	C130071C03RIK
54	LINGO1
55	CD74
56	DPP6
57	NOL4
58	MCF2L
59	CD83
60	FGF14
61	STRN4
62	KALRN
63	H2-AB1
64	PPARA
65	LRFN5
66	CBLN1
67	ELAVL4
68	ODZ4
69	PPP2R2B
70	IKZF1
71	VSNL1
72	RGMA
73	EPHB6
74	C230021G24RIK
75	LRRN3
76	GRAMD1B
77	GRIA2
78	GM14978
79	LRRC4C
80	2010013B24RIK
81	NDRG4
82	SYKB
83	FAM176A
84	A430078G23RIK
85	ANKRD34A
86	RUNX1T1
87	LMTK3
88	GIMAP5
89	KCNN2
90	SATB1
91	PDE1A
92	SHC3
93	CSMD3
94	LRMP
95	A930011O12RIK
96	SNTG1
97	MTAP2
98	GAS1
99	NTM
100	MAPK10
101	AATK
102	A930018M24RIK
103	GM17502
104	PPFIA2
105	FEZ1
106	GM17618
107	GIMAP6
108	GM15525
109	GM16534
110	CELSR3
111	PTPN22
112	PTPRR
113	BDNF
114	PITPNM2
115	SH2D2A
116	PDE10A
117	RTN1
118	ZFYVE28
119	TRBJ1-6
120	ABCA4
121	SHISA7
122	OPCML
123	LPHN3
124	9030224M15RIK
125	DNM1
126	SCHIP1
127	PALM3
128	SNORA17
129	DBC1
130	SLC27A2
131	DOCK2
132	GM16958
133	GIMAP1
134	PIGZ
135	SYNPO
136	PHYHIPL
137	A430104N18RIK
138	FAM5C
139	RIN2
140	CLU
141	1810019D21RIK
142	CX3CL1
143	AC044864.2
144	LAMB1
145	PLEKHA2
146	PCDHGC5
147	NEGR1
148	EFNA5
149	HPN
150	CTSZ
151	GLIS2
152	MTSS1L
153	ATP6V0A4
154	DDR1
155	CASZ1
156	MPP2
157	CXCR4
158	CDH2
159	SPEG
160	KCTD1
161	RAP1GAP
162	TMOD2
163	LRRTM1
164	EPHB3
165	2023-09-09
166	GPSM1
167	GM9889
168	RIMS2
169	SLC6A15
170	LAPTM5
171	ADRB1
172	GM3764
173	LMO7
174	MYH14
175	TRBJ1-4
176	HNF1B
177	GM16654
178	PMP22
179	LEF1
180	SNAP25
181	AC044864.1
182	PDK4
183	S1PR1
184	SOX5
185	CELF4
186	LPHN1
187	ZFP583
188	DLGAP2
189	LRRC4B
190	4930570G19RIK
191	LRRC7
192	CMTM5
193	NFIB
194	RGS10
195	PHACTR3
196	ESAM
197	SIRPA
198	SLC12A5
199	PTGES
200	EDIL3
201	TRBV31
202	TRBJ1-7
203	PPP1R16B
204	ESRP2
205	PHLDB2
206	ZFP503
207	FGF9
208	TRIM2
209	DLC1
210	SRGN
211	GPRC5C
212	GMPR
213	ITGB8
214	SLC35C2
215	ERBB4
216	ACTR3B
217	GGT1
218	ETL4
219	PIK3CD
220	A930024E05RIK
221	TAGLN3
222	RHOBTB1
223	C530028O21RIK
224	GM16076
225	GM16994
226	TRBJ1-5
227	RNF125
228	ABR
229	SCN1A
230	TRBJ1-3
231	EPB4.1L1
232	CDH18
233	2610307P16RIK
234	RASSF2
235	KCNH3
236	5830416P10RIK
237	FAM5B
238	SLFN5
239	ADAMTS1
240	FAM19A5
241	SARDH
242	GM15320
243	ARHGEF19
244	TNIK
245	CHN1
246	HOXA7
247	GM17603
248	PTPRD
249	FGF1
250	NFKBID
251	THRA
252	OSBPL1A
253	ARHGEF37
254	ATP2B2
255	ST8SIA1
256	RUSC2
257	BC051142
258	MIR142
259	A730056A06RIK
260	CHST2
261	STMN2
262	NRXN3
263	PTCHD2
264	DTNA
265	PTPRG
266	RNASE4
267	PDE2A
268	TMCC2
269	GM16836
270	CDKL1
271	EVI2A
272	SLIT2
273	SALL1
274	SLC38A3
275	CD97
276	CCDC141
277	4833424O15RIK
278	GM15688
279	MAGI2
280	ZEB2
281	PAWR
282	GM12951
283	2900072N19RIK
284	GABBR1
285	GFI1
286	FMN2
287	CLSTN3
288	BC106179
289	PLEK
290	FAM123A
291	SEZ6L2
292	TUBB2B
293	N28178
294	GPR19
295	DBN1
296	GM16532
297	DLGAP1
298	AUTS2
299	PDE4A
300	SORBS2
301	FAM65B
302	SGIP1
303	IRF5
304	ANG
305	MMP16
306	TMOD1
307	ITK
308	GRIN2A
309	KLF15
310	ZFP532
311	CKB
312	PCDH1
313	GM5432
314	VLDLR
315	CNTN1
316	LIX1L
317	FUT9
318	ZFP444
319	2810032G03RIK
320	CORO1A
321	HES1
322	ZMYND8
323	TNFAIP2
324	FAM84A
325	A430072P03RIK
326	RBFOX2
327	NRXN2
328	ITGB5
329	SLC8A2
330	4632428N05RIK
331	RAPGEF3
332	PHLDB1
333	PHACTR1
334	SIDT1
335	UPP2
336	LRTM2
337	GM14488
338	UNC5C
339	KIFC3
340	SRCIN1
341	2210408F21RIK
342	ABLIM1
343	DAB2IP
344	SH2D3C
345	GM15743
346	2810055G20RIK
347	GM15721
348	SPOCK2
349	AI854703
350	SH3TC1
351	4930512B01RIK
352	PPARGC1A
353	GM13327
354	GRIK2
355	RARG
356	CNR1
357	TRIB2
358	9830001H06RIK
359	CADM2
360	GM15326
361	TEP1
362	GPR37
363	CMAH
364	FMN1
365	PALM2
366	NFIX
367	OLFM1
368	U1
369	SHISA5
370	GPR18
371	RAPGEF2
372	0610040F04RIK
373	RUNX3
374	CTNND2
375	NACAD
376	NAT14
377	ABI3
378	PCDH17
379	BHLHE40
380	STXBP1
381	GAS7
382	ATP8B2
383	ATP1A2
384	APBB2
385	FSCN1
386	FAM131A
387	AMOTL2
388	ZFP462
389	CHL1
390	FAH
391	GRID2
392	MFAP3L
393	SHROOM3
394	ST6GAL1
395	6530418L21RIK
396	EFNA1
397	SH3TC2
398	PRKCZ
399	PER1
400	MTUS1
401	PLXDC2
402	RGS7BP
403	GPR158
404	RASGRP1
405	GRIN1
406	TGM2
407	NCAM2
408	PLEKHM2
409	JAKMIP1
410	KIF17
411	TGIF1
412	HFE2
413	KCNIP3
414	SLC38A1
415	MIR1904
416	IGSF9B
417	NEU2
418	PTMA
419	PKIA
420	CIZ1
421	RAI1
422	4921504A21RIK
423	PPP1R3E
424	TMBIM1
425	5031425E22RIK
426	DST
427	U2
428	MAMSTR
429	KDM2B
430	GM17351
431	PLEC
432	RADIL
433	AK1
434	ARPC3
435	ARHGEF2
436	SLC2A3
437	GM10570
438	SYBU
439	AKNA
440	RCAN2
441	DIXDC1
442	1110002J07RIK
443	DYSF
444	ENOX1
445	APBB1IP
446	TNFAIP3
447	TMEM176B
448	WWTR1
449	ACACB
450	MEF2C
451	WIPF1
452	GM16832
453	FGD3
454	JDP2
455	BZRAP1
456	PEX5L
457	SLC29A1
458	PDLIM2
459	LIMCH1
460	NCOR2
461	ELMO1
462	GGTA1
463	A330009N23RIK
464	GM16253
465	CDK2AP1
466	A330033J07RIK
467	ASTN2
468	2410080I02RIK
469	4932441J04RIK
470	MICAL2
471	ACHE
472	STOX2
473	NR1D1
474	CYS1
475	ZPBP2
476	ARHGEF3
477	2810030E01RIK
478	JUN
479	MAPT
480	D130043K22RIK
481	ZMIZ1
482	TCFEB
483	U5
484	DOCK10
485	FRMD4B
486	MYT1L
487	PECAM1
488	GM12216
489	SEMA6A
490	GM10649
491	NOVA1
492	CUEDC1
493	LBH
494	GM17721
495	KCTD8
496	BTBD3
497	SAMD4
498	SEMA4A
499	NFATC1
500	GNG8
501	9530026P05RIK
502	PLXNB2
503	JPH4
504	RORA
505	GM5148
506	APBA1
507	CACNB2
508	KLHL29
509	PIP4K2C
510	FABP3
511	PDE4C
512	ZBTB20
513	TIMP3
514	CDH8
515	GM17080
516	CAMTA1
517	TMEM176A
518	GRM3
519	PDE4D
520	IFFO1
521	CD37
522	RXRA
523	CDK14
524	MERTK
525	LCP1
526	OBSL1
527	SYT1
528	TEAD1
529	JAG1
530	MLL5
531	IRX2
532	ZFP787
533	ERBB3
534	ANK
535	NR3C2
536	CHD2
537	TJP2
538	IRS1
539	SHF
540	DACH1
541	AC107770.1
542	A830052D11RIK
543	PTPN14
544	RAB11FIP1
545	ZBTB38
546	TPM4
547	PIK3R5
548	6330406I15RIK
549	DNAJC6
550	ANK3
551	IFITM2
552	FLI1
553	TRNP1
554	FBXO44
555	SORBS3
556	ZFP667
557	CTSC
558	SLC23A2
559	SOX4
560	INPP5D
561	RASGRP2
562	RFX1
563	RUNX1
564	ITPKB
565	CYTH1
566	NDRG2
567	A830005F24RIK
568	ID4
569	SCD2
570	EML2
571	SLC43A2
572	CIC
573	BIN1
574	HIST1H3H
575	PRICKLE1
576	A430110N23RIK
577	D930049A15RIK
578	GM7461
579	GM885
580	FAM129B
581	MEIS1
582	HNRNPUL1
583	FAM43A
584	IRF8
585	MNT
586	SMARCD3
587	ARHGEF17
588	RASAL1
589	UBXN10
590	BHLHE41
591	C230035I16RIK
592	CD24A
593	GM10676
594	GM8098
595	MKL1
596	MEIS2
597	HIST1H4A
598	BC042782
599	NFIL3
600	RND3
601	ARHGDIB
602	IFT81
603	HIST1H3A
604	PKNOX2
605	TXNIP
606	TLL1
607	PCDH7
608	GLIPR1
609	PTPRM
610	STX3
611	FAM115A
612	MYO1B
613	HPCAL4
614	LIMD2
615	HIST1H1E
616	ARHGAP27
617	CYR61
618	PAX5
619	CYP2J9
620	GM17716
621	CALD1
622	A830073O21RIK
623	1700027A23RIK
624	GPR85
625	A330023F24RIK
626	EPHA4
627	CBLC
628	GM17628
629	C330011M18RIK
630	GM17501
631	ZCCHC14
632	GM13986
633	LRRC49
634	SPHK1
635	GPC6
636	SEMA4D
637	KCNV1
638	MYPOP
639	HS3ST1
640	HIST1H2AC
641	OSBPL3
642	TEF
643	GRASP
644	ZFP90
645	GABRB1
646	HMHA1
647	GM11398
648	TMEM229A
649	PTPRK
650	NAB2
651	PRKAA2
652	EPHX4
653	HIST1H2BE
654	PAQR8
655	VCAN
656	VGLL4
657	CNTNAP1
658	ADSSL1
659	NR4A1
660	RTKN
661	XRCC2
662	CPEB3
663	KCNK1
664	HCLS1
665	EPB4.1L4B
666	AMZ2
667	NFIC
668	A330008L17RIK
669	GM13594
670	TENC1
671	RASGEF1B
672	ARHGAP26
673	GM11998
674	RAB3C
675	MIR9-2
676	MTMR11
677	ACVR1
678	NOTCH1
679	GM5069
680	MYO10
681	SLC15A3
682	CRLF2
683	TNRC18
684	TRAF3IP3
685	PAX2
686	GM15444
687	TSPAN9
688	APP
689	TGFB1
690	PLEKHG5
691	KLF2
692	SFXN3
693	ARHGEF10L
694	FAM59A
695	AC123853.1
696	DTX4
697	PLEKHO1
698	RAB20
699	KIF21B
700	TUBA1A
701	PPM1H
702	LINGO2
703	HIST1H2BC
704	DHRS3
705	IGSF8
706	LRRC3B
707	LDHB
708	PLEKHH3
709	SLC27A1
710	EPC1
711	PVRL2
712	4632428C04RIK
713	SLC25A4
714	SMAD7
715	OSBP
716	MET
717	GPR162
718	HIST1H2AI
719	FAIM2
720	PSD3
721	U2AF2
722	MYC
723	IER3
724	B4GALT6
725	CADM1
726	MAGI1
727	SPRY2
728	MT1
729	4833407H14RIK
730	MIR23A
731	GM10840
732	ST8SIA3
733	FERMT2
734	C230081A13RIK
735	TAGLN2
736	RNASE6
737	GM14321
738	GPR157
739	OXA1L
740	PSD
741	ZFP91
742	THA1
743	MPZL1
744	DOCK9
745	HSP90AB1
746	GM11725
747	PPP2R4
748	AKAP7
749	RAB15
750	ST8SIA4
751	TMIE
752	ZFP36L2
753	PLA2G2C
754	HIST1H2BL
755	LRP1
756	LRRC8D
757	BAI2
758	1010001N08RIK
759	VIM
760	CMTM3
761	AMPD3
762	ZFP133-PS
763	ADAM19
764	ZFP36L1
765	ZFP658
766	CIT
767	TM6SF1
768	FADS2
769	BBC3
770	MIRLET7C-2
771	HIST2H2AC
772	SLC45A4
773	HK2
774	BAD
775	ARHGEF12
776	VIPR1
777	LRRC4
778	POLR3GL
779	TRIP10
780	FNBP1L
781	RALGDS
782	CCDC130
783	1500009C09RIK
784	ADORA1
785	RFTN1
786	REEP2
787	STK10
788	IRF4
789	GM15908
790	4930485B16RIK
791	MOB3B
792	GM16565
793	NUDT3
794	CAMK2N1
795	KCNA2
796	TTC39B
797	PLD3
798	CMBL
799	PKDCC
800	PRODH
801	DUSP3
802	MAST3
803	EIF4G2
804	PDE8B
805	ZFP219
806	CDKL4
807	ADD3
808	NGDN
809	CTTNBP2
810	TIAM1
811	NFIA
812	NT5E
813	RARA
814	C230036H16RIK
815	GM17547
816	CYBA
817	SLC25A25
818	GM14340
819	GM16256
820	EML6
821	COBLL1
822	PFKM
823	RPS6KA1
824	ELF2
825	B3GAT2
826	ZFP608
827	GM10549
828	PDE4DIP
829	MYLK3
830	DENND3
831	PDGFA
832	FOSL2
833	RGMB
834	FOS
835	ARHGAP30
836	FLRT3
837	CTGF
838	E230013L22RIK
839	MYO18A
840	KANK1
841	LRCH1
842	GCNT2
843	PIK3R1
844	UCP2
845	KIF12
846	H2-EB2
847	GM15441
848	ZFP28
849	PBX4
850	AKAP13
851	GNAO1
852	PIAS3
853	NFKB2
854	SH3BP2
855	GPR108
856	NFKBIZ
857	POU3F2
858	A830007P12RIK
859	MAN2B1
860	KIF11
861	MMP24
862	ANP32A
863	EEF2K
864	PSAT1
865	SEMA4B
866	SHISA4
867	ANKRD33B
868	MAFB
869	ZFP385B
870	ZFP710
871	ATF3
872	LGR4
873	MIR27A
874	SASH1
875	GM12908
876	HMG20A
877	1110012J17RIK
878	ARHGAP25
879	CDH7
880	SOCS2
881	HIST1H1D
882	1300014I06RIK
883	CAMK2D
884	PATZ1
885	FGFR2
886	ITGA4
887	ST3GAL6
888	SOX21
889	LRP10
890	RLTPR
891	ARHGEF40
892	RCC2
893	SYNE2
894	GM16761
895	MIR24-2
896	BIRC3
897	GM1614
898	CAMK1D
899	FAM53B
900	AC163033.1
901	MIR1900
902	TMEM191C
903	PTEN
904	FLOT1
905	CTTNBP2NL
906	PYGB
907	UCHL1
908	GTF2I
909	PICK1
910	DAZAP1
911	HIST2H2BE
912	PTP4A3
913	USP2
914	A330032B11RIK
915	SAMD12
916	TMC8
917	DCLK1
918	TSPAN5
919	DUSP5
920	PPRC1
921	EEF1A1
922	EPHX1
923	A430107O13RIK
924	HIST2H2AB
925	PKM2
926	SLC22A23
927	DUSP14
928	MTX1
929	SLC4A8
930	5S_RRNA
931	BMPR1A
932	U6
933	PTGER4
934	D0H4S114
935	DCBLD1
936	IMPDH1
937	PCDH10
938	KCTD12
939	CUX2
940	IRAK2
941	GM15270
942	FBXO46
943	DCBLD2
944	HIST1H2BB
945	PFKP
946	MYCN
947	PLEKHA7
948	RP23-405M24.1
949	APOBEC3
950	CD36
951	KLF4
952	AC116595.1
953	ZFP322A
954	GM10655
955	GM10419
956	ATXN7L1
957	FAM49A
958	ACCN1
959	HIST1H2AD
960	ZDHHC18
961	BC037032
962	PLCH2
963	GM9837
964	FGFR3
965	HSPG2
966	ASAP2
967	DENND4B
968	LYN
969	PLEKHO2
970	CCDC63
971	FHOD3
972	C630020P19RIK
973	LIN7A
974	FZD8
975	BMF
976	LRP8
977	FZD1
978	PDZD7
979	ENO2
980	PPARGC1B
981	1700045H11RIK
982	MYADM
983	ARHGAP23
984	FAM49B
985	PPP2R5C
986	ICAM2
987	ERRFI1
988	HOPX
989	ZFP827
990	GM4485
991	THBS1
992	GM11915
993	PAM
994	2610316D01RIK
995	LGALS1
996	RELB
997	SYNJ2
998	GFOD1
999	D3BWG0562E
1000	CNN3
1001	DUSP4
1002	ICAM4
1003	1500017E21RIK
1004	ARRB1
1005	DCAF15
1006	AC102815.1
1007	CDC42BPB
1008	GPR146
1009	TRPS1
1010	GABRB2
1011	DDO
1012	LRRC8B
1013	BTN1A1
1014	HIST1H2AE
1015	PDZRN3
1016	FAM174B
1017	DPYSL3
1018	NDRG1
1019	SLAIN1
1020	DENND2D
1021	EPHA7
1022	MADD
1023	PPP1R12B
1024	IDH2
1025	KLF3
1026	STXBP5L
1027	AHNAK
1028	IGSF9
1029	MMU-MIR-1907
1030	YAP1
1031	SLC16A14
1032	HSF4
1033	JUND
1034	HIST1H2BG
1035	TNFAIP8
1036	HIST1H3C
1037	GM15417
1038	TLE3
1039	GM10151
1040	SLC25A45
1041	PNP
1042	HIP1
1043	RGS2
1044	RASSF5
1045	VAMP1
1046	AI480526
1047	EPAS1
1048	CHD7
1049	GABRA2
1050	FOXJ2
1051	B4GALNT1
1052	S100A16
1053	5730469M10RIK
1054	ETV1
1055	ARAP1
1056	ZSWIM4
1057	ATP1A1
1058	REL
1059	PLEKHF1
1060	CAR11
1061	GM2694
1062	ST6GALNAC4
1063	AGPAT3
1064	PIK3IP1
1065	NPR1
1066	GM15749
1067	AB041803
1068	GM12592
1069	TMC6
1070	PLEKHG3
1071	ICAM5
1072	CD2
1073	PXN
1074	GALNTL4
1075	SLC9A9
1076	CNP
1077	GM16046
1078	AC125201.1
1079	ZBTB7B
1080	AC126679.1
1081	NUMBL
1082	CELF6
1083	NRIP1
1084	KCNJ10
1085	FBXL15
1086	POLD4
1087	APEX1
1088	NEDD4
1089	IRF1
1090	IGF1R
1091	CXXC5
1092	GM9955
1093	MLLT4
1094	FAM84B
1095	IDH1
1096	PABPN1
1097	H2-K1
1098	FOSB
1099	FZD4
1100	GRAMD3
1101	IGFBP7
1102	HNRNPF
1103	NEK8
1104	LDB1
1105	5031434O11RIK
1106	BSN
1107	CAPG
1108	DHX30
1109	TPD52
1110	OBFC1
1111	MOGAT1
1112	FBXO32
1113	HIST1H3G
1114	GM15473
1115	SLCO3A1
1116	TMEM132A
1117	ANP32E
1118	KCNJ2
1119	TMED1
1120	ITGA1
1121	CD3EAP
1122	ARHGAP22
1123	FAM20C
1124	LRRFIP1
1125	GM4117
1126	PLEKHM3
1127	GM16671
1128	FIGN
1129	GM4221
1130	SESN1
1131	ATP8A2
1132	OXCT1
1133	KCNC3
1134	SMAD6
1135	GM17110
1136	STK17B
1137	TMEM63A
1138	MXI1
1139	ANGPTL4
1140	DLGAP4
1141	RAPGEFL1
1142	2610203C20RIK
1143	2310015A10RIK
1144	BOC
1145	NGEF
1146	NR4A2
1147	DUSP7
1148	LPHN2
1149	SEC14L2
1150	FAM13A
1151	CHSY1
1152	GM4285
1153	ROBO2
1154	TNKS1BP1
1155	2810488G03RIK
1156	NFATC2
1157	GM11175
1158	AFF1
1159	UST
1160	C630004L07RIK
1161	MIR1903
1162	ADCK3
1163	LRRC8C
1164	FAM117A
1165	ARHGAP42
1166	NRCAM
1167	9930014A18RIK
1168	SHB
1169	GLS
1170	PGAP1
1171	CISH
1172	GGNBP1
1173	ADAMTSL2
1174	H6PD
1175	NFKB1
1176	5033414D02RIK
1177	GM11336
1178	GAB1
1179	SEMA6D
1180	ARHGAP29
1181	RNF115
1182	GM17509
1183	GPRC5B
1184	CYFIP2
1185	GM17343
1186	ITPRIP
1187	COL4A1
1188	9630014M24RIK
1189	TMEM161B
1190	DCLRE1C
1191	ADAP1
1192	HIST1H2BF
1193	SIDT2
1194	GM6420
1195	POLR3E
1196	IQSEC1
1197	PTPDC1
1198	TSPAN13
1199	AF064781
1200	FHOD1
1201	EHBP1L1
1202	SLC4A4
1203	PPP5C
1204	ZFP467
1205	B4GALT5
1206	SH3GL2
1207	5330417C22RIK
1208	OBFC2A
1209	FES
1210	2210417K05RIK
1211	PPAP2A
1212	H2-D1
1213	BCL2L1
1214	EMID1
1215	IL17RB
1216	PPP1R13L
1217	GM17658
1218	INADL
1219	1810019N24RIK
1220	IQGAP2
1221	PPP1R3B
1222	HAAO
1223	ADCK4
1224	ADAMTSL4
1225	ENDOD1
1226	TRIM7
1227	OSGEP
1228	AKAP2
1229	NR2F6
1230	D18ERTD653E
1231	BCL2L11
1232	CTCF
1233	DCAKD
1234	TOX
1235	CCDC114
1236	6330409D20RIK
1237	ICAM1
1238	UBC
1239	CPM
1240	FAM184A
1241	SH2D4A
1242	LLGL2
1243	PHF15
1244	APOB
1245	RREB1
1246	AHCYL2
1247	SLC9A5
1248	ANKS1
1249	C530050E15RIK
1250	PNP2
1251	IER5L
1252	MZF1
1253	LTBP3
1254	GM17422
1255	RBKS
1256	4933427G17RIK
1257	2310001H17RIK
1258	STK39
1259	CRELD1
1260	ITGB3
1261	WDR96
1262	MCC
1263	GLCCI1
1264	RAB39
1265	9930012K11RIK
1266	RCSD1
1267	SLC25A17
1268	HK1
1269	GM11613
1270	1110006G14RIK
1271	SCAP
1272	SMAD3
1273	GM15943
1274	1700013F07RIK
1275	2500003M10RIK
1276	SPECC1
1277	ZFP715
1278	NIPBL
1279	DIRAS2
1280	NFE2L2
1281	SLC41A3
1282	VEGFA
1283	CSF1
1284	CCDC19
1285	GM16719
1286	SYDE2
1287	HIST1H2AG
1288	2023-09-08
1289	ARHGAP31
1290	TTC39C
1291	PLA2G6
1292	FURIN
1293	SOCS3
1294	CHST15
1295	POLR3C
1296	HDAC5
1297	TRAF3IP2
1298	TNFRSF9
1299	HIST1H2BJ
1300	DAD1
1301	RASGRP3
1302	DSE
1303	TBC1D1
1304	HSPH1
1305	CCND3
1306	UBE2D2
1307	MBP
1308	NECAP1
1309	E030042O20RIK
1310	SLC6A6
1311	CRIP2
1312	PLCL1
1313	PARD3
1314	STXBP6
1315	PAQR4
1316	GAL3ST1
1317	ZFP395
1318	PEG10
1319	INPP4B
1320	SLC35F5
1321	SETBP1
1322	D17H6S56E-5
1323	RP24-263P17.1
1324	RRAS
1325	TMSB10
1326	MYO5A
1327	RBFOX3
1328	HOXA10
1329	GM15396
1330	ZFP37
1331	PEA15A
1332	WLS
1333	SLC16A13
1334	4930578M01RIK
1335	AL596123.1
1336	GAMT
1337	MGAT5
1338	PAK1
1339	HIST1H4D
1340	ZIC4
1341	GM16998
1342	PDE3B
1343	TXNRD2
1344	RBPMS
1345	SCARB1
1346	KBTBD11
1347	WIPI1
1348	SNORD123
1349	SPATA6
1350	CEP97
1351	STAT5B
1352	MYRIP
1353	GM11744
1354	2610203C22RIK
1355	MATR3
1356	BAMBI-PS1
1357	SGCE
1358	TES
1359	MEX3A
1360	KCTD15
1361	SYNGR1
1362	VMP1
1363	TRIM36
1364	TACSTD2
1365	HACL1
1366	HLF
1367	SNAPIN
1368	MAP3K6
1369	BICD1
1370	SETD7
1371	MAPK3
1372	AOX1
1373	NRP1
1374	ZFP458
1375	4933406I18RIK
1376	TLCD1
1377	SETD8
1378	QK
1379	TSPAN17
1380	LCLAT1
1381	ALOXE3
1382	CUL7
1383	EPS8
1384	FAM134B
1385	SPRY4
1386	ABHD15
1387	B230312A22RIK
1388	HIST1H2BP
1389	ATP13A3
1390	RNASEL
1391	SOCS1
1392	MYO7A
1393	SEMA5A
1394	MTMR12
1395	5530401N12RIK
1396	HIST1H1B
1397	ARSB
1398	MLLT11
1399	GEM
1400	WASF2
1401	EMB
1402	KLHDC9
1403	AKAP1
1404	PSMD3
1405	CDR2
1406	D16ERTD472E
1407	EPHB4
1408	ANKRD13D
1409	SPSB1
1410	CCDC159
1411	IL16
1412	ST6GALNAC6
1413	H2-K2
1414	E130102H24RIK
1415	LPAR5
1416	ZFP759
1417	VARS
1418	FAM107B
1419	HIST1H1A
1420	NCOA7
1421	PLEKHM1
1422	N4BP2L1
1423	COL4A2
1424	TSPAN31
1425	HIST1H4J
1426	FAIM3
1427	ARHGAP39
1428	TMEM151A
1429	CNKSR3
1430	SLC26A6
1431	THBD
1432	LY6E
1433	GM17040
1434	RASSF6
1435	WBP2
1436	CAMKK2
1437	2310014H01RIK
1438	FLRT2
1439	AIF1L
1440	PARK7
1441	NLN
1442	PRRC2B
1443	1700110K17RIK
1444	A230107N01RIK
1445	GM9949
1446	JTB
1447	EML1
1448	PLXNC1
1449	SLC39A14
1450	ADAM15
1451	D4BWG0951E
1452	LASS6
1453	AW555464
1454	RHOC
1455	LASS2
1456	GM9804
1457	KCNH2
1458	PIP4K2A
1459	MYL12B
1460	PDZD2
1461	FGR
1462	PATL1
1463	ZNRF1
1464	LRRC27
1465	CCDC21
1466	GM15860
1467	GM15706
1468	ZFP963
1469	U3
1470	IGFBP4
1471	GM16897
1472	CNTNAP2
1473	DNASE2A
1474	MAN1A
1475	HIST1H2AN
1476	IL27RA
1477	S100A1
1478	GM11999
1479	ATP6V0A1
1480	MPPED2
1481	ELL2
1482	PTN
1483	GM9929
1484	ZFP760
1485	ZBTB10
1486	FRYL
1487	GNAI1
1488	FOXO1
1489	SPNB1
1490	XKR4
1491	6430573F11RIK
1492	PRKG1
1493	INPPL1
1494	KCNJ6
1495	GM10497
1496	KRAS
1497	MIER1
1498	ARSG
1499	DSCAM
1500	PMEPA1
1501	D8ERTD82E
1502	EPHA5
1503	CCDC88C
1504	MAPKAPK2
1505	MAPK11
1506	RASAL2
1507	ZFPM2
1508	GPR132
1509	RASSF4
1510	PPIP5K2
1511	ATP2A2
1512	FAM65A
1513	LCK
1514	GM16283
1515	4930402H24RIK
1516	ZFP719
1517	PLXND1
1518	L3MBTL3
1519	CACNB4
1520	RUNX2
1521	ABTB2
1522	MUC1
1523	PLCB4
1524	GRB7
1525	PCX
1526	2010015L04RIK
1527	ZFP768
1528	ELOVL7
1529	SRL
1530	CAMK4
1531	RCAN1
1532	VAV3
1533	TMEM109
1534	ECH1
1535	NT5DC3
1536	BCL7A
1537	CBFA2T3
1538	5730420D15RIK
1539	TRIM17
1540	RAB11FIP4
1541	HIST1H2AB
1542	NFKBIA
1543	NCK2
1544	MRPL39
1545	GM2895
1546	MAFG
1547	CDC42SE1
1548	FARP1
1549	GM16365
1550	TTPAL
1551	ZFP595
1552	9030418K01RIK
1553	PARN
1554	1810021B22RIK
1555	CDH10
1556	ACAA2
1557	CERKL
1558	FRY
1559	ARRDC4
1560	EPHA2
1561	BEND5
1562	SLC44A1
1563	GM9967
1564	APLF
1565	ISLR2
1566	3110001D03RIK
1567	PBX1
1568	4930523C07RIK
1569	VPS37B
1570	FBXL12
1571	RHOG
1572	PAK4
1573	MSH5
1574	LASS1
1575	SUPT4H1
1576	SH2B3
1577	CASP8
1578	CRYGN
1579	ACSL1
1580	MINK1
1581	MID1
1582	PSEN2
1583	SLC25A30
1584	G630016G05RIK
1585	JAKMIP2
1586	TRABD
1587	PPP1R3D
1588	ITPR2
1589	GM11521
1590	ACOX2
1591	TUBA1C
1592	EXPH5
1593	CNTD1
1594	ARRDC1
1595	A930002H24RIK
1596	PRR5L
1597	FAM46B
1598	CLN8
1599	KCNK10
1600	GM16765
1601	CCDC56
1602	GUCY1B3
1603	KATNAL1
1604	HBEGF
1605	ORAI2
1606	RNF43
1607	PARP8
1608	B230118H07RIK
1609	CHKB
1610	FAM46A
1611	ALDH18A1
1612	ATP6V0D1
1613	1500011H22RIK
1614	CXCR5
1615	DDX26B
1616	PRR24
1617	CTBP2
1618	POLI
1619	PKN1
1620	HEBP1
1621	HINT1
1622	ALDH7A1
1623	MTA3
1624	ACSS1
1625	UNC13D
1626	LPL
1627	PHYH
1628	OSBPL6
1629	FAM46C
1630	FGD4
1631	6330403L08RIK
1632	GABRA1
1633	TRAF3
1634	UBASH3B
1635	MIR1199
1636	PLD1
1637	AC124180.1
1638	CCDC64
1639	GM16615
1640	2023-09-04
1641	HIP1R
1642	GM15723
1643	LFNG
1644	TDRD7
1645	ATF6
1646	4930432K21RIK
1647	MGA
1648	E130215H24RIK
1649	IL3RA
1650	JHDM1D
1651	PLXNA4
1652	IGF1
1653	DDX20
1654	ST3GAL4
1655	HIST1H2BK
1656	PIGP
1657	NNT
1658	SLC37A1
1659	FAR1
1660	KLC1
1661	RAB11FIP3
1662	FER
1663	STAMBPL1
1664	TRHDE
1665	DENND5B
1666	CHDH
1667	CRIM1
1668	IL10RB
1669	SCN5A
1670	2900079G21RIK
1671	GM13383
1672	GM10615
1673	RND2
1674	SLC7A14
1675	DNAJB2
1676	BTD
1677	UBL5
1678	LRIG1
1679	GM10602
1680	GM15889
1681	TUBA4A
1682	SCP2
1683	TMEM37
1684	AL669828.1
1685	SLCO5A1
1686	HIST1H2AH
1687	CDK6
1688	METRNL
1689	TM7SF3
1690	SPSB4
1691	GJA1
1692	DNMT3A
1693	ORMDL3
1694	MARCKS
1695	LASS4
1696	GPC1
1697	GM16990
1698	HIST1H3B
1699	AGAP3
1700	PPP1R3F
1701	SAMHD1
1702	PPFIBP2
1703	4930415F15RIK
1704	SIL1
1705	CDC14A
1706	PHAX
1707	GM9968
1708	LGMN
1709	GM17690
1710	PACSIN2
1711	MACROD1
1712	GM16010
1713	CCPG1
1714	4930483J18RIK
1715	GM3510
1716	ZFP184
1717	ICA1
1718	EPHA6
1719	NUAK2
1720	GRB14
1721	HIST3H2BB-PS
1722	CERK
1723	PFKFB4
1724	WNT5A
1725	IL1RAP
1726	SPO11
1727	LILRB4
1728	HPS3
1729	ANKRD50
1730	SLC1A5
1731	PPP1R9B
1732	GOT2
1733	SNORA14
1734	HIST3H2A
1735	HIST1H2BM
1736	L3MBTL2
1737	RAB31
1738	GM16217
1739	NLRX1
1740	SH3BGRL3
1741	EDEM1
1742	GM15569
1743	DGCR6
1744	CCDC50
1745	FGD2
1746	POU2AF1
1747	HIPK1
1748	SUB1
1749	PLXNA2
1750	PFDN2
1751	AFAP1
1752	FAM111A
1753	CAPN5
1754	LPIN2
1755	NUTF2
1756	CACNA2D1
1757	GM12500
1758	RAB34
1759	SLC6A17
1760	GAB2
1761	PROC
1762	ZFR
1763	NEURL3
1764	2310067B10RIK
1765	NRARP
1766	CAMK2A
1767	KCTD11
1768	BAG3
1769	AMPD2
1770	PCBP3
1771	BMI1
1772	PSD4
1773	HIST1H2AJ
1774	RSL1
1775	GPN3
1776	GM16493
1777	PALM
1778	SAMD1
1779	HNRNPU
1780	PRKCQ
1781	CYP2R1
1782	RAB32
1783	NPRL3
1784	RBM20
1785	MS4A6B
1786	ADAMTS17
1787	ST8SIA5
1788	1190002H23RIK
1789	NAV1
1790	TUFM
1791	ADRB2
1792	A330040F15RIK
1793	FAM187B
1794	GPX1
1795	STON1
1796	TMEM125
1797	TNFRSF21
1798	GM17712
1799	KAZN
1800	WDR95
1801	RAD9B
1802	MLLT6
1803	SLC22A5
1804	GM9017
1805	BAIAP2L1
1806	4930581F22RIK
1807	HDAC7
1808	SYS1
1809	CECR2
1810	AGPAT4
1811	PLSCR2
1812	FUCA2
1813	ZPBP
1814	CDC42EP3
1815	RASSF7
1816	IFITM3
1817	BCL3
1818	TOMM20
1819	HOXA3
1820	CC2D1A
1821	SSTR4
1822	KLHDC2
1823	MYO1E
1824	TBX3
1825	BTG3
1826	CPD
1827	PER3
1828	GM12063
1829	PRC1
1830	PRKAR2B
1831	EGFR
1832	HIST1H3D
1833	B230206L02RIK
1834	HSPB2
1835	HIST1H4B
1836	CRYAB
1837	TMPRSS2
1838	DNAJC1
1839	BC024659
1840	CALR3
1841	GM13982
1842	A430105I19RIK
1843	GRAMD4
1844	BID
1845	LHX2
1846	FAM171B
1847	WSB2
1848	PDLIM5
1849	TPM1
1850	SREBF1
1851	GM13648
1852	SNTB2
1853	EPHB1
1854	HLX
1855	SUSD4
1856	GM4211
1857	MANBA
1858	KCNJ3
1859	VOPP1
1860	MYLIP
1861	AXL
1862	TBCD
1863	5430403G16RIK
1864	5930403N24RIK
1865	SPARC
1866	ATP8B1
1867	POU6F1
1868	GM11280
1869	TCIRG1
1870	MECOM
1871	PAQR7
1872	GM5918
1873	MFN2
1874	FTSJD2
1875	STAT1
1876	DENND5A
1877	SLC25A36
1878	C80913
1879	FRMD3
1880	GM13704
1881	4930426L09RIK
1882	CPOX
1883	GM12474
1884	SLC7A6
1885	FJX1
1886	AADAT
1887	TMBIM4
1888	1700018A14RIK
1889	1110034G24RIK
1890	PQLC3
1891	HS3ST3B1
1892	SUCLA2
1893	MAP2K6
1894	CREG1
1895	BCL6
1896	SNX18
1897	STAT5A
1898	DLG4
1899	KCNIP4
1900	SSX2IP
1901	ABCC5
1902	BCAT1
1903	HIST1H4I
1904	PTRF
1905	ARNT2
1906	SPG21
1907	OTUD7B
1908	CARD10
1909	OXSM
1910	LATS2
1911	VPS29
1912	PIK3AP1
1913	TREX1
1914	SOBP
1915	CDR2L
1916	FILIP1L
1917	SLC37A2
1918	GRIN2B
1919	MIR92B
1920	ASB2
1921	BC046404
1922	2700033N17RIK
1923	GM9917
1924	FZD5
1925	MAFK
1926	UBE2L6
1927	TMEM218
1928	NEIL1
1929	PCLO
1930	RNF152
1931	GM2788
1932	MARVELD1
1933	1700009P17RIK
1934	INF2
1935	SVIP
1936	RNF157
1937	GM5151
1938	CAV1
1939	B230217C12RIK
1940	2310014F06RIK
1941	HIST1H3I
1942	WDR78
1943	SLC7A1
1944	ABCG2
1945	HVCN1
1946	GM16556
1947	F2RL1
1948	SNX8
1949	PVRL1
1950	LOXL3
1951	RASA2
1952	TRERF1
1953	FGD6
1954	IRAK3
1955	CHADL
1956	DAK
1957	GM960
1958	PRDM11
1959	PHACTR2
1960	RPS6KA3
1961	TPPP3
1962	ASB1
1963	XYLT1
1964	RGS20
1965	TSTD2
1966	SDC4
1967	MAPRE2
1968	S100A11
1969	KAT2B
1970	SVIL
1971	GATA6
1972	RPS10
1973	F3
1974	REEP5
1975	GM17595
1976	KCND2
1977	CRIPT
1978	NVL
1979	SLCO2B1
1980	ADAM22
1981	WDHD1
1982	CCDC150
1983	2310026I22RIK
1984	ZFP455
1985	SH3RF3
1986	DDB1
1987	STON2
1988	PTGR2
1989	PARP11
1990	KIF2A
1991	IFIT2
1992	GM17315
1993	BACH1
1994	LHFPL2
1995	FAM60A
1996	ASXL3
1997	LYZL4
1998	GLRX
1999	D5ERTD579E
[truncated: 1,898 more rows]
