# Supplementary material for: Characterization of chromatin accessibility patterns in different mouse cell types using machine learning methods at single-cell resolution
Source: Front Genet. 2023 Mar 1;14:1145647. doi: 10.3389/fgene.2023.1145647 (PMC10014730; doi:10.3389/fgene.2023.1145647)
Supplement: Supplementary file 2 [file Table3.XLSX]

## Sheet: Random forest
Number of feature	Class 1	Class 2	Class 3	Class 4	Class 5	Class 6	Class 7	Class 8	Class 9	Class 10	Class 11	Class 12	Class 13	Class 14	Class 15	Class 16	Class 17	Class 18	Class 19	Class 20	Class 21	Class 22	Class 23	Class 24	Class 25	Class 26	Class 27	Class 28	Class 29	Class 30	Class 31	Class 32	Class 33	Class 34	Class 35	Class 36	Class 37	Class 38	Class 39	Class 40	Class 41	Class 42	Class 43	Class 44	Class 45	Class 46	Class 47	Class 48	Class 49
5	0	0	0	0	0	0	0	0	0	0	0	0	0	0	0.1031	0	0	0	0	0	0	0	0	0	0	0.851852	0	0	0	0	0	0	0	0	0	0	0	0	0	0	0	0	0	0	0	0	1	0	0
10	0	0	0	0	0	0	0	0	0	0	0	0	0	0	0.1031	0	0	0	0	0	0	0	0	0	0	0.851852	0	0	0.02459	0	0	0	0	0	0	0	0	0	0	0	0.417062	0	0.035994	0	0	0	1	0	0
15	0	0	0	0	0.025927	0.041071	0	0	0	0.134739	0	0.081851	0	0.213115	0.46186	0	0	0	0	0	0	0	0.029484	0	0.02963	0.845118	0	0	0.02459	0	0	0	0	0	0	0	0.989418	0	0	0	0.417062	0	0.035994	0	0	0	0.220339	0	0.103518
20	0	0	0	0	0.343617	0.064286	0	0	0.027548	0.038497	0.269231	0.188612	0.070312	0.286885	0.46186	0	0	0	0.012195	0	0.137931	0	0.029484	0	0.02807	0.846801	0	0.008003	0.040984	0	0	0	0	0	0	0	0.989418	0	0	0	0.417062	0.122137	0.048513	0	0	0.143376	0.112994	0.134436	0.072362
25	0.05	0.02381	0	0	0.333443	0.066071	0	0	0.035813	0.247479	0.346154	0.309609	0.320312	0.336066	0	0	0.120766	0.00995	0.012195	0	0.137931	0	0.029484	0	0.079142	0.843434	0	0.008003	0.139344	0	0	0	0.018957	0.010772	0.009422	0	0.984127	0	0	0	0.417062	0.022901	0.046948	0	0	0.299456	0.169492	0.304817	0.369849
30	0.04	0.038095	0	0	0.33574	0.067857	0	0	0.057851	0.310724	0.365385	0.41637	0.28125	0.442623	0.643947	0	0.09352	0.00995	0.02439	0	0.137931	0.046816	0.029484	0	0.087719	0.843434	0	0.008003	0.139344	0	0	0.123864	0.014218	0.025135	0.11606	0	0.095238	0	0.022388	0.985366	0.417062	0.022901	0.046948	0	0	0.295826	0.237288	0.562185	0.543719
35	0.25	0.1	0	0	0.203151	0.057143	0.290323	0	0.247934	0.36297	0.432692	0.423488	0.257812	0.401639	0.806841	0	0.135493	0.00995	0.02439	0	0.137931	0.046816	0.031941	0.008949	0.090448	0.843434	0	0.008003	0.155738	0.241026	0.065041	0.123864	0.14218	0.070018	0.042398	0	0.084656	0	0.130597	0.970732	0.417062	0.038168	0.046948	0	0	0.404719	0.265537	0.636233	0.60603
40	0.276667	0.109524	0	0	0.222514	0.0625	0.290323	0	0.360882	0.421632	0.413462	0.540925	0.421875	0.5	0.808071	0	0.149485	0.00995	0.079268	0	0.137931	0.044944	0.047912	0.013423	0.122027	0.843434	0	0.00822	0.155738	0.241026	0.065041	0.124577	0.14218	0.070018	0.042398	0	0.084656	0.00937	0.130597	0.970732	0.417062	0.038168	0.046948	0.134615	0.001233	0.372051	0.39548	0.824587	0.740704
45	0.25	0.109524	0.026786	0	0.267476	0.080357	0.290323	0.043531	0.391185	0.503208	0.394231	0.615658	0.414062	0.5	0.810039	0	0.161267	0.00995	0.079268	0	0.23511	0.05618	0.081081	0.024609	0.122807	0.846801	0	0.00822	0.155738	0.251282	0.065041	0.124577	0.14218	0.078995	0.042827	0	0.089947	0	0.134328	0.960976	0.417062	0.038168	0.045383	0.134615	0.001233	0.459165	0.418079	0.890726	0.78794
50	0.22	0.228571	0	0.915518	0.2468	0.101786	0.346774	0.042322	0.46832	0.52429	0.432692	0.597865	0.375	0.5	0.823819	0	0.16053	0.00995	0.146341	0.008016	0.401254	0.093633	0.104423	0.033557	0.124366	0.813131	0.014577	0.04867	0.098361	0.082051	0.333333	0.124577	0.090047	0.32316	0.072805	0.003478	0.269841	0.024702	0.175373	0.302439	0.398104	0.152672	0.13302	0.134615	0.07275	0.486388	0.468927	0.905823	0.766834
55	0.28	0.266667	0.053571	0.915156	0.300952	0.117857	0.346774	0.048368	0.53719	0.557287	0.413462	0.619217	0.40625	0.565574	0.823327	0	0.33947	0.084577	0.091463	0.008016	0.401254	0.183521	0.168305	0.038031	0.132554	0.809764	0.081633	0.048886	0.098361	0.082051	0.373984	0.124577	0.222749	0.328546	0.080514	0.01913	0.195767	0.005111	0.205224	0.302439	0.398104	0.152672	0.13302	0.141026	0.08508	0.537205	0.485876	0.928109	0.79196
60	0.283333	0.3	0.035714	0.907179	0.352806	0.155357	0.209677	0.124547	0.578512	0.544455	0.432692	0.629893	0.40625	0.52459	0.827264	0.216704	0.346834	0.089552	0.054878	0.212425	0.250784	0.168539	0.232187	0.049217	0.147758	0.464646	0.061224	0.051914	0.098361	0.133333	0.349593	0.551773	0.251185	0.333932	0.169165	0.182609	0.227513	0.005111	0.264925	0.302439	0.398104	0.152672	0.131455	0.185897	0.197904	0.553539	0.514124	0.932423	0.79598
65	0.316667	0.304762	0.008929	0.883249	0.373154	0.142857	0.201613	0.053204	0.584022	0.535289	0.375	0.622776	0.429688	0.581967	0.839813	0.21219	0.354934	0.094527	0.073171	0.55511	0.294671	0.194757	0.275184	0.131991	0.17115	0.489899	0.067055	0.06035	0.098361	0.210256	0.357724	0.424345	0.265403	0.328546	0.15546	0.109565	0.243386	0.422487	0.264925	0.302439	0.398104	0.152672	0.128326	0.153846	0.196671	0.642468	0.525424	0.96046	0.79397
70	0.316667	0.37619	0.053571	0.892676	0.415162	0.182143	0.217742	0.051995	0.614325	0.562786	0.442308	0.644128	0.40625	0.565574	0.839075	0.218962	0.35567	0.114428	0.079268	0.527054	0.413793	0.20412	0.364865	0.152125	0.185185	0.609428	0.081633	0.061865	0.163934	0.210256	0.349593	0.429692	0.317536	0.301616	0.18758	0.154783	0.232804	0.423339	0.208955	0.268293	0.393365	0.122137	0.123631	0.153846	0.200986	0.653358	0.548023	0.96693	0.775879
75	0.316667	0.380952	0.053571	0.88905	0.446341	0.183929	0.217742	0.051995	0.61708	0.552704	0.480769	0.637011	0.398438	0.57377	0.857283	0.21219	0.450663	0.114428	0.304878	0.450902	0.479624	0.2397	0.434889	0.395973	0.20039	0.648148	0.119534	0.075276	0.172131	0.225641	0.300813	0.443415	0.331754	0.307002	0.188865	0.151304	0.232804	0.417376	0.257463	0.268293	0.393365	0.152672	0.179969	0.179487	0.189889	0.656987	0.564972	0.972682	0.778894
80	0.33	0.390476	0.098214	0.885424	0.499508	0.178571	0.225806	0.158404	0.652893	0.547204	0.442308	0.6121	0.476562	0.606557	0.858268	0.216704	0.452135	0.124378	0.310976	0.450902	0.479624	0.222846	0.471744	0.306488	0.22924	0.774411	0.139942	0.083279	0.229508	0.266667	0.300813	0.446088	0.350711	0.351885	0.214133	0.307826	0.206349	0.412266	0.253731	0.268293	0.483412	0.145038	0.244131	0.192308	0.18434	0.656987	0.531073	0.972682	0.784925
85	0.363333	0.37619	0.116071	0.883974	0.526419	0.1875	0.282258	0.244256	0.619835	0.534372	0.480769	0.604982	0.453125	0.532787	0.859006	0.223476	0.458763	0.134328	0.457317	0.45491	0.504702	0.185393	0.506143	0.409396	0.265497	0.712121	0.174927	0.112481	0.237705	0.276923	0.300813	0.586883	0.327014	0.421903	0.336617	0.302609	0.248677	0.410562	0.302239	0.497561	0.50237	0.198473	0.320814	0.230769	0.192972	0.693285	0.542373	0.969087	0.778894
90	0.343333	0.366667	0.1875	0.872371	0.558582	0.201786	0.274194	0.28416	0.625344	0.532539	0.509615	0.644128	0.429688	0.565574	0.86811	0.216704	0.46539	0.208955	0.463415	0.460922	0.54232	0.413858	0.614251	0.465324	0.268226	0.710438	0.233236	0.129353	0.254098	0.292308	0.333333	0.659597	0.35545	0.452424	0.436831	0.332174	0.238095	0.416525	0.317164	0.360976	0.56872	0.290076	0.381847	0.237179	0.2127	0.6951	0.559322	0.967649	0.79196
95	0.346667	0.371429	0.196429	0.86802	0.677059	0.25	0.33871	0.281741	0.633609	0.523373	0.461538	0.640569	0.507812	0.52459	0.868602	0.218962	0.508837	0.218905	0.469512	0.468938	0.551724	0.425094	0.611794	0.454139	0.272515	0.713805	0.218659	0.158988	0.237705	0.323077	0.325203	0.655855	0.398104	0.459605	0.480942	0.330435	0.238095	0.434412	0.36194	0.35122	0.578199	0.335878	0.4241	0.365385	0.249692	0.716878	0.525424	0.967649	0.803015
100	0.35	0.385714	0.214286	0.865845	0.692484	0.2625	0.330645	0.287787	0.625344	0.538038	0.5	0.6121	0.4375	0.491803	0.875246	0.214447	0.556701	0.218905	0.426829	0.509018	0.579937	0.425094	0.643735	0.485459	0.283431	0.734007	0.212828	0.165261	0.245902	0.323077	0.382114	0.648191	0.398104	0.4614	0.480514	0.335652	0.238095	0.436968	0.358209	0.35122	0.57346	0.335878	0.41784	0.346154	0.284217	0.704174	0.451977	0.964055	0.80402
105	0.35	0.37619	0.205357	0.868383	0.689531	0.257143	0.387097	0.326481	0.625344	0.491292	0.423077	0.601423	0.429688	0.52459	0.881398	0.302483	0.559647	0.303483	0.457317	0.507014	0.601881	0.426966	0.643735	0.485459	0.327096	0.752525	0.212828	0.269522	0.270492	0.323077	0.430894	0.643914	0.398104	0.477558	0.47666	0.354783	0.253968	0.446337	0.36194	0.346341	0.587678	0.343511	0.41784	0.410256	0.456843	0.716878	0.508475	0.96046	0.805025
110	0.366667	0.433333	0.214286	0.853517	0.697079	0.275	0.403226	0.332527	0.600551	0.527039	0.461538	0.597865	0.414062	0.565574	0.893455	0.361174	0.553019	0.298507	0.45122	0.511022	0.605016	0.430712	0.641278	0.485459	0.327485	0.755892	0.236152	0.27493	0.336066	0.323077	0.414634	0.645518	0.436019	0.477558	0.51349	0.365217	0.322751	0.453152	0.373134	0.346341	0.616114	0.343511	0.491393	0.410256	0.456227	0.720508	0.485876	0.96693	0.798995
115	0.376667	0.409524	0.205357	0.85533	0.714473	0.269643	0.395161	0.376058	0.589532	0.508708	0.451923	0.601423	0.414062	0.565574	0.904281	0.329571	0.561856	0.293532	0.45122	0.523046	0.639498	0.451311	0.662162	0.489933	0.364133	0.76936	0.271137	0.232317	0.327869	0.348718	0.430894	0.654072	0.383886	0.543986	0.519486	0.346087	0.312169	0.457411	0.354478	0.326829	0.654028	0.427481	0.525822	0.403846	0.585697	0.725953	0.508475	0.96693	0.786935
120	0.373333	0.452381	0.169643	0.861131	0.717099	0.271429	0.491935	0.360339	0.597796	0.495875	0.471154	0.597865	0.421875	0.557377	0.906496	0.340858	0.59352	0.288557	0.52439	0.51503	0.617555	0.440075	0.739558	0.510067	0.431579	0.776094	0.276968	0.249189	0.327869	0.405128	0.382114	0.659419	0.417062	0.552962	0.531478	0.386087	0.365079	0.489779	0.354478	0.326829	0.668246	0.381679	0.528951	0.397436	0.573366	0.705989	0.474576	0.967649	0.78191
125	0.386667	0.452381	0.178571	0.850254	0.73679	0.301786	0.483871	0.35792	0.603306	0.489459	0.442308	0.590747	0.4375	0.508197	0.906988	0.354402	0.618557	0.263682	0.506098	0.517034	0.60815	0.458801	0.730958	0.561521	0.435867	0.765993	0.291545	0.247891	0.336066	0.425641	0.390244	0.664766	0.402844	0.560144	0.524625	0.398261	0.365079	0.512777	0.350746	0.321951	0.672986	0.396947	0.528951	0.403846	0.574599	0.705989	0.531073	0.962617	0.766834
130	0.37	0.461905	0.1875	0.517041	0.8149	0.4	0.443548	0.415961	0.548209	0.472961	0.423077	0.580071	0.40625	0.557377	0.90748	0.397291	0.638439	0.353234	0.542683	0.609218	0.680251	0.473783	0.769042	0.532438	0.567251	0.858586	0.279883	0.317326	0.344262	0.435897	0.373984	0.747817	0.398104	0.560144	0.528051	0.44	0.417989	0.545145	0.410448	0.414634	0.64455	0.450382	0.57277	0.326923	0.676326	0.693285	0.519774	0.930266	0.830151
135	0.373333	0.452381	0.223214	0.742204	0.817525	0.408929	0.459677	0.460701	0.561983	0.472044	0.480769	0.562278	0.398438	0.54918	0.912402	0.390519	0.643594	0.338308	0.542683	0.623246	0.69279	0.533708	0.769042	0.559284	0.578947	0.861953	0.309038	0.380056	0.352459	0.379487	0.430894	0.760114	0.436019	0.605027	0.562313	0.469565	0.47619	0.574957	0.429104	0.443902	0.701422	0.427481	0.57277	0.365385	0.680641	0.709619	0.519774	0.933142	0.81608
140	0.403333	0.452381	0.214286	0.828861	0.834591	0.4375	0.5	0.519952	0.597796	0.459212	0.490385	0.551601	0.421875	0.532787	0.916585	0.392777	0.667158	0.358209	0.506098	0.649299	0.752351	0.543071	0.793612	0.568233	0.654191	0.873737	0.311953	0.421588	0.368852	0.389744	0.430894	0.811798	0.445498	0.712747	0.569593	0.490435	0.470899	0.59029	0.395522	0.44878	0.7109	0.496183	0.56651	0.397436	0.707152	0.709619	0.497175	0.940331	0.819095
145	0.416667	0.485714	0.285714	0.650109	0.837873	0.482143	0.5	0.533253	0.606061	0.456462	0.5	0.55516	0.4375	0.598361	0.9156	0.404063	0.679676	0.303483	0.530488	0.691383	0.736677	0.544944	0.792383	0.579418	0.704873	0.882155	0.332362	0.505949	0.352459	0.405128	0.439024	0.828373	0.464455	0.710952	0.591863	0.483478	0.492063	0.58092	0.414179	0.42439	0.696682	0.503817	0.608764	0.416667	0.736745	0.716878	0.480226	0.925234	0.80804
150	0.396667	0.47619	0.276786	0.628354	0.851001	0.505357	0.516129	0.602177	0.564738	0.474794	0.509615	0.548043	0.4375	0.581967	0.915108	0.390519	0.700295	0.343284	0.47561	0.715431	0.755486	0.548689	0.835381	0.604027	0.761404	0.887205	0.3207	0.536232	0.393443	0.415385	0.430894	0.84869	0.42654	0.741472	0.602141	0.514783	0.486772	0.624361	0.429104	0.429268	0.677725	0.480916	0.629108	0.455128	0.739827	0.693285	0.559322	0.923077	0.822111
155	0.406667	0.514286	0.258929	0.627266	0.861503	0.519643	0.524194	0.594921	0.608815	0.460128	0.528846	0.52669	0.429688	0.57377	0.921752	0.399549	0.724595	0.343284	0.530488	0.799599	0.768025	0.589888	0.864865	0.588367	0.787135	0.855219	0.323615	0.59788	0.368852	0.420513	0.487805	0.86473	0.440758	0.736086	0.606424	0.509565	0.582011	0.651618	0.399254	0.429268	0.691943	0.480916	0.618153	0.435897	0.794698	0.709619	0.519774	0.940331	0.815075
160	0.403333	0.471429	0.285714	0.449601	0.866426	0.5	0.443548	0.677146	0.62259	0.461962	0.509615	0.58363	0.398438	0.483607	0.934055	0.417607	0.740059	0.343284	0.560976	0.801603	0.783699	0.58427	0.879607	0.619687	0.787135	0.86532	0.35277	0.600476	0.368852	0.430769	0.479675	0.871681	0.483412	0.763016	0.625696	0.518261	0.582011	0.670358	0.365672	0.44878	0.682464	0.503817	0.625978	0.448718	0.802096	0.684211	0.514124	0.940331	0.81809
165	0.406667	0.495238	0.285714	0.461204	0.859862	0.498214	0.508065	0.691657	0.614325	0.43813	0.528846	0.540925	0.421875	0.565574	0.937992	0.444695	0.766568	0.333333	0.536585	0.799599	0.752351	0.631086	0.878378	0.588367	0.793762	0.86532	0.379009	0.61843	0.352459	0.476923	0.455285	0.871681	0.459716	0.804309	0.611135	0.526957	0.566138	0.689097	0.373134	0.468293	0.696682	0.534351	0.636933	0.429487	0.822441	0.704174	0.480226	0.935298	0.794975
170	0.423333	0.509524	0.25	0.459753	0.860847	0.498214	0.516129	0.704958	0.597796	0.451879	0.509615	0.548043	0.429688	0.467213	0.937746	0.498871	0.787187	0.368159	0.54878	0.805611	0.783699	0.655431	0.883292	0.615213	0.807407	0.872054	0.376093	0.619511	0.360656	0.466667	0.439024	0.885938	0.440758	0.813285	0.642827	0.530435	0.544974	0.707836	0.395522	0.468293	0.691943	0.557252	0.630673	0.442308	0.823674	0.702359	0.536723	0.923796	0.79598
175	0.426667	0.480952	0.276786	0.453952	0.868395	0.5	0.5	0.697703	0.553719	0.442713	0.471154	0.544484	0.421875	0.52459	0.942913	0.503386	0.795287	0.378109	0.560976	0.805611	0.761755	0.664794	0.882064	0.624161	0.823782	0.853535	0.379009	0.665585	0.377049	0.492308	0.455285	0.890929	0.436019	0.824057	0.64454	0.558261	0.571429	0.716354	0.376866	0.468293	0.701422	0.549618	0.621283	0.448718	0.84402	0.6951	0.485876	0.930985	0.79598
180	0.413333	0.495238	0.267857	0.457578	0.868067	0.514286	0.508065	0.71584	0.573003	0.444546	0.490385	0.548043	0.4375	0.516393	0.943159	0.539503	0.781296	0.363184	0.573171	0.791583	0.746082	0.672285	0.898034	0.628635	0.823782	0.848485	0.361516	0.694787	0.385246	0.502564	0.487805	0.89182	0.412322	0.815081	0.645824	0.556522	0.582011	0.730835	0.365672	0.482927	0.720379	0.534351	0.636933	0.442308	0.865598	0.69873	0.446328	0.931704	0.79598
185	0.42	0.509524	0.285714	0.482234	0.889728	0.519643	0.556452	0.725514	0.539945	0.434464	0.538462	0.523132	0.414062	0.54918	0.941437	0.478555	0.776141	0.383085	0.560976	0.779559	0.752351	0.674157	0.890663	0.592841	0.834698	0.848485	0.364431	0.701493	0.377049	0.476923	0.520325	0.899661	0.436019	0.83842	0.659957	0.556522	0.550265	0.722317	0.425373	0.463415	0.720379	0.557252	0.615023	0.435897	0.871763	0.69147	0.463277	0.94105	0.80201
190	0.413333	0.495238	0.3125	0.467005	0.889399	0.519643	0.556452	0.719468	0.595041	0.445463	0.490385	0.562278	0.382812	0.557377	0.943159	0.512415	0.789396	0.373134	0.579268	0.805611	0.736677	0.691011	0.888206	0.615213	0.831189	0.845118	0.355685	0.706035	0.377049	0.482051	0.528455	0.89984	0.421801	0.829443	0.652248	0.570435	0.560847	0.731687	0.406716	0.458537	0.739336	0.572519	0.627543	0.455128	0.868681	0.676951	0.446328	0.930985	0.79397
195	0.406667	0.519048	0.330357	0.486222	0.908763	0.526786	0.564516	0.719468	0.575758	0.43538	0.519231	0.494662	0.398438	0.5	0.942667	0.541761	0.796024	0.39801	0.603659	0.793587	0.724138	0.696629	0.883292	0.646532	0.835867	0.850168	0.355685	0.710361	0.344262	0.517949	0.512195	0.903582	0.464455	0.834829	0.655675	0.570435	0.57672	0.737649	0.432836	0.453659	0.706161	0.572519	0.632238	0.474359	0.869914	0.647913	0.485876	0.948958	0.790955
200	0.413333	0.514286	0.357143	0.516316	0.908435	0.533929	0.564516	0.729141	0.570248	0.407883	0.480769	0.505338	0.40625	0.5	0.944636	0.562077	0.789396	0.427861	0.603659	0.843687	0.749216	0.741573	0.898034	0.666667	0.833918	0.850168	0.329446	0.720528	0.360656	0.54359	0.536585	0.903582	0.445498	0.829443	0.658672	0.598261	0.634921	0.74276	0.414179	0.453659	0.7109	0.580153	0.640063	0.423077	0.881011	0.653358	0.514124	0.938893	0.79799
205	0.406667	0.485714	0.366071	0.518854	0.913357	0.541071	0.612903	0.747279	0.553719	0.417965	0.490385	0.501779	0.40625	0.516393	0.945374	0.586907	0.790869	0.41791	0.591463	0.861723	0.742947	0.771536	0.886978	0.659955	0.838986	0.851852	0.338192	0.710578	0.377049	0.569231	0.512195	0.90679	0.459716	0.818671	0.664668	0.598261	0.645503	0.745315	0.425373	0.439024	0.739336	0.587786	0.651017	0.391026	0.876079	0.651543	0.468927	0.936736	0.815075
210	0.41	0.509524	0.348214	0.530457	0.911716	0.533929	0.604839	0.781137	0.550964	0.417049	0.471154	0.523132	0.429688	0.483607	0.943406	0.575621	0.792342	0.41791	0.597561	0.841683	0.761755	0.758427	0.891892	0.646532	0.843275	0.835017	0.338192	0.745403	0.401639	0.574359	0.439024	0.905186	0.459716	0.843806	0.665525	0.610435	0.656085	0.770017	0.380597	0.521951	0.725118	0.59542	0.652582	0.429487	0.895808	0.651543	0.468927	0.928828	0.80201
215	0.403333	0.5	0.348214	0.536983	0.913357	0.508929	0.580645	0.793229	0.545455	0.405133	0.509615	0.487544	0.429688	0.491803	0.948573	0.602709	0.793078	0.422886	0.518293	0.847695	0.77116	0.754682	0.894349	0.651007	0.85692	0.858586	0.341108	0.757733	0.385246	0.574359	0.479675	0.91178	0.440758	0.833034	0.66167	0.615652	0.624339	0.762351	0.380597	0.517073	0.725118	0.572519	0.649452	0.410256	0.893342	0.673321	0.440678	0.930266	0.825126
220	0.403333	0.485714	0.321429	0.542422	0.91106	0.539286	0.58871	0.781137	0.517906	0.414299	0.5	0.523132	0.453125	0.467213	0.949803	0.582393	0.806333	0.40796	0.585366	0.837675	0.780564	0.780899	0.879607	0.657718	0.85731	0.848485	0.358601	0.779364	0.393443	0.564103	0.487805	0.914097	0.454976	0.843806	0.661242	0.613913	0.656085	0.76661	0.373134	0.502439	0.734597	0.580153	0.651017	0.403846	0.901973	0.662432	0.440678	0.94752	0.811055
225	0.403333	0.480952	0.348214	0.539884	0.912373	0.530357	0.596774	0.782346	0.545455	0.399633	0.519231	0.459075	0.4375	0.5	0.951033	0.577878	0.800442	0.40796	0.52439	0.833667	0.802508	0.769663	0.87715	0.630872	0.852632	0.841751	0.341108	0.777634	0.393443	0.553846	0.471545	0.918018	0.454976	0.850987	0.656103	0.612174	0.666667	0.773424	0.384328	0.502439	0.758294	0.580153	0.668232	0.442308	0.899507	0.678766	0.451977	0.933861	0.8
230	0.403333	0.52381	0.330357	0.546773	0.912701	0.519643	0.572581	0.813785	0.517906	0.406966	0.528846	0.462633	0.46875	0.467213	0.948081	0.564334	0.798969	0.39801	0.567073	0.851703	0.783699	0.780899	0.89312	0.637584	0.861209	0.867003	0.355685	0.782392	0.434426	0.523077	0.479675	0.920157	0.454976	0.850987	0.651392	0.613913	0.656085	0.767462	0.376866	0.478049	0.763033	0.59542	0.643192	0.442308	0.900123	0.664247	0.440678	0.938174	0.805025
235	0.43	0.495238	0.366071	0.547861	0.91467	0.525	0.580645	0.802902	0.509642	0.394134	0.509615	0.491103	0.421875	0.47541	0.951033	0.568849	0.80486	0.393035	0.54878	0.851703	0.811912	0.78839	0.895577	0.630872	0.866277	0.86532	0.364431	0.783258	0.442623	0.574359	0.512195	0.920513	0.43128	0.845601	0.655675	0.629565	0.677249	0.769165	0.395522	0.526829	0.753555	0.587786	0.663537	0.410256	0.906289	0.662432	0.423729	0.938893	0.81407
240	0.43	0.480952	0.357143	0.551487	0.919921	0.551786	0.612903	0.808948	0.501377	0.3978	0.471154	0.480427	0.390625	0.516393	0.953986	0.598194	0.807069	0.393035	0.573171	0.861723	0.808777	0.799625	0.882064	0.628635	0.868226	0.867003	0.361516	0.784339	0.47541	0.461538	0.447154	0.924791	0.454976	0.856373	0.674946	0.596522	0.677249	0.792164	0.365672	0.507317	0.767773	0.618321	0.651017	0.448718	0.901973	0.640653	0.497175	0.935298	0.80804
245	0.433333	0.52381	0.321429	0.551487	0.917296	0.541071	0.580645	0.802902	0.534435	0.383135	0.509615	0.483986	0.390625	0.508197	0.951772	0.593679	0.802651	0.402985	0.579268	0.837675	0.824451	0.794007	0.886978	0.637584	0.862768	0.858586	0.367347	0.798399	0.434426	0.517949	0.455285	0.928355	0.42654	0.842011	0.659101	0.601739	0.634921	0.803237	0.365672	0.517073	0.772512	0.618321	0.651017	0.461538	0.906289	0.633394	0.457627	0.94752	0.8
250	0.4	0.480952	0.348214	0.551124	0.929767	0.546429	0.629032	0.816203	0.509642	0.384051	0.480769	0.498221	0.367188	0.491803	0.955709	0.573363	0.809278	0.393035	0.560976	0.835671	0.796238	0.794007	0.878378	0.604027	0.863158	0.863636	0.358601	0.806835	0.459016	0.517949	0.422764	0.926038	0.42654	0.854578	0.680514	0.587826	0.656085	0.813458	0.365672	0.521951	0.744076	0.618321	0.680751	0.416667	0.919236	0.635209	0.457627	0.946801	0.796985
255	0.376667	0.47619	0.348214	0.557288	0.923203	0.528571	0.596774	0.811366	0.526171	0.376719	0.5	0.505338	0.382812	0.45082	0.958169	0.598194	0.814433	0.422886	0.554878	0.823647	0.824451	0.82397	0.880835	0.615213	0.866277	0.819865	0.361516	0.817867	0.401639	0.517949	0.463415	0.929603	0.464455	0.845601	0.682655	0.596522	0.624339	0.787053	0.369403	0.536585	0.78673	0.603053	0.655712	0.442308	0.921085	0.61706	0.418079	0.951833	0.809045
260	0.406667	0.485714	0.330357	0.56744	0.919921	0.546429	0.669355	0.812576	0.548209	0.373969	0.519231	0.487544	0.398438	0.516393	0.959154	0.571106	0.82106	0.432836	0.536585	0.835671	0.805643	0.810861	0.878378	0.619687	0.875244	0.824916	0.381924	0.822193	0.459016	0.538462	0.430894	0.929424	0.445498	0.861759	0.670664	0.601739	0.656085	0.820273	0.369403	0.521951	0.781991	0.633588	0.646322	0.384615	0.922935	0.635209	0.423729	0.939612	0.8
265	0.413333	0.52381	0.348214	0.568891	0.923203	0.542857	0.66129	0.82104	0.506887	0.36022	0.509615	0.483986	0.398438	0.516393	0.958415	0.593679	0.807069	0.412935	0.542683	0.849699	0.799373	0.816479	0.874693	0.630872	0.867836	0.804714	0.367347	0.828034	0.442623	0.564103	0.430894	0.927464	0.464455	0.856373	0.677516	0.6	0.656085	0.810903	0.365672	0.521951	0.767773	0.633588	0.658842	0.403846	0.922935	0.607985	0.463277	0.937455	0.796985
270	0.416667	0.52381	0.339286	0.687817	0.925172	0.551786	0.66129	0.816203	0.484848	0.349221	0.528846	0.491103	0.40625	0.5	0.958661	0.591422	0.807806	0.41791	0.493902	0.847695	0.799373	0.816479	0.869779	0.599553	0.880312	0.80303	0.358601	0.834956	0.434426	0.687179	0.430894	0.930137	0.436019	0.852783	0.663812	0.608696	0.666667	0.832198	0.350746	0.512195	0.78673	0.641221	0.679186	0.410256	0.928483	0.593466	0.39548	0.940331	0.782915
275	0.416667	0.533333	0.392857	0.687092	0.932393	0.548214	0.66129	0.844015	0.484848	0.362053	0.509615	0.469751	0.40625	0.483607	0.957923	0.577878	0.809278	0.422886	0.542683	0.833667	0.789969	0.801498	0.87715	0.619687	0.877193	0.814815	0.361516	0.834523	0.434426	0.697436	0.382114	0.932989	0.454976	0.868941	0.673233	0.61913	0.68254	0.842419	0.33209	0.517073	0.758294	0.618321	0.668232	0.423077	0.935882	0.578947	0.40113	0.929547	0.779899
280	0.41	0.509524	0.410714	0.688542	0.942895	0.583929	0.669355	0.83555	0.53719	0.351054	0.548077	0.455516	0.390625	0.45082	0.960138	0.591422	0.816642	0.41791	0.54878	0.843687	0.786834	0.820225	0.873464	0.686801	0.902924	0.76431	0.358601	0.838633	0.442623	0.671795	0.439024	0.932098	0.421801	0.858169	0.681799	0.613913	0.671958	0.839864	0.347015	0.541463	0.744076	0.641221	0.665102	0.429487	0.925401	0.555354	0.423729	0.946082	0.788945
285	0.383333	0.561905	0.383929	0.69108	0.9383	0.553571	0.693548	0.830713	0.498623	0.36297	0.528846	0.434164	0.382812	0.52459	0.961368	0.58465	0.821797	0.422886	0.530488	0.849699	0.786834	0.822097	0.884521	0.651007	0.896686	0.745791	0.329446	0.842743	0.442623	0.661538	0.406504	0.934771	0.450237	0.856373	0.671092	0.617391	0.693122	0.844123	0.347015	0.55122	0.739336	0.580153	0.652582	0.397436	0.922318	0.589837	0.412429	0.944644	0.79397
290	0.366667	0.504762	0.357143	0.706672	0.940597	0.551786	0.66129	0.844015	0.493113	0.345555	0.461538	0.47331	0.390625	0.5	0.957185	0.577878	0.82327	0.427861	0.530488	0.847695	0.789969	0.805243	0.875921	0.646532	0.895906	0.742424	0.346939	0.841661	0.459016	0.635897	0.398374	0.931741	0.42654	0.847397	0.664668	0.61913	0.666667	0.842419	0.320896	0.546341	0.78673	0.656489	0.640063	0.378205	0.927867	0.569873	0.39548	0.933861	0.778894
295	0.39	0.528571	0.357143	0.706672	0.942566	0.530357	0.685484	0.845224	0.482094	0.35747	0.461538	0.469751	0.367188	0.45082	0.960876	0.575621	0.83137	0.427861	0.560976	0.839679	0.796238	0.816479	0.880835	0.671141	0.904094	0.744108	0.314869	0.8382	0.393443	0.646154	0.382114	0.933523	0.412322	0.845601	0.677944	0.606957	0.677249	0.833049	0.328358	0.57561	0.781991	0.603053	0.647887	0.339744	0.9291	0.571688	0.355932	0.942487	0.784925
300	0.37	0.514286	0.357143	0.71211	0.945848	0.558929	0.685484	0.836759	0.465565	0.336389	0.451923	0.476868	0.359375	0.491803	0.958169	0.575621	0.829161	0.427861	0.506098	0.825651	0.780564	0.790262	0.872236	0.695749	0.902144	0.73064	0.35277	0.843824	0.418033	0.666667	0.439024	0.935484	0.417062	0.849192	0.683512	0.627826	0.666667	0.852641	0.320896	0.556098	0.753555	0.633588	0.657277	0.410256	0.921702	0.580762	0.361582	0.952552	0.780905
305	0.37	0.495238	0.366071	0.708847	0.940269	0.542857	0.693548	0.848851	0.471074	0.333639	0.471154	0.441281	0.34375	0.491803	0.961122	0.591422	0.817378	0.447761	0.506098	0.859719	0.811912	0.805243	0.873464	0.66443	0.906433	0.841751	0.370262	0.838633	0.467213	0.651282	0.422764	0.932632	0.407583	0.842011	0.662527	0.641739	0.661376	0.844974	0.33209	0.55122	0.777251	0.618321	0.652582	0.435897	0.9291	0.571688	0.372881	0.94105	0.81005
310	0.363333	0.504762	0.357143	0.741117	0.942895	0.523214	0.685484	0.854897	0.46281	0.316224	0.432692	0.441281	0.328125	0.467213	0.960876	0.580135	0.821797	0.447761	0.512195	0.857715	0.768025	0.808989	0.874693	0.659955	0.906433	0.833333	0.376093	0.838633	0.45082	0.646154	0.414634	0.934236	0.417062	0.858169	0.678373	0.633043	0.666667	0.843271	0.313433	0.507317	0.791469	0.580153	0.627543	0.403846	0.934649	0.555354	0.350282	0.946801	0.78593
315	0.366667	0.5	0.357143	0.744017	0.942566	0.508929	0.653226	0.864571	0.451791	0.32264	0.451923	0.451957	0.34375	0.491803	0.963583	0.598194	0.824006	0.412935	0.493902	0.847695	0.774295	0.79588	0.874693	0.66443	0.911501	0.821549	0.358601	0.843608	0.434426	0.661538	0.406504	0.938514	0.412322	0.842011	0.661242	0.64	0.656085	0.837308	0.317164	0.507317	0.78673	0.587786	0.633803	0.435897	0.932799	0.557169	0.310734	0.951114	0.771859
320	0.396667	0.5	0.330357	0.746555	0.943223	0.514286	0.669355	0.868198	0.426997	0.32264	0.5	0.395018	0.328125	0.459016	0.964075	0.593679	0.832842	0.482587	0.536585	0.859719	0.768025	0.799625	0.873464	0.680089	0.915789	0.816498	0.349854	0.849448	0.42623	0.65641	0.495935	0.941722	0.393365	0.850987	0.653105	0.608696	0.624339	0.840716	0.354478	0.517073	0.767773	0.648855	0.646322	0.403846	0.933416	0.549909	0.327684	0.94752	0.767839
325	0.413333	0.519048	0.348214	0.780638	0.946177	0.516071	0.604839	0.868198	0.440771	0.32264	0.461538	0.441281	0.34375	0.483607	0.963337	0.604966	0.843152	0.427861	0.530488	0.851703	0.77116	0.812734	0.882064	0.691275	0.91501	0.829966	0.379009	0.851828	0.42623	0.641026	0.422764	0.936197	0.407583	0.874327	0.650535	0.615652	0.661376	0.861158	0.324627	0.546341	0.758294	0.587786	0.649452	0.378205	0.935265	0.520871	0.316384	0.942487	0.786935
330	0.4	0.528571	0.330357	0.791878	0.942895	0.517857	0.620968	0.869407	0.454545	0.32264	0.490385	0.41637	0.367188	0.516393	0.960876	0.62754	0.841679	0.457711	0.52439	0.849699	0.793103	0.833333	0.87715	0.671141	0.919298	0.83165	0.361516	0.853775	0.42623	0.6	0.373984	0.939405	0.407583	0.870736	0.651392	0.605217	0.677249	0.856899	0.335821	0.497561	0.739336	0.656489	0.632238	0.371795	0.937115	0.526316	0.367232	0.953271	0.78392
335	0.39	0.495238	0.357143	0.786439	0.949787	0.523214	0.645161	0.873035	0.432507	0.306141	0.451923	0.448399	0.320312	0.54918	0.964075	0.595937	0.852725	0.452736	0.52439	0.843687	0.774295	0.803371	0.875921	0.677852	0.919688	0.814815	0.335277	0.858317	0.393443	0.589744	0.422764	0.941009	0.412322	0.872531	0.650964	0.612174	0.666667	0.853492	0.347015	0.521951	0.744076	0.610687	0.651017	0.326923	0.940814	0.540835	0.316384	0.95399	0.78995
340	0.393333	0.519048	0.392857	0.791878	0.943223	0.542857	0.637097	0.871826	0.415978	0.312557	0.451923	0.402135	0.304688	0.516393	0.968012	0.602709	0.843152	0.447761	0.54878	0.837675	0.77116	0.78839	0.884521	0.657718	0.919298	0.809764	0.346939	0.856154	0.409836	0.528205	0.455285	0.94493	0.42654	0.879713	0.658244	0.612174	0.661376	0.862862	0.328358	0.507317	0.763033	0.610687	0.638498	0.371795	0.942047	0.526316	0.327684	0.955428	0.79397
345	0.386667	0.514286	0.357143	0.791878	0.949458	0.521429	0.669355	0.879081	0.454545	0.296059	0.442308	0.41637	0.28125	0.467213	0.963091	0.604966	0.837997	0.442786	0.52439	0.829659	0.758621	0.82397	0.888206	0.66443	0.921637	0.811448	0.35277	0.865888	0.385246	0.579487	0.382114	0.945286	0.417062	0.894075	0.649251	0.612174	0.650794	0.850937	0.33209	0.512195	0.777251	0.633588	0.640063	0.358974	0.938348	0.502722	0.310734	0.961179	0.778894
350	0.373333	0.542857	0.348214	0.78789	0.950115	0.535714	0.677419	0.870617	0.449036	0.300642	0.375	0.409253	0.273438	0.483607	0.966289	0.575621	0.841679	0.437811	0.542683	0.827655	0.777429	0.848315	0.895577	0.657718	0.916569	0.801347	0.341108	0.860697	0.401639	0.528205	0.398374	0.942078	0.402844	0.886894	0.639829	0.61913	0.645503	0.834753	0.339552	0.497561	0.744076	0.587786	0.630673	0.378205	0.938964	0.528131	0.282486	0.956147	0.759799
355	0.366667	0.490476	0.3125	0.792603	0.950443	0.533929	0.709677	0.88029	0.396694	0.301558	0.403846	0.402135	0.289062	0.52459	0.965059	0.607223	0.851988	0.40796	0.573171	0.831663	0.76489	0.850187	0.886978	0.680089	0.920078	0.771044	0.338192	0.869998	0.418033	0.564103	0.373984	0.944217	0.379147	0.877917	0.632548	0.612174	0.640212	0.849233	0.339552	0.531707	0.753555	0.641221	0.633803	0.352564	0.94143	0.537205	0.305085	0.952552	0.756784
360	0.353333	0.5	0.383929	0.792241	0.950771	0.525	0.677419	0.883918	0.418733	0.298808	0.432692	0.409253	0.328125	0.459016	0.965305	0.611738	0.843152	0.402985	0.573171	0.835671	0.783699	0.835206	0.879607	0.680089	0.921637	0.789562	0.323615	0.867835	0.368852	0.584615	0.414634	0.94689	0.383886	0.870736	0.648822	0.62087	0.68254	0.853492	0.30597	0.521951	0.772512	0.610687	0.644757	0.378205	0.94328	0.524501	0.344633	0.958303	0.770854
365	0.343333	0.485714	0.357143	0.790428	0.94913	0.541071	0.66129	0.881499	0.399449	0.303391	0.413462	0.395018	0.335938	0.467213	0.966535	0.589165	0.841679	0.412935	0.579268	0.815631	0.786834	0.838951	0.874693	0.653244	0.923587	0.76936	0.332362	0.869998	0.401639	0.620513	0.365854	0.94493	0.383886	0.885099	0.644111	0.612174	0.650794	0.848382	0.309701	0.492683	0.758294	0.580153	0.652582	0.333333	0.940814	0.528131	0.327684	0.950395	0.762814
370	0.386667	0.490476	0.339286	0.796592	0.948802	0.5125	0.669355	0.858525	0.410468	0.296059	0.365385	0.3879	0.320312	0.459016	0.962106	0.577878	0.834315	0.363184	0.536585	0.815631	0.793103	0.863296	0.863636	0.682327	0.927875	0.771044	0.35277	0.872594	0.401639	0.584615	0.349593	0.946712	0.402844	0.859964	0.638544	0.62087	0.640212	0.854344	0.313433	0.546341	0.753555	0.618321	0.652582	0.378205	0.936498	0.506352	0.305085	0.948958	0.771859
375	0.39	0.480952	0.339286	0.800943	0.951756	0.539286	0.653226	0.871826	0.385675	0.288726	0.442308	0.395018	0.28125	0.467213	0.960876	0.582393	0.836524	0.358209	0.560976	0.817635	0.799373	0.833333	0.871007	0.680089	0.925146	0.779461	0.341108	0.874973	0.393443	0.589744	0.365854	0.947781	0.374408	0.861759	0.651392	0.643478	0.687831	0.833901	0.343284	0.526829	0.781991	0.610687	0.651017	0.358974	0.934032	0.506352	0.305085	0.952552	0.771859
380	0.39	0.509524	0.357143	0.804569	0.957007	0.532143	0.653226	0.86578	0.38843	0.284143	0.394231	0.345196	0.257812	0.459016	0.965551	0.616253	0.840206	0.338308	0.530488	0.835671	0.768025	0.857678	0.862408	0.675615	0.929825	0.776094	0.361516	0.872377	0.377049	0.589744	0.373984	0.947425	0.379147	0.852783	0.651392	0.638261	0.677249	0.841567	0.313433	0.492683	0.753555	0.648855	0.635368	0.365385	0.934649	0.519056	0.293785	0.949676	0.736683
385	0.4	0.504762	0.375	0.806019	0.953725	0.516071	0.677419	0.86578	0.374656	0.288726	0.403846	0.377224	0.25	0.483607	0.964567	0.609481	0.84757	0.318408	0.554878	0.839679	0.742947	0.853933	0.861179	0.671141	0.933723	0.762626	0.346939	0.876271	0.393443	0.558974	0.349593	0.948138	0.36019	0.849192	0.650535	0.633043	0.661376	0.853492	0.335821	0.482927	0.767773	0.641221	0.643192	0.423077	0.945129	0.486388	0.282486	0.950395	0.734673
390	0.403333	0.480952	0.366071	0.807469	0.956679	0.508929	0.709677	0.853688	0.366391	0.295142	0.423077	0.366548	0.273438	0.491803	0.965059	0.602709	0.838733	0.348259	0.530488	0.833667	0.76489	0.833333	0.871007	0.653244	0.925536	0.73064	0.346939	0.874973	0.377049	0.564103	0.382114	0.950454	0.374408	0.86535	0.650107	0.629565	0.650794	0.842419	0.33209	0.487805	0.777251	0.656489	0.660407	0.391026	0.938964	0.46824	0.276836	0.948239	0.741709
395	0.41	0.47619	0.383929	0.814358	0.957663	0.516071	0.66129	0.866989	0.371901	0.27956	0.432692	0.373665	0.265625	0.467213	0.969734	0.589165	0.844624	0.343284	0.518293	0.813627	0.755486	0.846442	0.875921	0.662192	0.932943	0.740741	0.355685	0.87692	0.360656	0.569231	0.373984	0.953841	0.350711	0.870736	0.646253	0.629565	0.645503	0.843271	0.317164	0.487805	0.777251	0.656489	0.629108	0.429487	0.936498	0.495463	0.299435	0.954709	0.747739
400	0.426667	0.47619	0.357143	0.833575	0.958976	0.480357	0.669355	0.85127	0.404959	0.285976	0.423077	0.377224	0.257812	0.467213	0.964813	0.598194	0.835788	0.353234	0.530488	0.795591	0.758621	0.827715	0.87715	0.64877	0.930214	0.755892	0.35277	0.867402	0.377049	0.574359	0.341463	0.950454	0.383886	0.861759	0.636403	0.624348	0.661376	0.843271	0.317164	0.502439	0.744076	0.603053	0.629108	0.416667	0.933416	0.499093	0.305085	0.955428	0.737688
405	0.413333	0.471429	0.3125	0.839376	0.956022	0.510714	0.669355	0.870617	0.391185	0.28506	0.403846	0.370107	0.265625	0.401639	0.966535	0.600451	0.832842	0.343284	0.506098	0.807615	0.730408	0.82397	0.862408	0.66443	0.930994	0.76431	0.361516	0.869349	0.377049	0.569231	0.357724	0.952237	0.398104	0.847397	0.637687	0.64	0.698413	0.837308	0.294776	0.482927	0.781991	0.625954	0.636933	0.423077	0.937115	0.490018	0.282486	0.94752	0.737688
410	0.41	0.47619	0.3125	0.840102	0.962586	0.478571	0.653226	0.869407	0.363636	0.290559	0.432692	0.362989	0.234375	0.459016	0.967028	0.559819	0.835052	0.343284	0.52439	0.803607	0.727273	0.831461	0.850123	0.673378	0.930604	0.728956	0.358601	0.87281	0.344262	0.558974	0.357724	0.949385	0.350711	0.849192	0.652677	0.622609	0.661376	0.833901	0.324627	0.517073	0.78673	0.633588	0.649452	0.410256	0.934649	0.459165	0.276836	0.948239	0.746734
415	0.403333	0.457143	0.285714	0.84554	0.960945	0.508929	0.66129	0.860943	0.380165	0.275894	0.509615	0.355872	0.257812	0.42623	0.970226	0.559819	0.843152	0.338308	0.542683	0.805611	0.76489	0.827715	0.867322	0.655481	0.927096	0.744108	0.326531	0.872377	0.336066	0.548718	0.317073	0.955623	0.383886	0.845601	0.648822	0.624348	0.656085	0.834753	0.339552	0.556098	0.781991	0.656489	0.661972	0.448718	0.930333	0.482759	0.293785	0.952552	0.720603
420	0.386667	0.5	0.3125	0.848078	0.961273	0.508929	0.669355	0.854897	0.385675	0.267644	0.461538	0.355872	0.273438	0.47541	0.972195	0.564334	0.833579	0.308458	0.506098	0.811623	0.736677	0.846442	0.858722	0.653244	0.930994	0.750842	0.346939	0.871296	0.360656	0.523077	0.333333	0.954019	0.374408	0.867145	0.653961	0.638261	0.645503	0.843271	0.335821	0.546341	0.772512	0.618321	0.618153	0.391026	0.938348	0.493648	0.299435	0.949676	0.715578
425	0.373333	0.480952	0.303571	0.851342	0.963243	0.498214	0.645161	0.864571	0.37741	0.278643	0.451923	0.348754	0.25	0.47541	0.96875	0.548533	0.837261	0.343284	0.5	0.835671	0.752351	0.810861	0.869779	0.64877	0.933333	0.728956	0.332362	0.880164	0.360656	0.553846	0.317073	0.952771	0.393365	0.868941	0.667238	0.65913	0.666667	0.836457	0.313433	0.541463	0.772512	0.618321	0.621283	0.410256	0.935265	0.473684	0.259887	0.951114	0.707538
430	0.38	0.447619	0.3125	0.862219	0.958976	0.503571	0.66129	0.873035	0.38843	0.267644	0.480769	0.348754	0.242188	0.434426	0.967274	0.530474	0.842415	0.358209	0.506098	0.823647	0.749216	0.829588	0.867322	0.642058	0.938012	0.760943	0.311953	0.881679	0.360656	0.579487	0.349593	0.956336	0.393365	0.850987	0.670664	0.669565	0.677249	0.835605	0.276119	0.502439	0.753555	0.671756	0.636933	0.365385	0.935265	0.470054	0.282486	0.946082	0.748744
435	0.366667	0.461905	0.330357	0.863307	0.964227	0.501786	0.669355	0.875453	0.366391	0.265811	0.490385	0.33452	0.25	0.483607	0.966043	0.586907	0.844624	0.333333	0.542683	0.811623	0.746082	0.825843	0.851351	0.628635	0.934893	0.76936	0.338192	0.893143	0.360656	0.564103	0.325203	0.954197	0.369668	0.859964	0.663383	0.653913	0.687831	0.840716	0.287313	0.497561	0.767773	0.625954	0.630673	0.423077	0.943896	0.471869	0.276836	0.951833	0.728643
440	0.396667	0.457143	0.3125	0.867658	0.962258	0.483929	0.637097	0.88029	0.399449	0.273144	0.413462	0.313167	0.25	0.409836	0.971703	0.571106	0.844624	0.338308	0.5	0.815631	0.721003	0.833333	0.85258	0.657718	0.934893	0.734007	0.326531	0.894008	0.360656	0.538462	0.365854	0.957762	0.407583	0.852783	0.650964	0.636522	0.719577	0.844974	0.272388	0.526829	0.758294	0.648855	0.627543	0.391026	0.942047	0.459165	0.288136	0.959022	0.717588
445	0.373333	0.442857	0.3125	0.872734	0.957991	0.507143	0.677419	0.871826	0.371901	0.265811	0.451923	0.359431	0.25	0.409836	0.976624	0.586907	0.837261	0.333333	0.481707	0.813627	0.736677	0.820225	0.851351	0.606264	0.932943	0.742424	0.332362	0.89271	0.344262	0.523077	0.349593	0.957405	0.407583	0.858169	0.659957	0.636522	0.661376	0.839864	0.287313	0.497561	0.796209	0.679389	0.633803	0.423077	0.944513	0.448276	0.316384	0.94752	0.748744
450	0.373333	0.414286	0.303571	0.87781	0.963571	0.5	0.709677	0.891173	0.369146	0.277727	0.403846	0.338078	0.25	0.418033	0.974163	0.539503	0.824742	0.343284	0.506098	0.825651	0.733542	0.82397	0.850123	0.651007	0.930994	0.745791	0.323615	0.890764	0.344262	0.512821	0.317073	0.95687	0.379147	0.847397	0.665525	0.627826	0.661376	0.816014	0.272388	0.507317	0.744076	0.641221	0.630673	0.435897	0.942047	0.45735	0.282486	0.953271	0.727638
455	0.373333	0.47619	0.366071	0.875635	0.962258	0.483929	0.645161	0.887545	0.374656	0.278643	0.423077	0.327402	0.242188	0.42623	0.974902	0.544018	0.830633	0.328358	0.5	0.805611	0.746082	0.835206	0.855037	0.63311	0.936452	0.732323	0.303207	0.891629	0.327869	0.533333	0.325203	0.957227	0.42654	0.854578	0.648394	0.636522	0.656085	0.837308	0.287313	0.492683	0.767773	0.587786	0.646322	0.358974	0.937731	0.466425	0.276836	0.946082	0.725628
460	0.36	0.47619	0.330357	0.875997	0.963243	0.482143	0.669355	0.882709	0.366391	0.271311	0.432692	0.338078	0.242188	0.401639	0.975148	0.519187	0.840943	0.308458	0.512195	0.827655	0.727273	0.829588	0.842752	0.615213	0.935283	0.739057	0.314869	0.890331	0.360656	0.533333	0.292683	0.956692	0.398104	0.849192	0.643683	0.612174	0.666667	0.827087	0.287313	0.521951	0.78673	0.603053	0.621283	0.403846	0.939581	0.453721	0.282486	0.942487	0.702513
465	0.346667	0.452381	0.348214	0.881073	0.964555	0.469643	0.669355	0.877872	0.37741	0.277727	0.423077	0.327402	0.234375	0.434426	0.97564	0.507901	0.83137	0.353234	0.47561	0.819639	0.717868	0.840824	0.851351	0.63311	0.929825	0.720539	0.335277	0.897037	0.336066	0.517949	0.292683	0.956692	0.374408	0.854578	0.635118	0.622609	0.693122	0.816014	0.287313	0.497561	0.791469	0.618321	0.619718	0.365385	0.948212	0.439201	0.265537	0.952552	0.748744
470	0.343333	0.442857	0.339286	0.884699	0.966853	0.471429	0.677419	0.89601	0.385675	0.267644	0.432692	0.313167	0.226562	0.393443	0.977362	0.480813	0.83137	0.323383	0.493902	0.829659	0.742947	0.829588	0.846437	0.612975	0.932554	0.720539	0.323615	0.896171	0.368852	0.492308	0.284553	0.957405	0.388626	0.876122	0.634261	0.61913	0.671958	0.82879	0.283582	0.478049	0.753555	0.633588	0.611894	0.397436	0.948829	0.442831	0.288136	0.942487	0.726633
475	0.363333	0.457143	0.321429	0.896302	0.963899	0.460714	0.620968	0.900846	0.374656	0.262145	0.375	0.323843	0.242188	0.385246	0.979085	0.494357	0.837997	0.318408	0.457317	0.819639	0.730408	0.842697	0.862408	0.630872	0.94269	0.732323	0.309038	0.903526	0.377049	0.492308	0.325203	0.961326	0.383886	0.856373	0.640685	0.631304	0.656085	0.821976	0.276119	0.526829	0.781991	0.587786	0.632238	0.397436	0.953144	0.475499	0.276836	0.949676	0.738693
480	0.34	0.438095	0.357143	0.89884	0.963899	0.460714	0.629032	0.886336	0.366391	0.24473	0.394231	0.338078	0.257812	0.352459	0.977116	0.474041	0.828424	0.318408	0.469512	0.805611	0.739812	0.838951	0.864865	0.61745	0.937232	0.685185	0.306122	0.905256	0.368852	0.476923	0.325203	0.959722	0.388626	0.847397	0.628266	0.613913	0.677249	0.82368	0.279851	0.482927	0.739336	0.572519	0.600939	0.371795	0.948212	0.426497	0.259887	0.954709	0.721608
485	0.353333	0.471429	0.375	0.89884	0.963243	0.455357	0.653226	0.875453	0.369146	0.240147	0.403846	0.291815	0.257812	0.368852	0.979823	0.494357	0.827688	0.348259	0.47561	0.815631	0.739812	0.808989	0.861179	0.637584	0.934113	0.70202	0.323615	0.904824	0.360656	0.497436	0.341463	0.958831	0.383886	0.850987	0.647537	0.622609	0.640212	0.827939	0.268657	0.482927	0.739336	0.557252	0.5759	0.403846	0.940197	0.451906	0.299435	0.946801	0.711558
490	0.373333	0.466667	0.330357	0.897389	0.968165	0.441071	0.669355	0.881499	0.396694	0.235564	0.432692	0.330961	0.234375	0.409836	0.97687	0.494357	0.822533	0.298507	0.463415	0.811623	0.714734	0.829588	0.847666	0.612975	0.936062	0.681818	0.309038	0.90915	0.360656	0.45641	0.333333	0.962752	0.379147	0.842011	0.658672	0.613913	0.613757	0.834753	0.261194	0.492683	0.767773	0.603053	0.596244	0.391026	0.945129	0.431942	0.265537	0.957584	0.723618
495	0.333333	0.5	0.339286	0.896664	0.962914	0.446429	0.677419	0.873035	0.380165	0.224565	0.461538	0.309609	0.226562	0.352459	0.980561	0.485327	0.82327	0.338308	0.481707	0.813627	0.717868	0.829588	0.842752	0.61745	0.933333	0.656566	0.303207	0.908501	0.368852	0.471795	0.390244	0.962039	0.36019	0.858169	0.666381	0.624348	0.645503	0.831346	0.264925	0.468293	0.777251	0.610687	0.624413	0.384615	0.945129	0.453721	0.293785	0.945363	0.701508
500	0.333333	0.47619	0.348214	0.903916	0.963899	0.432143	0.637097	0.877872	0.371901	0.231897	0.461538	0.295374	0.25	0.368852	0.980807	0.512415	0.829897	0.348259	0.481707	0.815631	0.670846	0.846442	0.846437	0.61745	0.931774	0.673401	0.282799	0.916072	0.336066	0.482051	0.365854	0.963821	0.364929	0.859964	0.65182	0.606957	0.666667	0.839864	0.253731	0.478049	0.781991	0.580153	0.586854	0.378205	0.946979	0.46461	0.259887	0.951114	0.712563
505	0.346667	0.466667	0.330357	0.903553	0.96193	0.430357	0.677419	0.877872	0.366391	0.227314	0.403846	0.316726	0.242188	0.352459	0.981791	0.546275	0.815906	0.323383	0.481707	0.791583	0.648903	0.838951	0.855037	0.606264	0.936452	0.664983	0.306122	0.919316	0.344262	0.471795	0.390244	0.965247	0.369668	0.845601	0.651392	0.612174	0.645503	0.837308	0.257463	0.497561	0.796209	0.618321	0.600939	0.378205	0.948212	0.45735	0.248588	0.96046	0.702513
510	0.343333	0.466667	0.303571	0.898477	0.964555	0.430357	0.701613	0.875453	0.38843	0.228231	0.394231	0.298932	0.21875	0.377049	0.979577	0.537246	0.829897	0.323383	0.481707	0.811623	0.670846	0.831461	0.835381	0.619687	0.935673	0.6633	0.300292	0.912178	0.360656	0.482051	0.365854	0.961148	0.364929	0.849192	0.65439	0.605217	0.645503	0.827087	0.257463	0.473171	0.777251	0.572519	0.613459	0.352564	0.946979	0.442831	0.248588	0.951833	0.702513
515	0.35	0.471429	0.339286	0.90174	0.966196	0.432143	0.653226	0.882709	0.371901	0.231897	0.403846	0.284698	0.234375	0.401639	0.980069	0.503386	0.816642	0.288557	0.487805	0.777555	0.664577	0.808989	0.850123	0.599553	0.930214	0.659933	0.314869	0.916288	0.352459	0.502564	0.382114	0.96489	0.383886	0.854578	0.642827	0.6	0.677249	0.821124	0.25	0.536585	0.772512	0.564885	0.605634	0.320513	0.94328	0.459165	0.265537	0.950395	0.704523
520	0.346667	0.471429	0.303571	0.915518	0.970463	0.433929	0.669355	0.882709	0.344353	0.229148	0.442308	0.316726	0.25	0.319672	0.978593	0.465011	0.82327	0.348259	0.481707	0.795591	0.711599	0.833333	0.853808	0.595078	0.936452	0.641414	0.303207	0.912827	0.360656	0.471795	0.382114	0.961861	0.388626	0.850987	0.62955	0.596522	0.645503	0.827939	0.235075	0.492683	0.777251	0.580153	0.580595	0.346154	0.943896	0.453721	0.265537	0.946801	0.708543
525	0.333333	0.428571	0.321429	0.918057	0.968822	0.426786	0.645161	0.885127	0.338843	0.221815	0.442308	0.298932	0.234375	0.360656	0.981545	0.501129	0.828424	0.323383	0.493902	0.789579	0.689655	0.837079	0.857494	0.624161	0.930604	0.661616	0.291545	0.916937	0.360656	0.466667	0.349593	0.965782	0.364929	0.854578	0.653105	0.57913	0.645503	0.837308	0.25	0.487805	0.729858	0.572519	0.564945	0.326923	0.946363	0.470054	0.276836	0.956866	0.704523
530	0.313333	0.471429	0.3125	0.911893	0.97276	0.425	0.653226	0.882709	0.369146	0.234647	0.451923	0.270463	0.273438	0.319672	0.978839	0.465011	0.824742	0.288557	0.481707	0.789579	0.677116	0.835206	0.864865	0.610738	0.928265	0.616162	0.274052	0.913909	0.385246	0.492308	0.382114	0.963108	0.364929	0.843806	0.642398	0.577391	0.656085	0.82879	0.253731	0.482927	0.772512	0.549618	0.589984	0.352564	0.940197	0.455535	0.259887	0.958303	0.688442
535	0.32	0.442857	0.294643	0.91153	0.972104	0.4	0.66129	0.888755	0.352617	0.216315	0.423077	0.263345	0.21875	0.368852	0.980807	0.444695	0.83137	0.313433	0.457317	0.809619	0.680251	0.825843	0.857494	0.619687	0.935283	0.680135	0.276968	0.910015	0.385246	0.507692	0.357724	0.965603	0.374408	0.861759	0.64454	0.561739	0.645503	0.824532	0.25	0.497561	0.772512	0.564885	0.588419	0.346154	0.945129	0.451906	0.265537	0.949676	0.710553
540	0.313333	0.4	0.303571	0.914431	0.971447	0.396429	0.653226	0.891173	0.341598	0.223648	0.413462	0.281139	0.242188	0.352459	0.983268	0.431151	0.807069	0.318408	0.463415	0.793587	0.677116	0.794007	0.848894	0.612975	0.935673	0.671717	0.250729	0.91737	0.385246	0.466667	0.422764	0.966316	0.36019	0.854578	0.625268	0.575652	0.624339	0.82879	0.223881	0.492683	0.753555	0.587786	0.58216	0.339744	0.945129	0.46461	0.282486	0.951833	0.698492
545	0.316667	0.4	0.330357	0.92132	0.970463	0.401786	0.645161	0.883918	0.366391	0.230064	0.413462	0.263345	0.25	0.377049	0.982776	0.431151	0.820324	0.308458	0.47561	0.797595	0.642633	0.837079	0.846437	0.608501	0.933723	0.627946	0.244898	0.911529	0.352459	0.471795	0.341463	0.96596	0.35545	0.83842	0.639829	0.582609	0.645503	0.834753	0.235075	0.463415	0.744076	0.587786	0.586854	0.403846	0.940197	0.430127	0.254237	0.942487	0.712563
550	0.296667	0.385714	0.285714	0.919869	0.973088	0.410714	0.637097	0.898428	0.336088	0.229148	0.461538	0.281139	0.234375	0.336066	0.984006	0.446953	0.828424	0.303483	0.5	0.795591	0.695925	0.810861	0.859951	0.590604	0.938402	0.627946	0.253644	0.913476	0.377049	0.482051	0.333333	0.970059	0.364929	0.847397	0.634261	0.57913	0.613757	0.829642	0.220149	0.458537	0.748815	0.580153	0.56964	0.352564	0.946363	0.446461	0.265537	0.949676	0.710553
555	0.31	0.414286	0.285714	0.924946	0.971776	0.380357	0.66129	0.887545	0.355372	0.232814	0.442308	0.284698	0.226562	0.344262	0.983022	0.498871	0.829161	0.318408	0.5	0.793587	0.673981	0.82397	0.853808	0.606264	0.935673	0.627946	0.259475	0.9191	0.327869	0.502564	0.349593	0.966673	0.345972	0.850987	0.64197	0.584348	0.640212	0.842419	0.223881	0.453659	0.706161	0.572519	0.568075	0.326923	0.947596	0.455535	0.242938	0.963336	0.691457
560	0.296667	0.4	0.303571	0.92422	0.973088	0.369643	0.733871	0.886336	0.344353	0.226398	0.413462	0.274021	0.265625	0.336066	0.984498	0.503386	0.82327	0.298507	0.512195	0.791583	0.673981	0.807116	0.836609	0.599553	0.938012	0.644781	0.230321	0.916721	0.336066	0.507692	0.333333	0.96792	0.350711	0.833034	0.627837	0.572174	0.661376	0.835605	0.208955	0.463415	0.744076	0.625954	0.564945	0.403846	0.946363	0.441016	0.242938	0.952552	0.684422
565	0.31	0.419048	0.276786	0.926033	0.973088	0.373214	0.669355	0.900846	0.358127	0.222731	0.423077	0.263345	0.25	0.336066	0.983022	0.467269	0.829161	0.288557	0.512195	0.775551	0.664577	0.799625	0.851351	0.604027	0.94269	0.597643	0.253644	0.908934	0.344262	0.446154	0.341463	0.967385	0.379147	0.842011	0.624411	0.551304	0.597884	0.848382	0.208955	0.517073	0.744076	0.603053	0.541471	0.352564	0.940814	0.450091	0.293785	0.964055	0.696482
570	0.303333	0.390476	0.294643	0.926759	0.973088	0.398214	0.685484	0.889964	0.344353	0.219065	0.471154	0.270463	0.257812	0.360656	0.981545	0.492099	0.822533	0.308458	0.52439	0.785571	0.69279	0.82397	0.869779	0.597315	0.941131	0.612795	0.241983	0.914341	0.360656	0.476923	0.373984	0.969524	0.36019	0.831239	0.628266	0.561739	0.608466	0.829642	0.19403	0.497561	0.777251	0.557252	0.528951	0.358974	0.94328	0.442831	0.254237	0.959022	0.673367
575	0.31	0.442857	0.348214	0.936548	0.974729	0.382143	0.717742	0.888755	0.347107	0.224565	0.480769	0.252669	0.273438	0.401639	0.984498	0.462754	0.816642	0.303483	0.463415	0.781563	0.655172	0.799625	0.858722	0.577181	0.940351	0.651515	0.236152	0.908717	0.360656	0.461538	0.357724	0.968633	0.369668	0.834829	0.63469	0.547826	0.582011	0.843271	0.197761	0.443902	0.791469	0.572519	0.57903	0.352564	0.946363	0.466425	0.248588	0.957584	0.683417
580	0.313333	0.490476	0.321429	0.935823	0.977027	0.391071	0.612903	0.89601	0.355372	0.217232	0.451923	0.245552	0.265625	0.352459	0.984006	0.487585	0.833579	0.313433	0.481707	0.791583	0.652038	0.801498	0.848894	0.615213	0.939961	0.617845	0.233236	0.911962	0.336066	0.441026	0.373984	0.967564	0.36019	0.840215	0.613704	0.551304	0.603175	0.842419	0.201493	0.44878	0.744076	0.557252	0.528951	0.358974	0.951295	0.430127	0.265537	0.952552	0.679397
585	0.31	0.504762	0.330357	0.938724	0.980309	0.389286	0.685484	0.886336	0.360882	0.220898	0.423077	0.274021	0.265625	0.385246	0.982037	0.437923	0.830633	0.308458	0.481707	0.777555	0.664577	0.779026	0.86855	0.590604	0.94269	0.612795	0.241983	0.917802	0.336066	0.430769	0.365854	0.968277	0.36019	0.800718	0.626981	0.547826	0.566138	0.844974	0.19403	0.453659	0.753555	0.580153	0.56964	0.358974	0.952528	0.431942	0.265537	0.95399	0.678392
590	0.316667	0.490476	0.339286	0.933648	0.980637	0.371429	0.709677	0.881499	0.327824	0.232814	0.423077	0.266904	0.242188	0.336066	0.985236	0.435666	0.807806	0.293532	0.487805	0.771543	0.652038	0.79588	0.853808	0.592841	0.945419	0.587542	0.230321	0.918235	0.336066	0.405128	0.382114	0.970593	0.350711	0.820467	0.613276	0.544348	0.571429	0.839012	0.197761	0.463415	0.748815	0.603053	0.555556	0.333333	0.948212	0.422868	0.259887	0.961898	0.685427
595	0.313333	0.490476	0.3125	0.94235	0.977027	0.423214	0.701613	0.869407	0.349862	0.219065	0.451923	0.27758	0.265625	0.336066	0.983022	0.465011	0.835052	0.293532	0.5	0.795591	0.661442	0.779026	0.848894	0.588367	0.94425	0.611111	0.253644	0.918884	0.311475	0.410256	0.430894	0.967564	0.364929	0.797127	0.623983	0.535652	0.57672	0.832198	0.186567	0.463415	0.772512	0.641221	0.558685	0.352564	0.950062	0.431942	0.276836	0.955428	0.669347
600	0.306667	0.509524	0.3125	0.939086	0.980965	0.408929	0.669355	0.88029	0.322314	0.230981	0.490385	0.274021	0.25	0.352459	0.986467	0.44921	0.818115	0.283582	0.506098	0.785571	0.648903	0.769663	0.848894	0.574944	0.939961	0.606061	0.250729	0.913692	0.344262	0.461538	0.414634	0.967207	0.369668	0.818671	0.617559	0.54087	0.608466	0.833049	0.179104	0.492683	0.763033	0.641221	0.549296	0.352564	0.946363	0.444646	0.265537	0.955428	0.677387
605	0.32	0.471429	0.285714	0.942712	0.978668	0.376786	0.620968	0.8948	0.344353	0.223648	0.423077	0.274021	0.265625	0.327869	0.985974	0.428894	0.808542	0.273632	0.506098	0.803607	0.639498	0.762172	0.866093	0.599553	0.94152	0.569024	0.227405	0.922128	0.352459	0.435897	0.414634	0.966851	0.383886	0.807899	0.626124	0.52	0.555556	0.833049	0.179104	0.497561	0.763033	0.541985	0.547731	0.365385	0.948212	0.437387	0.293785	0.961898	0.663317
610	0.333333	0.452381	0.276786	0.947063	0.977683	0.380357	0.677419	0.881499	0.327824	0.226398	0.442308	0.259786	0.25	0.352459	0.985236	0.41535	0.826215	0.293532	0.52439	0.777555	0.642633	0.805243	0.847666	0.58613	0.941131	0.612795	0.244898	0.916504	0.344262	0.405128	0.357724	0.968455	0.393365	0.836625	0.627837	0.546087	0.592593	0.82879	0.171642	0.487805	0.758294	0.572519	0.56338	0.333333	0.948212	0.421053	0.288136	0.951114	0.669347
615	0.303333	0.457143	0.285714	0.94525	0.980637	0.358929	0.685484	0.893591	0.327824	0.221815	0.432692	0.27758	0.25	0.303279	0.983022	0.437923	0.820324	0.308458	0.487805	0.781563	0.642633	0.777154	0.858722	0.60179	0.939961	0.609428	0.241983	0.918019	0.360656	0.435897	0.357724	0.973445	0.383886	0.815081	0.633405	0.563478	0.560847	0.81431	0.16791	0.497561	0.744076	0.580153	0.558685	0.314103	0.953144	0.439201	0.276836	0.961898	0.672362
620	0.28	0.457143	0.285714	0.9438	0.978011	0.382143	0.677419	0.897219	0.336088	0.226398	0.432692	0.281139	0.28125	0.303279	0.985236	0.442438	0.824742	0.273632	0.518293	0.775551	0.655172	0.794007	0.851351	0.57047	0.938402	0.604377	0.259475	0.917802	0.327869	0.410256	0.365854	0.969524	0.35545	0.802513	0.624411	0.561739	0.539683	0.839012	0.16791	0.478049	0.744076	0.59542	0.544601	0.288462	0.953761	0.439201	0.225989	0.958303	0.682412
625	0.296667	0.457143	0.285714	0.94525	0.978011	0.383929	0.645161	0.883918	0.369146	0.230064	0.394231	0.27758	0.234375	0.319672	0.985728	0.413093	0.811487	0.288557	0.487805	0.779559	0.626959	0.771536	0.859951	0.592841	0.946589	0.580808	0.247813	0.918235	0.336066	0.410256	0.357724	0.969346	0.35545	0.809695	0.621413	0.572174	0.534392	0.844123	0.160448	0.502439	0.763033	0.641221	0.552426	0.314103	0.954377	0.421053	0.259887	0.952552	0.675377
630	0.296667	0.438095	0.285714	0.944525	0.978668	0.371429	0.677419	0.882709	0.322314	0.240147	0.413462	0.274021	0.257812	0.303279	0.986959	0.41535	0.818115	0.298507	0.542683	0.769539	0.661442	0.807116	0.856265	0.590604	0.941131	0.574074	0.250729	0.914125	0.327869	0.384615	0.398374	0.970772	0.322275	0.824057	0.625268	0.544348	0.550265	0.82879	0.160448	0.492683	0.739336	0.648855	0.557121	0.339744	0.951295	0.426497	0.237288	0.961179	0.670352
635	0.313333	0.461905	0.285714	0.949601	0.97998	0.383929	0.677419	0.891173	0.322314	0.224565	0.384615	0.291815	0.273438	0.327869	0.987205	0.413093	0.826951	0.288557	0.493902	0.779559	0.667712	0.780899	0.85258	0.577181	0.94269	0.530303	0.247813	0.918019	0.327869	0.410256	0.341463	0.971841	0.322275	0.795332	0.626981	0.556522	0.560847	0.83816	0.160448	0.497561	0.748815	0.59542	0.552426	0.333333	0.95561	0.431942	0.237288	0.964055	0.663317
640	0.296667	0.471429	0.267857	0.954315	0.975386	0.389286	0.637097	0.89601	0.322314	0.227314	0.384615	0.281139	0.273438	0.327869	0.986713	0.413093	0.817378	0.263682	0.506098	0.747495	0.617555	0.801498	0.84398	0.561521	0.945029	0.552189	0.230321	0.917153	0.352459	0.410256	0.382114	0.968455	0.35545	0.800718	0.621413	0.546087	0.544974	0.836457	0.149254	0.478049	0.758294	0.625954	0.561815	0.333333	0.954377	0.406534	0.248588	0.962617	0.654271
645	0.3	0.428571	0.303571	0.950689	0.976698	0.389286	0.66129	0.897219	0.347107	0.217232	0.413462	0.263345	0.265625	0.336066	0.987697	0.422122	0.819588	0.283582	0.518293	0.781563	0.642633	0.78839	0.831695	0.55481	0.944639	0.552189	0.239067	0.915423	0.368852	0.348718	0.333333	0.971128	0.35545	0.804309	0.614561	0.558261	0.550265	0.841567	0.149254	0.473171	0.796209	0.580153	0.535211	0.320513	0.956843	0.422868	0.265537	0.957584	0.683417
650	0.293333	0.442857	0.294643	0.949964	0.977027	0.394643	0.620968	0.904474	0.344353	0.225481	0.403846	0.274021	0.257812	0.319672	0.986713	0.41535	0.827688	0.278607	0.506098	0.775551	0.642633	0.792135	0.832924	0.550336	0.934503	0.542088	0.241983	0.919316	0.344262	0.394872	0.357724	0.975227	0.383886	0.802513	0.620557	0.551304	0.555556	0.832198	0.145522	0.512195	0.748815	0.580153	0.525822	0.352564	0.959926	0.424682	0.265537	0.965492	0.673367
655	0.296667	0.419048	0.321429	0.941262	0.979652	0.392857	0.604839	0.903265	0.325069	0.225481	0.423077	0.27758	0.25	0.303279	0.985974	0.435666	0.819588	0.253731	0.512195	0.761523	0.648903	0.786517	0.850123	0.597315	0.935673	0.580808	0.244898	0.916937	0.344262	0.364103	0.357724	0.968633	0.345972	0.789946	0.617559	0.547826	0.534392	0.824532	0.145522	0.487805	0.777251	0.557252	0.574335	0.339744	0.951295	0.399274	0.259887	0.95399	0.659296
660	0.313333	0.442857	0.330357	0.941262	0.975714	0.398214	0.669355	0.906892	0.360882	0.223648	0.423077	0.256228	0.21875	0.303279	0.985728	0.431151	0.822533	0.283582	0.536585	0.769539	0.639498	0.777154	0.825553	0.592841	0.939571	0.547138	0.241983	0.917802	0.336066	0.353846	0.341463	0.972554	0.374408	0.809695	0.606424	0.558261	0.518519	0.82879	0.164179	0.44878	0.748815	0.580153	0.57277	0.326923	0.953761	0.426497	0.242938	0.959022	0.659296
665	0.34	0.4	0.3125	0.947788	0.978996	0.392857	0.685484	0.893591	0.363636	0.223648	0.403846	0.270463	0.226562	0.319672	0.987205	0.399549	0.837997	0.303483	0.518293	0.789579	0.617555	0.786517	0.832924	0.588367	0.939961	0.565657	0.221574	0.914341	0.327869	0.353846	0.349593	0.972554	0.331754	0.800718	0.595717	0.551304	0.481481	0.839012	0.152985	0.482927	0.753555	0.564885	0.541471	0.320513	0.954994	0.397459	0.254237	0.958303	0.648241
670	0.306667	0.452381	0.303571	0.94525	0.977355	0.394643	0.677419	0.899637	0.338843	0.215399	0.432692	0.281139	0.234375	0.344262	0.986467	0.367946	0.830633	0.278607	0.506098	0.785571	0.630094	0.777154	0.846437	0.57047	0.945029	0.530303	0.227405	0.922128	0.319672	0.353846	0.365854	0.974871	0.336493	0.804309	0.620128	0.561739	0.513228	0.827939	0.156716	0.468293	0.777251	0.564885	0.546166	0.326923	0.954994	0.401089	0.237288	0.959022	0.61206
675	0.313333	0.461905	0.303571	0.946338	0.975386	0.417857	0.677419	0.887545	0.336088	0.224565	0.413462	0.266904	0.273438	0.344262	0.987205	0.397291	0.824006	0.303483	0.54878	0.777555	0.61442	0.754682	0.839066	0.579418	0.94191	0.498316	0.218659	0.919533	0.352459	0.328205	0.333333	0.973089	0.345972	0.791741	0.614133	0.52	0.529101	0.839864	0.134328	0.473171	0.696682	0.564885	0.522692	0.326923	0.952528	0.3902	0.231638	0.953271	0.633166
680	0.313333	0.457143	0.321429	0.943075	0.97637	0.398214	0.620968	0.882709	0.355372	0.232814	0.384615	0.263345	0.242188	0.336066	0.984498	0.388262	0.82327	0.288557	0.487805	0.775551	0.62069	0.769663	0.855037	0.579418	0.94152	0.515152	0.221574	0.915207	0.352459	0.312821	0.357724	0.974158	0.336493	0.816876	0.612848	0.544348	0.507937	0.842419	0.13806	0.458537	0.78673	0.572519	0.539906	0.333333	0.956843	0.37931	0.214689	0.95399	0.61608
685	0.303333	0.452381	0.321429	0.948151	0.975057	0.385714	0.669355	0.881499	0.327824	0.229148	0.384615	0.274021	0.25	0.336066	0.987205	0.410835	0.82106	0.263682	0.45122	0.785571	0.626959	0.775281	0.830467	0.561521	0.940351	0.484848	0.206997	0.918451	0.336066	0.374359	0.308943	0.97095	0.345972	0.802513	0.620985	0.546087	0.518519	0.849233	0.13806	0.453659	0.758294	0.549618	0.555556	0.346154	0.953761	0.401089	0.225989	0.961179	0.637186
690	0.3	0.409524	0.303571	0.949601	0.978011	0.401786	0.637097	0.892382	0.344353	0.209899	0.384615	0.263345	0.234375	0.319672	0.985482	0.397291	0.827688	0.248756	0.512195	0.783567	0.61442	0.7603	0.82801	0.574944	0.946199	0.489899	0.221574	0.918884	0.352459	0.287179	0.308943	0.972376	0.331754	0.786355	0.611991	0.561739	0.507937	0.834753	0.13806	0.434146	0.734597	0.59542	0.538341	0.314103	0.95561	0.421053	0.231638	0.957584	0.644221
695	0.303333	0.419048	0.330357	0.947426	0.975057	0.383929	0.629032	0.88029	0.319559	0.228231	0.403846	0.270463	0.25	0.303279	0.987697	0.413093	0.818851	0.233831	0.493902	0.753507	0.639498	0.764045	0.846437	0.581655	0.940351	0.508418	0.204082	0.91499	0.377049	0.297436	0.292683	0.974693	0.35545	0.81149	0.611135	0.542609	0.555556	0.824532	0.156716	0.453659	0.720379	0.564885	0.539906	0.320513	0.946979	0.406534	0.242938	0.957584	0.644221
700	0.303333	0.414286	0.3125	0.947426	0.974401	0.3875	0.604839	0.888755	0.327824	0.217232	0.413462	0.298932	0.226562	0.360656	0.985974	0.395034	0.819588	0.243781	0.493902	0.767535	0.633229	0.764045	0.831695	0.572707	0.938791	0.510101	0.19242	0.925806	0.327869	0.287179	0.349593	0.973445	0.369668	0.780969	0.620128	0.56	0.502646	0.843271	0.149254	0.443902	0.725118	0.549618	0.525822	0.346154	0.954377	0.381125	0.254237	0.961179	0.613065
705	0.31	0.4	0.3125	0.944162	0.976698	0.403571	0.604839	0.892382	0.344353	0.227314	0.394231	0.274021	0.257812	0.393443	0.98499	0.370203	0.826215	0.233831	0.52439	0.779559	0.583072	0.752809	0.836609	0.57047	0.938791	0.503367	0.206997	0.9191	0.336066	0.266667	0.325203	0.973445	0.35545	0.791741	0.610278	0.52	0.544974	0.836457	0.149254	0.395122	0.701422	0.541985	0.519562	0.314103	0.948829	0.384755	0.231638	0.954709	0.630151
710	0.3	0.419048	0.339286	0.948513	0.975714	0.414286	0.637097	0.889964	0.338843	0.213566	0.384615	0.256228	0.242188	0.336066	0.98499	0.399549	0.834315	0.243781	0.469512	0.767535	0.589342	0.756554	0.846437	0.563758	0.939961	0.518519	0.195335	0.921696	0.319672	0.323077	0.333333	0.973089	0.35545	0.800718	0.617131	0.525217	0.518519	0.837308	0.152985	0.429268	0.720379	0.541985	0.513302	0.339744	0.953761	0.431942	0.248588	0.951114	0.601005
715	0.29	0.380952	0.321429	0.949964	0.975714	0.416071	0.620968	0.882709	0.330579	0.225481	0.384615	0.288256	0.242188	0.344262	0.98622	0.401806	0.824742	0.263682	0.469512	0.757515	0.60815	0.750936	0.842752	0.563758	0.94386	0.47138	0.209913	0.921263	0.295082	0.348718	0.333333	0.973623	0.369668	0.804309	0.604711	0.532174	0.52381	0.844123	0.160448	0.434146	0.677725	0.549618	0.510172	0.294872	0.948212	0.402904	0.248588	0.959022	0.61005
720	0.316667	0.385714	0.330357	0.954315	0.978339	0.4125	0.612903	0.88029	0.316804	0.222731	0.375	0.259786	0.226562	0.352459	0.986713	0.38149	0.827688	0.233831	0.5	0.741483	0.611285	0.771536	0.841523	0.574944	0.949318	0.484848	0.189504	0.92148	0.295082	0.348718	0.276423	0.976297	0.374408	0.789946	0.597859	0.530435	0.502646	0.841567	0.160448	0.404878	0.71564	0.503817	0.497653	0.320513	0.954994	0.410163	0.237288	0.948958	0.621106
725	0.293333	0.42381	0.276786	0.953227	0.978996	0.392857	0.604839	0.871826	0.336088	0.212649	0.336538	0.270463	0.226562	0.319672	0.98622	0.413093	0.824742	0.21393	0.457317	0.767535	0.601881	0.771536	0.829238	0.568233	0.94386	0.462963	0.201166	0.923859	0.336066	0.348718	0.284553	0.974693	0.369668	0.773788	0.607281	0.507826	0.539683	0.831346	0.149254	0.404878	0.701422	0.51145	0.524257	0.307692	0.948212	0.375681	0.254237	0.956147	0.632161
730	0.28	0.4	0.321429	0.951777	0.977683	0.405357	0.645161	0.891173	0.311295	0.217232	0.346154	0.266904	0.226562	0.327869	0.986467	0.38149	0.843888	0.21393	0.463415	0.753507	0.576803	0.773408	0.842752	0.561521	0.939181	0.468013	0.204082	0.920182	0.295082	0.34359	0.284553	0.975762	0.374408	0.78456	0.61242	0.523478	0.550265	0.836457	0.160448	0.390244	0.725118	0.496183	0.503912	0.326923	0.948829	0.411978	0.237288	0.953271	0.633166
735	0.296667	0.414286	0.3125	0.951777	0.97637	0.369643	0.645161	0.883918	0.333333	0.216315	0.384615	0.274021	0.234375	0.327869	0.987943	0.388262	0.829897	0.228856	0.457317	0.729459	0.579937	0.730337	0.853808	0.53915	0.94152	0.459596	0.186589	0.924724	0.311475	0.353846	0.357724	0.976653	0.35545	0.793537	0.623555	0.525217	0.560847	0.84753	0.156716	0.385366	0.706161	0.465649	0.530516	0.320513	0.951911	0.397459	0.220339	0.957584	0.623116
740	0.286667	0.433333	0.303571	0.951051	0.978011	0.383929	0.653226	0.903265	0.325069	0.206233	0.336538	0.266904	0.234375	0.303279	0.984744	0.370203	0.821797	0.228856	0.463415	0.745491	0.570533	0.754682	0.829238	0.552573	0.946589	0.441077	0.204082	0.920182	0.303279	0.348718	0.317073	0.972554	0.369668	0.779174	0.623983	0.535652	0.560847	0.83816	0.13806	0.409756	0.71564	0.564885	0.521127	0.326923	0.946979	0.417423	0.248588	0.953271	0.633166
745	0.283333	0.442857	0.303571	0.951777	0.974401	0.378571	0.629032	0.883918	0.31405	0.208983	0.298077	0.295374	0.242188	0.303279	0.986467	0.374718	0.836524	0.248756	0.469512	0.741483	0.554859	0.747191	0.839066	0.543624	0.945029	0.441077	0.206997	0.918884	0.295082	0.353846	0.333333	0.975227	0.350711	0.791741	0.619272	0.509565	0.513228	0.82879	0.156716	0.419512	0.701422	0.519084	0.516432	0.314103	0.945129	0.422868	0.231638	0.94752	0.621106
750	0.303333	0.419048	0.294643	0.958666	0.978668	0.353571	0.596774	0.882709	0.297521	0.215399	0.326923	0.266904	0.25	0.352459	0.987697	0.386005	0.829161	0.243781	0.469512	0.745491	0.567398	0.747191	0.840295	0.536913	0.94152	0.436027	0.201166	0.922994	0.319672	0.353846	0.325203	0.976118	0.364929	0.802513	0.623983	0.513043	0.513228	0.84753	0.134328	0.409756	0.734597	0.51145	0.489828	0.301282	0.938964	0.3902	0.248588	0.952552	0.630151
755	0.29	0.442857	0.3125	0.95359	0.974729	0.367857	0.645161	0.881499	0.333333	0.215399	0.346154	0.316726	0.234375	0.327869	0.98622	0.37246	0.837261	0.228856	0.463415	0.741483	0.586207	0.749064	0.848894	0.534676	0.941131	0.425926	0.204082	0.919316	0.303279	0.348718	0.341463	0.97291	0.369668	0.773788	0.605139	0.511304	0.518519	0.850937	0.171642	0.439024	0.734597	0.526718	0.508607	0.301282	0.950678	0.428312	0.220339	0.957584	0.620101
760	0.286667	0.466667	0.294643	0.951414	0.973088	0.378571	0.604839	0.875453	0.30854	0.219982	0.317308	0.27758	0.25	0.360656	0.986713	0.386005	0.829161	0.258706	0.432927	0.741483	0.583072	0.7397	0.84398	0.548098	0.94425	0.457912	0.218659	0.927753	0.295082	0.323077	0.300813	0.975584	0.336493	0.789946	0.614989	0.521739	0.486772	0.835605	0.16791	0.443902	0.744076	0.503817	0.505477	0.314103	0.947596	0.433757	0.248588	0.956147	0.619095
765	0.313333	0.414286	0.321429	0.956128	0.973745	0.335714	0.637097	0.8948	0.305785	0.211732	0.336538	0.284698	0.242188	0.295082	0.98622	0.365688	0.833579	0.218905	0.47561	0.749499	0.526646	0.764045	0.859951	0.541387	0.94308	0.446128	0.212828	0.921263	0.254098	0.307692	0.317073	0.97398	0.341232	0.764811	0.595717	0.518261	0.518519	0.852641	0.182836	0.44878	0.725118	0.519084	0.469484	0.320513	0.950062	0.417423	0.231638	0.956147	0.60603
770	0.273333	0.409524	0.3125	0.95359	0.977027	0.353571	0.620968	0.886336	0.300275	0.2044	0.307692	0.270463	0.273438	0.360656	0.987205	0.354402	0.849779	0.243781	0.5	0.733467	0.573668	0.752809	0.839066	0.514541	0.94191	0.454545	0.206997	0.917802	0.286885	0.323077	0.308943	0.975405	0.36019	0.768402	0.614561	0.490435	0.560847	0.821124	0.179104	0.419512	0.7109	0.526718	0.461659	0.294872	0.945746	0.430127	0.225989	0.952552	0.60201
775	0.266667	0.452381	0.3125	0.955402	0.97637	0.341071	0.620968	0.881499	0.292011	0.209899	0.346154	0.27758	0.226562	0.327869	0.987943	0.374718	0.84757	0.248756	0.47561	0.755511	0.573668	0.756554	0.830467	0.519016	0.94308	0.425926	0.195335	0.920614	0.278689	0.307692	0.300813	0.97594	0.350711	0.755835	0.613704	0.525217	0.529101	0.840716	0.160448	0.439024	0.729858	0.458015	0.478873	0.314103	0.954377	0.395644	0.20904	0.956147	0.61809
780	0.276667	0.433333	0.294643	0.95359	0.975057	0.332143	0.612903	0.887545	0.30854	0.209899	0.346154	0.284698	0.257812	0.311475	0.986713	0.340858	0.83947	0.243781	0.487805	0.753507	0.576803	0.773408	0.820639	0.514541	0.94347	0.425926	0.19242	0.919965	0.278689	0.312821	0.300813	0.97398	0.345972	0.768402	0.602998	0.514783	0.571429	0.837308	0.171642	0.42439	0.696682	0.450382	0.491393	0.301282	0.951295	0.424682	0.225989	0.954709	0.61005
785	0.29	0.419048	0.330357	0.95649	0.977355	0.369643	0.612903	0.864571	0.283747	0.211732	0.336538	0.263345	0.242188	0.327869	0.987697	0.34763	0.846097	0.223881	0.463415	0.765531	0.586207	0.754682	0.829238	0.50783	0.94386	0.436027	0.172012	0.922345	0.295082	0.312821	0.333333	0.975405	0.341232	0.786355	0.599572	0.530435	0.507937	0.842419	0.16791	0.390244	0.7109	0.48855	0.500782	0.314103	0.945129	0.410163	0.225989	0.954709	0.594975
790	0.286667	0.404762	0.3125	0.953952	0.975386	0.346429	0.629032	0.869407	0.297521	0.2044	0.307692	0.266904	0.265625	0.303279	0.985236	0.340858	0.834315	0.263682	0.5	0.743487	0.576803	0.7603	0.834152	0.534676	0.94308	0.415825	0.183673	0.925373	0.254098	0.34359	0.300813	0.974336	0.312796	0.746858	0.60257	0.52	0.52381	0.837308	0.171642	0.414634	0.706161	0.534351	0.499218	0.301282	0.952528	0.406534	0.237288	0.958303	0.622111
795	0.27	0.466667	0.3125	0.954315	0.974729	0.341071	0.532258	0.888755	0.275482	0.20165	0.326923	0.256228	0.25	0.327869	0.985728	0.379233	0.843152	0.243781	0.439024	0.747495	0.579937	0.717228	0.831695	0.494407	0.949708	0.43266	0.186589	0.91737	0.286885	0.307692	0.317073	0.972019	0.317536	0.759425	0.593148	0.525217	0.571429	0.844974	0.171642	0.395122	0.71564	0.519084	0.503912	0.326923	0.952528	0.435572	0.220339	0.950395	0.59598
800	0.27	0.447619	0.339286	0.957941	0.977355	0.346429	0.620968	0.883918	0.267218	0.206233	0.326923	0.270463	0.265625	0.311475	0.987451	0.349887	0.837261	0.233831	0.420732	0.751503	0.557994	0.752809	0.824324	0.534676	0.945029	0.429293	0.183673	0.922561	0.295082	0.292308	0.317073	0.974693	0.312796	0.761221	0.603854	0.50087	0.518519	0.860307	0.16791	0.443902	0.71564	0.519084	0.485133	0.314103	0.945746	0.413793	0.237288	0.967649	0.575879
805	0.27	0.390476	0.276786	0.953952	0.978011	0.346429	0.532258	0.86578	0.269972	0.200733	0.336538	0.27758	0.234375	0.303279	0.984498	0.343115	0.824006	0.253731	0.457317	0.769539	0.595611	0.737828	0.831695	0.512304	0.94347	0.410774	0.198251	0.916937	0.278689	0.323077	0.308943	0.973267	0.317536	0.748654	0.599572	0.530435	0.534392	0.830494	0.152985	0.419512	0.687204	0.473282	0.472613	0.301282	0.937115	0.435572	0.225989	0.938174	0.598995
810	0.26	0.42381	0.285714	0.953227	0.977683	0.330357	0.572581	0.873035	0.258953	0.197984	0.307692	0.256228	0.257812	0.295082	0.983514	0.349887	0.837997	0.238806	0.45122	0.747495	0.579937	0.705993	0.829238	0.505593	0.947368	0.420875	0.177843	0.919965	0.311475	0.323077	0.292683	0.973623	0.336493	0.768402	0.58758	0.507826	0.534392	0.831346	0.149254	0.429268	0.672986	0.519084	0.441315	0.269231	0.946363	0.419238	0.220339	0.946801	0.603015
815	0.286667	0.428571	0.321429	0.959028	0.975714	0.35	0.580645	0.881499	0.261708	0.197984	0.336538	0.284698	0.242188	0.278689	0.98622	0.354402	0.828424	0.243781	0.426829	0.721443	0.583072	0.717228	0.82801	0.559284	0.947368	0.417508	0.180758	0.921696	0.262295	0.34359	0.276423	0.977722	0.364929	0.754039	0.593576	0.504348	0.492063	0.834753	0.145522	0.458537	0.672986	0.465649	0.474178	0.282051	0.940197	0.428312	0.225989	0.956147	0.586935
820	0.27	0.428571	0.294643	0.952502	0.978011	0.3375	0.516129	0.881499	0.275482	0.206233	0.336538	0.252669	0.242188	0.311475	0.986467	0.331828	0.846097	0.21393	0.445122	0.747495	0.579937	0.775281	0.812039	0.532438	0.945809	0.392256	0.189504	0.919965	0.262295	0.34359	0.292683	0.97095	0.36019	0.737882	0.6	0.525217	0.518519	0.836457	0.141791	0.404878	0.691943	0.450382	0.447574	0.262821	0.945129	0.411978	0.254237	0.938893	0.60804
825	0.276667	0.433333	0.294643	0.957578	0.978668	0.346429	0.572581	0.886336	0.258953	0.199817	0.365385	0.245552	0.25	0.295082	0.985974	0.309255	0.843152	0.208955	0.445122	0.743487	0.579937	0.745318	0.807125	0.521253	0.940351	0.40404	0.183673	0.924075	0.245902	0.369231	0.300813	0.975762	0.369668	0.741472	0.59015	0.53913	0.460317	0.816865	0.130597	0.419512	0.677725	0.412214	0.446009	0.301282	0.950062	0.397459	0.242938	0.953271	0.601005
830	0.26	0.447619	0.339286	0.957941	0.978996	0.360714	0.596774	0.88029	0.292011	0.191567	0.326923	0.263345	0.25	0.319672	0.986467	0.3386	0.820324	0.208955	0.463415	0.745491	0.548589	0.779026	0.809582	0.559284	0.94386	0.387205	0.201166	0.927104	0.254098	0.307692	0.300813	0.973089	0.364929	0.739677	0.596574	0.530435	0.444444	0.842419	0.141791	0.42439	0.663507	0.473282	0.466354	0.288462	0.945129	0.410163	0.220339	0.94105	0.615075
835	0.266667	0.404762	0.330357	0.96483	0.979652	0.333929	0.572581	0.893591	0.275482	0.200733	0.317308	0.259786	0.28125	0.327869	0.987205	0.327314	0.826215	0.228856	0.457317	0.723447	0.53605	0.713483	0.823096	0.527964	0.946979	0.387205	0.201166	0.929699	0.286885	0.317949	0.308943	0.977188	0.364929	0.72711	0.58758	0.532174	0.444444	0.839012	0.130597	0.4	0.682464	0.48855	0.43975	0.282051	0.935265	0.410163	0.225989	0.942487	0.59598
840	0.263333	0.433333	0.339286	0.961566	0.975057	0.333929	0.580645	0.863362	0.264463	0.187901	0.375	0.256228	0.25	0.336066	0.986959	0.340858	0.832842	0.218905	0.445122	0.729459	0.561129	0.730337	0.835381	0.534676	0.94269	0.392256	0.189504	0.925157	0.295082	0.333333	0.300813	0.973445	0.36019	0.745063	0.581156	0.518261	0.460317	0.850085	0.141791	0.390244	0.687204	0.503817	0.447574	0.301282	0.945746	0.399274	0.254237	0.952552	0.58995
845	0.283333	0.428571	0.321429	0.966642	0.97998	0.346429	0.572581	0.874244	0.283747	0.197984	0.375	0.24911	0.265625	0.352459	0.986959	0.349887	0.837261	0.223881	0.457317	0.715431	0.570533	0.756554	0.823096	0.505593	0.947368	0.387205	0.201166	0.925806	0.262295	0.369231	0.300813	0.975049	0.388626	0.737882	0.593576	0.511304	0.449735	0.849233	0.13806	0.385366	0.696682	0.458015	0.438185	0.294872	0.94328	0.368421	0.231638	0.95399	0.611055
850	0.286667	0.438095	0.294643	0.963017	0.979324	0.366071	0.596774	0.883918	0.269972	0.195234	0.346154	0.231317	0.257812	0.360656	0.986713	0.340858	0.837261	0.208955	0.469512	0.711423	0.548589	0.762172	0.830467	0.519016	0.949318	0.380471	0.195335	0.924292	0.254098	0.338462	0.333333	0.976475	0.369668	0.75763	0.57045	0.502609	0.449735	0.848382	0.13806	0.409756	0.720379	0.496183	0.456964	0.282051	0.94143	0.392015	0.237288	0.956866	0.61206
855	0.273333	0.447619	0.285714	0.971356	0.980637	0.375	0.564516	0.874244	0.283747	0.188818	0.365385	0.256228	0.265625	0.352459	0.987205	0.334086	0.843888	0.218905	0.457317	0.739479	0.579937	0.756554	0.831695	0.548098	0.945809	0.387205	0.186589	0.924508	0.237705	0.348718	0.333333	0.977722	0.369668	0.775583	0.574732	0.513043	0.439153	0.858603	0.149254	0.4	0.71564	0.496183	0.441315	0.294872	0.942663	0.375681	0.20904	0.955428	0.577889
860	0.27	0.42381	0.294643	0.968093	0.980965	0.351786	0.572581	0.885127	0.292011	0.202566	0.365385	0.24911	0.25	0.336066	0.986713	0.329571	0.837997	0.20398	0.493902	0.711423	0.564263	0.764045	0.826781	0.541387	0.94425	0.388889	0.189504	0.923643	0.270492	0.353846	0.308943	0.976118	0.383886	0.763016	0.578158	0.473043	0.417989	0.840716	0.141791	0.409756	0.696682	0.503817	0.444444	0.301282	0.942047	0.38294	0.242938	0.94752	0.603015
865	0.26	0.395238	0.330357	0.971719	0.980309	0.358929	0.612903	0.899637	0.289256	0.191567	0.298077	0.234875	0.25	0.319672	0.986467	0.3386	0.846097	0.208955	0.439024	0.725451	0.564263	0.719101	0.835381	0.534676	0.950487	0.373737	0.189504	0.919965	0.262295	0.328205	0.317073	0.977009	0.36019	0.728905	0.571734	0.514783	0.444444	0.844974	0.134328	0.404878	0.677725	0.503817	0.441315	0.307692	0.94143	0.370236	0.220339	0.957584	0.562814
870	0.253333	0.428571	0.267857	0.970631	0.979324	0.367857	0.532258	0.875453	0.280992	0.194317	0.336538	0.256228	0.273438	0.311475	0.986713	0.327314	0.837997	0.21393	0.420732	0.741483	0.586207	0.734082	0.842752	0.527964	0.94152	0.410774	0.195335	0.920831	0.245902	0.307692	0.276423	0.978079	0.35545	0.771993	0.559743	0.48	0.481481	0.845826	0.13806	0.4	0.649289	0.48855	0.431925	0.314103	0.937731	0.3902	0.20339	0.948239	0.58392
875	0.26	0.457143	0.285714	0.973894	0.976698	0.358929	0.556452	0.876663	0.269972	0.195234	0.307692	0.234875	0.257812	0.336066	0.986467	0.352144	0.845361	0.233831	0.481707	0.733467	0.564263	0.735955	0.808354	0.530201	0.948928	0.380471	0.189504	0.92321	0.237705	0.328205	0.292683	0.975405	0.341232	0.743268	0.57045	0.516522	0.518519	0.84753	0.141791	0.395122	0.635071	0.473282	0.450704	0.288462	0.945129	0.37931	0.214689	0.958303	0.596985
880	0.26	0.409524	0.294643	0.969543	0.978339	0.351786	0.620968	0.873035	0.286501	0.194317	0.298077	0.238434	0.273438	0.360656	0.987451	0.3386	0.837997	0.199005	0.445122	0.713427	0.573668	0.707865	0.821867	0.525727	0.940351	0.377104	0.198251	0.926022	0.229508	0.317949	0.292683	0.976475	0.331754	0.748654	0.572163	0.493913	0.518519	0.834753	0.141791	0.404878	0.635071	0.473282	0.43975	0.282051	0.94143	0.377495	0.20339	0.95399	0.577889
885	0.27	0.461905	0.258929	0.970268	0.975714	0.358929	0.604839	0.871826	0.256198	0.197984	0.307692	0.231317	0.21875	0.336066	0.988189	0.358916	0.825479	0.21393	0.493902	0.735471	0.564263	0.71161	0.805897	0.527964	0.94386	0.387205	0.198251	0.926887	0.237705	0.312821	0.284553	0.97398	0.350711	0.707361	0.570021	0.486957	0.460317	0.86201	0.126866	0.404878	0.630332	0.465649	0.438185	0.314103	0.945129	0.37931	0.231638	0.954709	0.586935
890	0.28	0.419048	0.25	0.973169	0.974073	0.357143	0.580645	0.869407	0.272727	0.194317	0.269231	0.24911	0.242188	0.311475	0.987451	0.361174	0.85567	0.233831	0.47561	0.709419	0.557994	0.715356	0.815725	0.510067	0.947758	0.377104	0.177843	0.936405	0.278689	0.328205	0.300813	0.977188	0.350711	0.70377	0.573876	0.506087	0.460317	0.829642	0.130597	0.429268	0.691943	0.458015	0.456964	0.288462	0.94143	0.366606	0.231638	0.950395	0.574874
895	0.266667	0.438095	0.258929	0.970631	0.973416	0.346429	0.580645	0.871826	0.264463	0.202566	0.298077	0.231317	0.210938	0.303279	0.985482	0.336343	0.83947	0.21393	0.45122	0.705411	0.573668	0.719101	0.809582	0.512304	0.94191	0.39899	0.189504	0.942894	0.221311	0.338462	0.300813	0.977544	0.35545	0.72711	0.556317	0.469565	0.470899	0.844123	0.130597	0.409756	0.725118	0.412214	0.428795	0.288462	0.945129	0.38657	0.265537	0.956866	0.60201
900	0.27	0.409524	0.294643	0.973532	0.976042	0.346429	0.58871	0.860943	0.264463	0.197984	0.326923	0.259786	0.234375	0.303279	0.988189	0.331828	0.83137	0.223881	0.47561	0.709419	0.573668	0.752809	0.800983	0.498881	0.949318	0.390572	0.186589	0.93316	0.270492	0.302564	0.317073	0.973801	0.35545	0.725314	0.574304	0.492174	0.439153	0.827939	0.130597	0.419512	0.696682	0.419847	0.4241	0.288462	0.943896	0.3902	0.242938	0.955428	0.575879
905	0.246667	0.438095	0.294643	0.976432	0.976042	0.360714	0.572581	0.859734	0.267218	0.20165	0.346154	0.231317	0.226562	0.295082	0.98622	0.3386	0.834315	0.21393	0.493902	0.701403	0.564263	0.689139	0.820639	0.503356	0.949318	0.377104	0.19242	0.933377	0.286885	0.317949	0.260163	0.97398	0.341232	0.741472	0.579015	0.49913	0.449735	0.829642	0.11194	0.390244	0.654028	0.40458	0.425665	0.294872	0.944513	0.357532	0.265537	0.963336	0.566834
910	0.266667	0.409524	0.25	0.968093	0.977027	0.355357	0.516129	0.844015	0.256198	0.190651	0.326923	0.245552	0.265625	0.295082	0.985728	0.3386	0.83137	0.208955	0.512195	0.691383	0.579937	0.717228	0.810811	0.501119	0.944639	0.36532	0.198251	0.931213	0.270492	0.338462	0.252033	0.971841	0.336493	0.721724	0.574304	0.481739	0.460317	0.849233	0.119403	0.385366	0.649289	0.427481	0.411581	0.314103	0.937115	0.38294	0.231638	0.951833	0.569849
915	0.266667	0.380952	0.25	0.971719	0.978011	0.366071	0.564516	0.864571	0.250689	0.208066	0.355769	0.234875	0.242188	0.311475	0.98622	0.34763	0.819588	0.199005	0.5	0.713427	0.567398	0.741573	0.808354	0.50783	0.94152	0.361953	0.183673	0.929916	0.278689	0.302564	0.284553	0.974158	0.331754	0.691203	0.578587	0.483478	0.455026	0.821976	0.119403	0.365854	0.620853	0.435115	0.406886	0.275641	0.938348	0.366606	0.231638	0.945363	0.574874
920	0.263333	0.385714	0.267857	0.972806	0.97637	0.353571	0.58871	0.846433	0.258953	0.202566	0.336538	0.217082	0.296875	0.311475	0.987943	0.3386	0.824742	0.223881	0.463415	0.721443	0.576803	0.707865	0.800983	0.521253	0.945809	0.375421	0.180758	0.932944	0.262295	0.312821	0.268293	0.975049	0.345972	0.716338	0.579015	0.48	0.481481	0.825383	0.126866	0.380488	0.64455	0.450382	0.43036	0.320513	0.945746	0.393829	0.220339	0.948239	0.579899
925	0.27	0.419048	0.276786	0.973169	0.978339	0.342857	0.532258	0.848851	0.264463	0.203483	0.317308	0.252669	0.265625	0.303279	0.988681	0.331828	0.811487	0.208955	0.439024	0.703407	0.595611	0.696629	0.836609	0.510067	0.946979	0.385522	0.195335	0.935323	0.278689	0.307692	0.268293	0.975049	0.341232	0.709156	0.568308	0.474783	0.507937	0.84753	0.115672	0.380488	0.668246	0.381679	0.413146	0.282051	0.942047	0.350272	0.231638	0.945363	0.594975
930	0.266667	0.409524	0.258929	0.969906	0.977027	0.339286	0.540323	0.836759	0.247934	0.199817	0.278846	0.252669	0.21875	0.311475	0.988927	0.345372	0.841679	0.20398	0.481707	0.705411	0.586207	0.722846	0.839066	0.52349	0.94347	0.346801	0.195335	0.93316	0.270492	0.323077	0.252033	0.976297	0.331754	0.696589	0.574304	0.485217	0.486772	0.846678	0.130597	0.385366	0.658768	0.435115	0.410016	0.269231	0.943896	0.357532	0.259887	0.944644	0.580905
935	0.263333	0.395238	0.241071	0.970631	0.978339	0.344643	0.532258	0.85006	0.292011	0.195234	0.307692	0.220641	0.234375	0.295082	0.99065	0.352144	0.825479	0.199005	0.463415	0.721443	0.605016	0.702247	0.821867	0.512304	0.950097	0.388889	0.198251	0.930348	0.270492	0.333333	0.276423	0.97594	0.341232	0.710952	0.575161	0.490435	0.486772	0.846678	0.123134	0.37561	0.687204	0.450382	0.406886	0.25	0.948212	0.375681	0.248588	0.946801	0.58995
940	0.253333	0.395238	0.241071	0.971719	0.979324	0.335714	0.572581	0.860943	0.264463	0.197984	0.307692	0.245552	0.265625	0.303279	0.988189	0.361174	0.824742	0.20398	0.469512	0.701403	0.605016	0.700375	0.807125	0.50783	0.946589	0.380471	0.189504	0.927536	0.262295	0.317949	0.284553	0.978792	0.35545	0.718133	0.585867	0.497391	0.539683	0.836457	0.126866	0.419512	0.611374	0.427481	0.428795	0.25641	0.940197	0.368421	0.237288	0.961898	0.58593
945	0.253333	0.409524	0.267857	0.970268	0.983262	0.328571	0.491935	0.862152	0.283747	0.1989	0.336538	0.227758	0.265625	0.286885	0.987943	0.334086	0.821797	0.199005	0.469512	0.691383	0.598746	0.705993	0.808354	0.503356	0.94425	0.373737	0.172012	0.929699	0.237705	0.287179	0.325203	0.977188	0.369668	0.732496	0.579443	0.473043	0.52381	0.831346	0.141791	0.390244	0.635071	0.442748	0.43036	0.269231	0.940814	0.37931	0.242938	0.956866	0.596985
950	0.273333	0.385714	0.294643	0.972444	0.97637	0.335714	0.564516	0.85006	0.261708	0.197067	0.355769	0.245552	0.273438	0.327869	0.990404	0.343115	0.825479	0.199005	0.463415	0.703407	0.592476	0.685393	0.845209	0.516779	0.947368	0.372054	0.180758	0.92905	0.254098	0.276923	0.341463	0.976118	0.364929	0.70018	0.569165	0.469565	0.470899	0.824532	0.130597	0.4	0.64455	0.450382	0.438185	0.25641	0.945746	0.370236	0.20339	0.95399	0.58392
955	0.266667	0.395238	0.276786	0.973894	0.981293	0.316071	0.548387	0.845224	0.280992	0.2044	0.336538	0.206406	0.25	0.311475	0.99065	0.336343	0.814433	0.208955	0.45122	0.703407	0.586207	0.644195	0.823096	0.496644	0.951657	0.388889	0.180758	0.930132	0.237705	0.282051	0.284553	0.97594	0.35545	0.714542	0.57045	0.45913	0.534392	0.830494	0.149254	0.390244	0.620853	0.40458	0.4241	0.269231	0.94328	0.364791	0.242938	0.96046	0.575879
960	0.273333	0.371429	0.285714	0.971356	0.978996	0.332143	0.508065	0.85006	0.250689	0.209899	0.326923	0.217082	0.273438	0.278689	0.988189	0.318284	0.811487	0.20398	0.432927	0.721443	0.589342	0.681648	0.834152	0.52349	0.946979	0.390572	0.189504	0.932295	0.229508	0.276923	0.300813	0.975762	0.322275	0.685817	0.575161	0.453913	0.439153	0.833901	0.141791	0.390244	0.630332	0.389313	0.43349	0.275641	0.947596	0.346642	0.237288	0.955428	0.58593
965	0.273333	0.380952	0.258929	0.970268	0.981293	0.341071	0.548387	0.83555	0.236915	0.1989	0.326923	0.224199	0.273438	0.311475	0.986713	0.356659	0.824742	0.208955	0.420732	0.721443	0.557994	0.672285	0.820639	0.512304	0.944639	0.387205	0.183673	0.930997	0.262295	0.282051	0.300813	0.976475	0.345972	0.691203	0.582441	0.492174	0.497354	0.82879	0.11194	0.395122	0.587678	0.374046	0.400626	0.262821	0.943896	0.38657	0.231638	0.951114	0.582915
970	0.26	0.4	0.25	0.969906	0.980309	0.325	0.548387	0.837969	0.267218	0.195234	0.346154	0.238434	0.257812	0.327869	0.987451	0.34763	0.81296	0.20398	0.445122	0.687375	0.595611	0.664794	0.807125	0.501119	0.948928	0.380471	0.186589	0.93316	0.245902	0.282051	0.284553	0.975584	0.312796	0.684022	0.55803	0.462609	0.486772	0.825383	0.126866	0.395122	0.625592	0.389313	0.42097	0.269231	0.937115	0.38657	0.242938	0.95399	0.59799
975	0.256667	0.37619	0.258929	0.970268	0.978996	0.346429	0.516129	0.852479	0.253444	0.19615	0.298077	0.231317	0.25	0.295082	0.988927	0.334086	0.837261	0.228856	0.463415	0.719439	0.548589	0.674157	0.814496	0.47651	0.94308	0.392256	0.195335	0.934674	0.262295	0.312821	0.292683	0.974693	0.341232	0.707361	0.554604	0.462609	0.492063	0.816014	0.134328	0.380488	0.658768	0.351145	0.41784	0.25	0.94143	0.348457	0.20904	0.954709	0.574874
980	0.246667	0.414286	0.267857	0.970631	0.979652	0.321429	0.572581	0.830713	0.256198	0.193401	0.288462	0.231317	0.265625	0.286885	0.989911	0.3386	0.824742	0.18408	0.408537	0.687375	0.601881	0.632959	0.830467	0.469799	0.947368	0.390572	0.183673	0.932728	0.229508	0.276923	0.317073	0.974871	0.331754	0.678636	0.555889	0.457391	0.492063	0.841567	0.141791	0.365854	0.63981	0.374046	0.402191	0.230769	0.946363	0.368421	0.20339	0.954709	0.576884
985	0.253333	0.428571	0.258929	0.970993	0.981621	0.310714	0.524194	0.858525	0.250689	0.195234	0.326923	0.227758	0.265625	0.262295	0.987697	0.3386	0.810751	0.18408	0.432927	0.705411	0.583072	0.668539	0.837838	0.480984	0.949708	0.410774	0.169096	0.930781	0.245902	0.271795	0.252033	0.980752	0.345972	0.682226	0.582441	0.446957	0.502646	0.820273	0.152985	0.370732	0.635071	0.396947	0.392801	0.288462	0.951911	0.373866	0.220339	0.954709	0.590955
990	0.25	0.404762	0.25	0.974619	0.980637	0.316071	0.564516	0.853688	0.261708	0.192484	0.298077	0.234875	0.25	0.270492	0.988189	0.3386	0.824742	0.19403	0.457317	0.687375	0.567398	0.666667	0.826781	0.454139	0.950877	0.375421	0.169096	0.930565	0.229508	0.276923	0.252033	0.978613	0.312796	0.701975	0.56531	0.443478	0.470899	0.82368	0.152985	0.360976	0.616114	0.396947	0.42097	0.262821	0.943896	0.357532	0.214689	0.951833	0.570854
995	0.246667	0.447619	0.25	0.974619	0.979652	0.291071	0.532258	0.853688	0.264463	0.200733	0.336538	0.217082	0.234375	0.270492	0.987205	0.340858	0.830633	0.169154	0.402439	0.665331	0.573668	0.657303	0.839066	0.478747	0.944639	0.39899	0.163265	0.929916	0.245902	0.287179	0.252033	0.979326	0.317536	0.666068	0.576017	0.46087	0.470899	0.810051	0.152985	0.380488	0.635071	0.419847	0.400626	0.275641	0.961159	0.362976	0.220339	0.950395	0.584925
1000	0.26	0.390476	0.241071	0.97607	0.981621	0.314286	0.572581	0.86578	0.261708	0.192484	0.326923	0.213523	0.257812	0.278689	0.990404	0.316027	0.826951	0.18408	0.432927	0.703407	0.557994	0.674157	0.825553	0.487696	0.946199	0.382155	0.166181	0.936405	0.213115	0.282051	0.235772	0.977901	0.308057	0.70018	0.561884	0.448696	0.47619	0.832198	0.152985	0.370732	0.654028	0.343511	0.405321	0.25641	0.956227	0.373866	0.242938	0.959741	0.575879
1005	0.246667	0.385714	0.258929	0.972444	0.978011	0.298214	0.596774	0.857316	0.245179	0.188818	0.336538	0.217082	0.242188	0.270492	0.987943	0.320542	0.829897	0.18408	0.426829	0.685371	0.595611	0.691011	0.829238	0.451902	0.948928	0.368687	0.186589	0.926022	0.245902	0.297436	0.252033	0.976831	0.350711	0.682226	0.568308	0.417391	0.465608	0.837308	0.149254	0.365854	0.625592	0.389313	0.397496	0.275641	0.951911	0.368421	0.265537	0.95399	0.59397
1010	0.253333	0.409524	0.25	0.973169	0.981949	0.317857	0.572581	0.85006	0.272727	0.2044	0.355769	0.202847	0.234375	0.286885	0.988927	0.322799	0.814433	0.189055	0.445122	0.681363	0.539185	0.651685	0.823096	0.47651	0.947758	0.368687	0.177843	0.930997	0.245902	0.266667	0.260163	0.978257	0.336493	0.718133	0.569593	0.462609	0.492063	0.821976	0.141791	0.380488	0.606635	0.40458	0.392801	0.25641	0.951295	0.341198	0.248588	0.961898	0.569849
1015	0.263333	0.390476	0.258929	0.97607	0.982278	0.296429	0.548387	0.854897	0.242424	0.192484	0.307692	0.209964	0.234375	0.286885	0.990404	0.300226	0.824742	0.199005	0.432927	0.667335	0.554859	0.696629	0.830467	0.42953	0.945419	0.355219	0.172012	0.933809	0.237705	0.251282	0.243902	0.979148	0.327014	0.687612	0.561456	0.450435	0.486772	0.840716	0.145522	0.365854	0.64455	0.358779	0.405321	0.262821	0.952528	0.346642	0.225989	0.959741	0.538693
1020	0.253333	0.4	0.258929	0.975707	0.982278	0.308929	0.540323	0.844015	0.256198	0.191567	0.326923	0.234875	0.234375	0.303279	0.989911	0.30474	0.816642	0.199005	0.45122	0.669339	0.517241	0.719101	0.824324	0.456376	0.955945	0.360269	0.177843	0.939433	0.229508	0.266667	0.292683	0.979861	0.312796	0.716338	0.569593	0.448696	0.428571	0.82368	0.141791	0.37561	0.63981	0.389313	0.378717	0.269231	0.958693	0.372051	0.248588	0.959022	0.561809
1025	0.26	0.419048	0.241071	0.973532	0.980637	0.307143	0.572581	0.854897	0.258953	0.185151	0.326923	0.217082	0.25	0.311475	0.989665	0.343115	0.81296	0.208955	0.432927	0.685371	0.589342	0.67603	0.800983	0.474273	0.950097	0.358586	0.172012	0.932511	0.221311	0.287179	0.276423	0.979148	0.327014	0.675045	0.582869	0.44	0.428571	0.817717	0.130597	0.365854	0.616114	0.396947	0.413146	0.25641	0.950062	0.324864	0.19774	0.961179	0.596985
1030	0.273333	0.37619	0.241071	0.980058	0.97998	0.301786	0.548387	0.866989	0.247934	0.183318	0.317308	0.217082	0.234375	0.270492	0.987451	0.302483	0.822533	0.208955	0.402439	0.693387	0.554859	0.719101	0.820639	0.478747	0.950487	0.367003	0.180758	0.929916	0.213115	0.297436	0.252033	0.979505	0.345972	0.678636	0.555889	0.445217	0.486772	0.835605	0.13806	0.370732	0.597156	0.335878	0.42097	0.269231	0.951911	0.370236	0.19209	0.954709	0.59799
1035	0.263333	0.428571	0.232143	0.977883	0.982278	0.317857	0.58871	0.863362	0.264463	0.200733	0.326923	0.231317	0.210938	0.311475	0.989665	0.288939	0.825479	0.189055	0.420732	0.683367	0.557994	0.702247	0.814496	0.458613	0.953996	0.348485	0.180758	0.934242	0.204918	0.261538	0.292683	0.978257	0.327014	0.667864	0.580728	0.433043	0.465608	0.832198	0.130597	0.37561	0.64455	0.389313	0.386541	0.25641	0.950678	0.355717	0.231638	0.953271	0.577889
1040	0.26	0.380952	0.25	0.976432	0.980965	0.316071	0.5	0.833132	0.242424	0.187901	0.346154	0.241993	0.210938	0.295082	0.988435	0.264108	0.813697	0.19403	0.445122	0.671343	0.54232	0.677903	0.809582	0.47651	0.945419	0.36532	0.174927	0.925373	0.213115	0.276923	0.284553	0.978257	0.303318	0.709156	0.57045	0.429565	0.470899	0.833901	0.134328	0.35122	0.601896	0.389313	0.405321	0.269231	0.947596	0.346642	0.220339	0.955428	0.573869
1045	0.256667	0.395238	0.241071	0.975344	0.980637	0.314286	0.451613	0.848851	0.236915	0.186068	0.326923	0.206406	0.226562	0.278689	0.989665	0.291196	0.817378	0.19403	0.457317	0.669339	0.564263	0.681648	0.81941	0.442953	0.949708	0.385522	0.183673	0.927104	0.204918	0.276923	0.243902	0.980396	0.322275	0.689408	0.579443	0.413913	0.439153	0.827087	0.13806	0.341463	0.601896	0.389313	0.413146	0.25641	0.951295	0.343013	0.214689	0.964055	0.565829
1050	0.293333	0.385714	0.25	0.972806	0.984575	0.319643	0.491935	0.847642	0.269972	0.195234	0.326923	0.224199	0.203125	0.278689	0.988435	0.273138	0.818115	0.20398	0.414634	0.673347	0.545455	0.677903	0.810811	0.456376	0.947368	0.353535	0.183673	0.924075	0.221311	0.271795	0.276423	0.979683	0.303318	0.671454	0.561456	0.436522	0.439153	0.839864	0.134328	0.346341	0.625592	0.389313	0.406886	0.25641	0.950678	0.359347	0.231638	0.948239	0.58392
1055	0.266667	0.390476	0.25	0.974257	0.981293	0.341071	0.532258	0.842805	0.236915	0.180568	0.307692	0.209964	0.226562	0.303279	0.989173	0.306998	0.815906	0.18408	0.432927	0.673347	0.595611	0.726592	0.787469	0.458613	0.950097	0.37037	0.180758	0.922994	0.245902	0.241026	0.260163	0.978792	0.331754	0.655296	0.580728	0.4	0.428571	0.844123	0.130597	0.346341	0.611374	0.412214	0.370892	0.25641	0.954994	0.319419	0.225989	0.951833	0.554774
1060	0.27	0.361905	0.232143	0.975707	0.981293	0.328571	0.548387	0.828295	0.22865	0.183318	0.336538	0.209964	0.226562	0.303279	0.988927	0.329571	0.824006	0.21393	0.420732	0.667335	0.551724	0.694757	0.810811	0.456376	0.956335	0.388889	0.186589	0.930348	0.221311	0.246154	0.252033	0.980396	0.322275	0.669659	0.569593	0.422609	0.449735	0.836457	0.130597	0.380488	0.606635	0.40458	0.381847	0.25641	0.956843	0.370236	0.225989	0.963336	0.545729
1065	0.266667	0.342857	0.241071	0.972806	0.982934	0.323214	0.516129	0.829504	0.253444	0.19615	0.317308	0.192171	0.242188	0.278689	0.991142	0.320542	0.809278	0.208955	0.439024	0.649299	0.554859	0.672285	0.802211	0.483221	0.957895	0.363636	0.180758	0.928834	0.204918	0.235897	0.276423	0.978792	0.298578	0.64632	0.575161	0.410435	0.502646	0.83816	0.123134	0.380488	0.587678	0.381679	0.397496	0.262821	0.951911	0.370236	0.248588	0.956147	0.563819
1070	0.256667	0.347619	0.267857	0.968818	0.981621	0.367857	0.564516	0.834341	0.245179	0.193401	0.326923	0.213523	0.203125	0.303279	0.989665	0.300226	0.822533	0.21393	0.414634	0.683367	0.54232	0.691011	0.802211	0.465324	0.948928	0.383838	0.186589	0.930781	0.237705	0.271795	0.243902	0.978079	0.345972	0.666068	0.555032	0.413913	0.449735	0.82879	0.130597	0.385366	0.592417	0.366412	0.394366	0.262821	0.954994	0.346642	0.220339	0.953271	0.573869
1075	0.246667	0.352381	0.285714	0.975707	0.980965	0.333929	0.564516	0.836759	0.242424	0.192484	0.346154	0.220641	0.21875	0.303279	0.988189	0.291196	0.811487	0.208955	0.414634	0.663327	0.523511	0.720974	0.782555	0.478747	0.945809	0.36532	0.186589	0.929483	0.237705	0.241026	0.276423	0.980039	0.345972	0.692998	0.561028	0.427826	0.391534	0.82879	0.13806	0.370732	0.601896	0.374046	0.399061	0.275641	0.948829	0.326679	0.237288	0.950395	0.58191
1080	0.26	0.333333	0.303571	0.972081	0.982606	0.346429	0.556452	0.840387	0.225895	0.187901	0.346154	0.202847	0.21875	0.319672	0.988681	0.327314	0.82106	0.20398	0.420732	0.655311	0.557994	0.705993	0.782555	0.483221	0.946979	0.393939	0.183673	0.926671	0.262295	0.241026	0.260163	0.98093	0.327014	0.687612	0.566595	0.436522	0.470899	0.824532	0.149254	0.365854	0.601896	0.374046	0.380282	0.25	0.944513	0.324864	0.214689	0.952552	0.580905
1085	0.256667	0.357143	0.285714	0.973169	0.981621	0.341071	0.5	0.846433	0.242424	0.190651	0.365385	0.192171	0.21875	0.311475	0.988681	0.354402	0.820324	0.21393	0.439024	0.671343	0.548589	0.715356	0.787469	0.447427	0.955945	0.375421	0.174927	0.935323	0.229508	0.287179	0.252033	0.979148	0.345972	0.671454	0.549465	0.386087	0.407407	0.820273	0.141791	0.37561	0.57346	0.389313	0.389671	0.262821	0.946979	0.343013	0.220339	0.951114	0.569849
1090	0.236667	0.32381	0.285714	0.975344	0.982606	0.330357	0.491935	0.839178	0.239669	0.186984	0.346154	0.217082	0.195312	0.286885	0.991142	0.331828	0.812224	0.21393	0.463415	0.665331	0.532915	0.679775	0.791155	0.474273	0.952437	0.382155	0.166181	0.926671	0.229508	0.246154	0.284553	0.979326	0.35545	0.655296	0.573448	0.417391	0.470899	0.830494	0.13806	0.380488	0.563981	0.374046	0.378717	0.262821	0.951911	0.30853	0.231638	0.956147	0.539698
1095	0.246667	0.361905	0.258929	0.978608	0.981621	0.321429	0.548387	0.846433	0.22865	0.170486	0.317308	0.206406	0.203125	0.327869	0.989173	0.349887	0.824742	0.20398	0.420732	0.667335	0.576803	0.664794	0.816953	0.485459	0.957895	0.375421	0.177843	0.931646	0.245902	0.235897	0.260163	0.980574	0.345972	0.664273	0.570021	0.410435	0.460317	0.831346	0.152985	0.390244	0.587678	0.366412	0.380282	0.262821	0.940197	0.330309	0.242938	0.961898	0.545729
1100	0.256667	0.371429	0.285714	0.97897	0.980637	0.321429	0.58871	0.823458	0.231405	0.182401	0.326923	0.192171	0.210938	0.303279	0.988435	0.361174	0.827688	0.189055	0.396341	0.657315	0.554859	0.692884	0.807125	0.458613	0.948928	0.380471	0.166181	0.929916	0.229508	0.251282	0.243902	0.977901	0.341232	0.67684	0.564454	0.424348	0.42328	0.816865	0.149254	0.370732	0.56872	0.374046	0.375587	0.294872	0.954377	0.339383	0.220339	0.955428	0.545729
1105	0.246667	0.361905	0.285714	0.97607	0.981621	0.341071	0.556452	0.83555	0.231405	0.181485	0.346154	0.209964	0.226562	0.270492	0.988189	0.352144	0.810751	0.20398	0.390244	0.675351	0.545455	0.73221	0.799754	0.449664	0.956335	0.358586	0.183673	0.920614	0.237705	0.25641	0.252033	0.980396	0.341232	0.648115	0.539615	0.406957	0.439153	0.829642	0.141791	0.37561	0.563981	0.358779	0.388106	0.269231	0.945746	0.321234	0.231638	0.948239	0.560804
1110	0.246667	0.361905	0.285714	0.974619	0.981293	0.342857	0.532258	0.83555	0.217631	0.175985	0.346154	0.206406	0.234375	0.303279	0.990157	0.345372	0.838733	0.18408	0.378049	0.679359	0.539185	0.709738	0.804668	0.438479	0.950487	0.361953	0.180758	0.92905	0.213115	0.271795	0.292683	0.978613	0.327014	0.684022	0.564454	0.415652	0.465608	0.816865	0.145522	0.341463	0.578199	0.366412	0.383412	0.25	0.946979	0.321234	0.237288	0.959741	0.538693
1115	0.24	0.328571	0.285714	0.974982	0.981949	0.342857	0.483871	0.836759	0.23416	0.178735	0.326923	0.202847	0.21875	0.245902	0.988681	0.358916	0.814433	0.20398	0.378049	0.679359	0.529781	0.709738	0.792383	0.46085	0.955556	0.367003	0.172012	0.932079	0.237705	0.241026	0.308943	0.979861	0.35545	0.666068	0.566595	0.387826	0.439153	0.830494	0.141791	0.365854	0.563981	0.366412	0.378717	0.25641	0.946979	0.317604	0.225989	0.96046	0.542714
1120	0.256667	0.342857	0.285714	0.975707	0.978339	0.360714	0.556452	0.862152	0.214876	0.178735	0.317308	0.220641	0.21875	0.295082	0.987943	0.302483	0.809278	0.20398	0.439024	0.689379	0.576803	0.674157	0.789926	0.404922	0.954776	0.375421	0.154519	0.935756	0.229508	0.287179	0.292683	0.982178	0.341232	0.658887	0.569593	0.396522	0.428571	0.818569	0.13806	0.365854	0.559242	0.381679	0.388106	0.25	0.950678	0.333938	0.220339	0.958303	0.538693
1125	0.25	0.328571	0.276786	0.97607	0.979652	0.3375	0.532258	0.837969	0.239669	0.178735	0.317308	0.217082	0.226562	0.278689	0.988435	0.334086	0.814433	0.18408	0.396341	0.657315	0.532915	0.659176	0.820639	0.454139	0.954776	0.367003	0.180758	0.931646	0.237705	0.235897	0.260163	0.981643	0.331754	0.658887	0.556317	0.412174	0.428571	0.824532	0.123134	0.380488	0.563981	0.343511	0.369327	0.25641	0.954377	0.344828	0.242938	0.95399	0.557789
1130	0.223333	0.352381	0.25	0.975707	0.979652	0.319643	0.516129	0.836759	0.220386	0.171402	0.317308	0.199288	0.195312	0.270492	0.988681	0.318284	0.806333	0.199005	0.408537	0.653307	0.517241	0.692884	0.807125	0.442953	0.952047	0.355219	0.16035	0.93554	0.229508	0.246154	0.284553	0.979861	0.331754	0.662478	0.546467	0.403478	0.417989	0.834753	0.152985	0.385366	0.554502	0.343511	0.367762	0.237179	0.946979	0.337568	0.231638	0.957584	0.548744
1135	0.226667	0.366667	0.267857	0.973532	0.980965	0.358929	0.5	0.844015	0.231405	0.170486	0.307692	0.220641	0.242188	0.278689	0.988681	0.327314	0.815906	0.21393	0.408537	0.663327	0.517241	0.636704	0.789926	0.411633	0.956335	0.37037	0.166181	0.927753	0.245902	0.225641	0.243902	0.979505	0.350711	0.64991	0.55546	0.387826	0.449735	0.819421	0.141791	0.365854	0.57346	0.381679	0.383412	0.262821	0.949445	0.332123	0.231638	0.956147	0.551759
1140	0.246667	0.357143	0.267857	0.97607	0.982606	0.355357	0.572581	0.816203	0.231405	0.177819	0.317308	0.213523	0.226562	0.270492	0.987943	0.325056	0.815169	0.19403	0.420732	0.665331	0.514107	0.64794	0.781327	0.420582	0.957115	0.36532	0.169096	0.933809	0.213115	0.194872	0.276423	0.980574	0.350711	0.657092	0.543041	0.424348	0.439153	0.818569	0.13806	0.385366	0.57346	0.335878	0.372457	0.230769	0.940814	0.315789	0.231638	0.95399	0.511558
1145	0.236667	0.361905	0.267857	0.975344	0.983262	0.344643	0.572581	0.829504	0.220386	0.179652	0.326923	0.220641	0.21875	0.278689	0.990157	0.3386	0.806333	0.199005	0.390244	0.655311	0.523511	0.670412	0.823096	0.422819	0.953216	0.368687	0.183673	0.935323	0.245902	0.194872	0.292683	0.980396	0.350711	0.667864	0.553319	0.415652	0.433862	0.826235	0.126866	0.409756	0.56872	0.328244	0.384977	0.237179	0.949445	0.313975	0.237288	0.956147	0.537688
1150	0.223333	0.371429	0.276786	0.972081	0.983919	0.335714	0.564516	0.841596	0.23416	0.175069	0.346154	0.213523	0.242188	0.278689	0.988189	0.334086	0.812224	0.189055	0.414634	0.675351	0.54232	0.668539	0.797297	0.447427	0.951657	0.340067	0.174927	0.929267	0.229508	0.225641	0.260163	0.979861	0.350711	0.630162	0.555889	0.401739	0.439153	0.827087	0.149254	0.370732	0.535545	0.328244	0.358372	0.237179	0.954377	0.328494	0.214689	0.959022	0.560804
1155	0.246667	0.32381	0.285714	0.975707	0.98359	0.314286	0.564516	0.827086	0.225895	0.179652	0.326923	0.241993	0.21875	0.319672	0.989911	0.349887	0.809278	0.189055	0.402439	0.645291	0.545455	0.689139	0.791155	0.44519	0.948538	0.355219	0.174927	0.924075	0.229508	0.246154	0.243902	0.981287	0.341232	0.658887	0.545182	0.41913	0.412698	0.836457	0.126866	0.356098	0.587678	0.320611	0.356808	0.230769	0.950062	0.323049	0.242938	0.956866	0.536683
1160	0.243333	0.357143	0.258929	0.975344	0.980309	0.348214	0.5	0.833132	0.22865	0.178735	0.355769	0.206406	0.226562	0.270492	0.988927	0.352144	0.798233	0.19403	0.390244	0.675351	0.551724	0.659176	0.773956	0.463087	0.952437	0.368687	0.174927	0.926671	0.229508	0.25641	0.276423	0.979505	0.35545	0.64632	0.552463	0.4	0.444444	0.837308	0.13806	0.380488	0.521327	0.389313	0.375587	0.211538	0.945746	0.31216	0.231638	0.957584	0.557789
1165	0.22	0.295238	0.258929	0.975344	0.980965	0.342857	0.508065	0.829504	0.209366	0.170486	0.298077	0.213523	0.226562	0.237705	0.989911	0.349887	0.791605	0.20398	0.384146	0.645291	0.504702	0.679775	0.786241	0.442953	0.954776	0.356902	0.180758	0.927104	0.245902	0.225641	0.268293	0.982	0.35545	0.644524	0.542184	0.384348	0.449735	0.843271	0.123134	0.380488	0.530806	0.343511	0.359937	0.24359	0.947596	0.30853	0.220339	0.955428	0.522613
1170	0.243333	0.314286	0.214286	0.976795	0.982278	0.339286	0.532258	0.824667	0.225895	0.16407	0.326923	0.202847	0.21875	0.278689	0.987205	0.352144	0.822533	0.208955	0.384146	0.635271	0.586207	0.666667	0.783784	0.422819	0.952827	0.363636	0.183673	0.929483	0.229508	0.241026	0.268293	0.97897	0.336493	0.644524	0.532762	0.408696	0.407407	0.835605	0.119403	0.37561	0.521327	0.305344	0.366197	0.237179	0.937731	0.343013	0.20904	0.953271	0.533668
1175	0.24	0.333333	0.25	0.975344	0.97998	0.332143	0.540323	0.827086	0.206612	0.168653	0.307692	0.177936	0.203125	0.295082	0.989173	0.354402	0.779823	0.18408	0.414634	0.645291	0.53605	0.692884	0.787469	0.44519	0.951267	0.355219	0.19242	0.929699	0.229508	0.220513	0.268293	0.980396	0.327014	0.669659	0.557602	0.394783	0.433862	0.829642	0.130597	0.360976	0.530806	0.320611	0.358372	0.25	0.946363	0.313975	0.214689	0.953271	0.540704
1180	0.25	0.390476	0.232143	0.974257	0.983262	0.326786	0.556452	0.845224	0.209366	0.182401	0.336538	0.209964	0.195312	0.295082	0.989665	0.336343	0.798233	0.20398	0.414634	0.623246	0.573668	0.651685	0.792383	0.436242	0.953216	0.353535	0.177843	0.936621	0.213115	0.225641	0.284553	0.980217	0.327014	0.64632	0.543897	0.396522	0.449735	0.839864	0.130597	0.37561	0.535545	0.335878	0.359937	0.262821	0.947596	0.339383	0.214689	0.962617	0.523618
1185	0.256667	0.32381	0.241071	0.974257	0.982278	0.335714	0.508065	0.83555	0.214876	0.178735	0.307692	0.170819	0.210938	0.311475	0.990157	0.354402	0.799705	0.19403	0.371951	0.645291	0.532915	0.664794	0.764128	0.420582	0.953606	0.355219	0.177843	0.927104	0.213115	0.210256	0.243902	0.978435	0.327014	0.64632	0.549036	0.375652	0.433862	0.840716	0.134328	0.409756	0.516588	0.328244	0.353678	0.262821	0.948212	0.339383	0.231638	0.953271	0.523618
1190	0.25	0.371429	0.294643	0.975344	0.980637	0.328571	0.524194	0.837969	0.23416	0.169569	0.346154	0.177936	0.210938	0.311475	0.989911	0.363431	0.812224	0.189055	0.402439	0.665331	0.53605	0.685393	0.782555	0.434004	0.957505	0.353535	0.177843	0.933377	0.229508	0.230769	0.268293	0.981643	0.317536	0.639138	0.536617	0.406957	0.417989	0.82879	0.141791	0.385366	0.545024	0.351145	0.363067	0.224359	0.942663	0.326679	0.220339	0.959741	0.527638
1195	0.246667	0.380952	0.267857	0.978608	0.980965	0.351786	0.508065	0.827086	0.22865	0.176902	0.278846	0.192171	0.203125	0.278689	0.989911	0.325056	0.795287	0.179104	0.445122	0.635271	0.501567	0.696629	0.77027	0.41387	0.950877	0.358586	0.195335	0.927753	0.254098	0.235897	0.325203	0.978792	0.35545	0.590664	0.541328	0.38087	0.444444	0.829642	0.130597	0.395122	0.549763	0.358779	0.381847	0.25641	0.945746	0.328494	0.19774	0.954709	0.555779
1200	0.233333	0.352381	0.25	0.97752	0.980965	0.342857	0.524194	0.825877	0.22314	0.164986	0.326923	0.181495	0.203125	0.237705	0.988189	0.325056	0.805596	0.189055	0.45122	0.663327	0.545455	0.636704	0.792383	0.39821	0.954776	0.361953	0.172012	0.927969	0.204918	0.2	0.308943	0.979683	0.35545	0.64991	0.538758	0.4	0.402116	0.822828	0.13806	0.380488	0.535545	0.328244	0.359937	0.230769	0.951295	0.326679	0.214689	0.961179	0.509548
1205	0.236667	0.347619	0.276786	0.97607	0.982606	0.358929	0.475806	0.834341	0.209366	0.170486	0.317308	0.177936	0.203125	0.270492	0.990404	0.340858	0.811487	0.189055	0.426829	0.623246	0.548589	0.661049	0.77027	0.407159	0.951657	0.343434	0.177843	0.932079	0.237705	0.215385	0.317073	0.980217	0.345972	0.64632	0.53833	0.394783	0.455026	0.832198	0.134328	0.37561	0.50237	0.305344	0.348983	0.24359	0.948212	0.352087	0.214689	0.956866	0.529648
1210	0.24	0.361905	0.285714	0.973169	0.985231	0.3375	0.516129	0.817412	0.203857	0.170486	0.336538	0.192171	0.195312	0.262295	0.989665	0.358916	0.793814	0.18408	0.402439	0.617234	0.551724	0.664794	0.789926	0.422819	0.961014	0.358586	0.186589	0.934891	0.213115	0.220513	0.284553	0.983069	0.331754	0.624776	0.544325	0.389565	0.42328	0.827087	0.134328	0.404878	0.507109	0.305344	0.342723	0.24359	0.947596	0.344828	0.237288	0.965492	0.532663
1215	0.24	0.338095	0.25	0.977157	0.981949	0.321429	0.475806	0.817412	0.190083	0.178735	0.326923	0.174377	0.203125	0.278689	0.988435	0.352144	0.806333	0.189055	0.426829	0.625251	0.561129	0.677903	0.797297	0.418345	0.952047	0.33165	0.177843	0.936838	0.237705	0.194872	0.292683	0.979505	0.336493	0.64991	0.536617	0.370435	0.428571	0.82879	0.134328	0.390244	0.492891	0.320611	0.345853	0.262821	0.951295	0.339383	0.220339	0.959022	0.521608
1220	0.24	0.357143	0.258929	0.974257	0.98359	0.330357	0.491935	0.824667	0.212121	0.178735	0.317308	0.174377	0.1875	0.270492	0.988435	0.345372	0.81296	0.149254	0.439024	0.599198	0.514107	0.702247	0.799754	0.438479	0.950877	0.3367	0.180758	0.932295	0.221311	0.205128	0.276423	0.98093	0.350711	0.651706	0.546895	0.398261	0.396825	0.821976	0.134328	0.37561	0.526066	0.328244	0.353678	0.25	0.953144	0.346642	0.20904	0.954709	0.526633
1225	0.23	0.32381	0.25	0.978245	0.985888	0.346429	0.483871	0.839178	0.203857	0.168653	0.365385	0.174377	0.203125	0.254098	0.987697	0.392777	0.808542	0.179104	0.426829	0.601202	0.554859	0.666667	0.782555	0.447427	0.950877	0.361953	0.174927	0.932079	0.254098	0.215385	0.308943	0.980217	0.345972	0.621185	0.540899	0.424348	0.439153	0.829642	0.123134	0.385366	0.540284	0.328244	0.348983	0.262821	0.951295	0.319419	0.225989	0.959741	0.544724
1230	0.223333	0.328571	0.267857	0.982234	0.986216	0.342857	0.435484	0.823458	0.181818	0.168653	0.326923	0.19573	0.195312	0.254098	0.989173	0.345372	0.794551	0.18408	0.396341	0.657315	0.54232	0.651685	0.785012	0.422819	0.954386	0.341751	0.177843	0.923859	0.237705	0.230769	0.292683	0.979683	0.36019	0.605027	0.525054	0.401739	0.375661	0.827939	0.134328	0.37561	0.473934	0.374046	0.363067	0.25641	0.947596	0.317604	0.225989	0.961179	0.504523
1235	0.226667	0.371429	0.267857	0.974257	0.982278	0.339286	0.475806	0.799274	0.209366	0.172319	0.317308	0.174377	0.203125	0.262295	0.990157	0.356659	0.779823	0.19403	0.396341	0.659319	0.520376	0.64794	0.796069	0.411633	0.947758	0.353535	0.177843	0.929483	0.254098	0.189744	0.308943	0.980039	0.35545	0.608618	0.549893	0.386087	0.412698	0.81431	0.13806	0.404878	0.521327	0.366412	0.339593	0.282051	0.949445	0.339383	0.175141	0.957584	0.501508
1240	0.23	0.361905	0.294643	0.980058	0.980965	0.351786	0.443548	0.827086	0.214876	0.178735	0.317308	0.16726	0.203125	0.270492	0.989173	0.358916	0.803387	0.174129	0.432927	0.603206	0.545455	0.705993	0.791155	0.427293	0.946589	0.33165	0.166181	0.928834	0.262295	0.215385	0.284553	0.981643	0.298578	0.631957	0.550321	0.398261	0.444444	0.83816	0.123134	0.390244	0.492891	0.343511	0.345853	0.282051	0.953761	0.330309	0.19209	0.959741	0.523618
1245	0.246667	0.338095	0.294643	0.97752	0.978339	0.371429	0.467742	0.819831	0.201102	0.165903	0.336538	0.188612	0.203125	0.254098	0.989665	0.388262	0.785714	0.189055	0.439024	0.647295	0.564263	0.715356	0.799754	0.389262	0.952047	0.338384	0.169096	0.929483	0.254098	0.230769	0.260163	0.982713	0.322275	0.637343	0.549893	0.391304	0.428571	0.833049	0.134328	0.409756	0.49763	0.358779	0.344288	0.25641	0.948829	0.310345	0.225989	0.958303	0.536683
1250	0.24	0.371429	0.276786	0.979695	0.98556	0.335714	0.5	0.816203	0.203857	0.169569	0.375	0.185053	0.210938	0.262295	0.990404	0.322799	0.810015	0.18408	0.390244	0.647295	0.520376	0.698502	0.783784	0.427293	0.952827	0.356902	0.169096	0.930997	0.229508	0.220513	0.235772	0.979861	0.331754	0.621185	0.537473	0.401739	0.433862	0.824532	0.126866	0.390244	0.478673	0.312977	0.344288	0.269231	0.946363	0.31216	0.214689	0.963336	0.516583
1255	0.236667	0.333333	0.25	0.979695	0.981621	0.344643	0.467742	0.804111	0.195592	0.159487	0.307692	0.181495	0.226562	0.254098	0.991142	0.370203	0.803387	0.179104	0.408537	0.619238	0.548589	0.685393	0.781327	0.434004	0.953606	0.345118	0.166181	0.933377	0.221311	0.261538	0.292683	0.980039	0.322275	0.601436	0.540471	0.401739	0.428571	0.835605	0.126866	0.395122	0.440758	0.343511	0.353678	0.269231	0.940197	0.332123	0.214689	0.961898	0.525628
1260	0.233333	0.352381	0.258929	0.97897	0.985231	0.355357	0.459677	0.807739	0.22314	0.16132	0.307692	0.181495	0.226562	0.262295	0.99065	0.343115	0.794551	0.18408	0.402439	0.629259	0.539185	0.724719	0.787469	0.420582	0.950097	0.33165	0.157434	0.930781	0.254098	0.261538	0.292683	0.981821	0.336493	0.614004	0.544325	0.427826	0.428571	0.829642	0.115672	0.395122	0.516588	0.358779	0.336463	0.25641	0.948212	0.299456	0.20904	0.956147	0.514573
1265	0.243333	0.352381	0.267857	0.980783	0.98556	0.344643	0.443548	0.818622	0.206612	0.164986	0.346154	0.149466	0.21875	0.262295	0.989911	0.331828	0.797496	0.18408	0.402439	0.623246	0.551724	0.717228	0.781327	0.393736	0.953996	0.340067	0.172012	0.926671	0.254098	0.194872	0.300813	0.981821	0.322275	0.605027	0.534904	0.394783	0.412698	0.819421	0.119403	0.37561	0.459716	0.335878	0.344288	0.275641	0.938348	0.321234	0.214689	0.959741	0.503518
1270	0.236667	0.342857	0.276786	0.979333	0.981293	0.3375	0.451613	0.817412	0.195592	0.172319	0.288462	0.170819	0.195312	0.270492	0.991142	0.34763	0.79676	0.174129	0.402439	0.61523	0.551724	0.715356	0.782555	0.418345	0.956335	0.341751	0.183673	0.927536	0.245902	0.215385	0.308943	0.982356	0.308057	0.601436	0.539186	0.401739	0.444444	0.844974	0.126866	0.385366	0.469194	0.351145	0.364632	0.262821	0.951911	0.326679	0.20904	0.961898	0.517588
1275	0.223333	0.342857	0.303571	0.978608	0.986216	0.326786	0.483871	0.799274	0.201102	0.166819	0.355769	0.160142	0.210938	0.262295	0.989665	0.331828	0.793814	0.18408	0.439024	0.663327	0.532915	0.694757	0.761671	0.431767	0.960234	0.3367	0.183673	0.932295	0.221311	0.205128	0.300813	0.980752	0.312796	0.599641	0.533191	0.387826	0.481481	0.843271	0.119403	0.390244	0.469194	0.312977	0.341158	0.275641	0.956843	0.30853	0.19774	0.962617	0.536683
1280	0.226667	0.342857	0.258929	0.977883	0.984903	0.328571	0.475806	0.813785	0.209366	0.162236	0.307692	0.174377	0.210938	0.278689	0.990404	0.309255	0.799705	0.189055	0.390244	0.621242	0.517241	0.696629	0.787469	0.420582	0.956725	0.340067	0.180758	0.936405	0.229508	0.184615	0.284553	0.981287	0.303318	0.655296	0.544325	0.394783	0.428571	0.837308	0.119403	0.370732	0.483412	0.328244	0.356808	0.269231	0.954377	0.310345	0.20339	0.963336	0.511558
1285	0.236667	0.338095	0.294643	0.977883	0.984247	0.346429	0.459677	0.828295	0.201102	0.175069	0.355769	0.174377	0.21875	0.270492	0.989419	0.329571	0.786451	0.189055	0.414634	0.581162	0.501567	0.700375	0.783784	0.39821	0.948928	0.328283	0.169096	0.927536	0.204918	0.220513	0.252033	0.98093	0.308057	0.605027	0.524625	0.375652	0.455026	0.836457	0.115672	0.370732	0.445498	0.366412	0.339593	0.275641	0.947596	0.31216	0.180791	0.955428	0.549749
1290	0.24	0.380952	0.294643	0.978245	0.980637	0.332143	0.435484	0.814994	0.206612	0.164986	0.336538	0.149466	0.203125	0.254098	0.990157	0.331828	0.79676	0.189055	0.408537	0.627255	0.54232	0.702247	0.792383	0.431767	0.955166	0.319865	0.172012	0.92905	0.213115	0.235897	0.325203	0.983247	0.298578	0.614004	0.53833	0.38087	0.460317	0.832198	0.115672	0.385366	0.454976	0.358779	0.344288	0.230769	0.94328	0.295826	0.186441	0.959022	0.532663
1295	0.226667	0.338095	0.267857	0.976795	0.984247	0.319643	0.403226	0.807739	0.203857	0.170486	0.336538	0.181495	0.203125	0.286885	0.990896	0.320542	0.798969	0.174129	0.384146	0.655311	0.545455	0.719101	0.781327	0.393736	0.953216	0.33165	0.174927	0.93316	0.204918	0.251282	0.268293	0.983782	0.327014	0.605027	0.540043	0.372174	0.402116	0.82368	0.134328	0.380488	0.488152	0.328244	0.366197	0.269231	0.950678	0.306715	0.19209	0.961898	0.529648
1300	0.22	0.371429	0.267857	0.979333	0.983919	0.351786	0.459677	0.80653	0.201102	0.152154	0.307692	0.16726	0.203125	0.278689	0.989419	0.300226	0.779087	0.179104	0.414634	0.651303	0.548589	0.720974	0.787469	0.431767	0.952827	0.333333	0.174927	0.931646	0.221311	0.230769	0.308943	0.983069	0.312796	0.621185	0.537473	0.37913	0.412698	0.831346	0.13806	0.370732	0.436019	0.305344	0.367762	0.25	0.953761	0.326679	0.214689	0.965492	0.506533
1305	0.213333	0.32381	0.267857	0.979333	0.98556	0.355357	0.459677	0.827086	0.198347	0.157654	0.317308	0.160142	0.210938	0.278689	0.990896	0.31377	0.798233	0.199005	0.408537	0.651303	0.523511	0.73221	0.805897	0.393736	0.952437	0.321549	0.180758	0.933593	0.204918	0.225641	0.325203	0.983604	0.298578	0.587074	0.554604	0.391304	0.470899	0.827939	0.130597	0.35122	0.450237	0.335878	0.355243	0.24359	0.953144	0.292196	0.20339	0.955428	0.519598
1310	0.213333	0.37619	0.267857	0.980421	0.983919	0.353571	0.435484	0.807739	0.201102	0.162236	0.317308	0.181495	0.210938	0.237705	0.990157	0.336343	0.802651	0.169154	0.414634	0.637275	0.507837	0.709738	0.796069	0.393736	0.957115	0.321549	0.180758	0.930132	0.213115	0.220513	0.333333	0.982713	0.327014	0.599641	0.530193	0.373913	0.455026	0.834753	0.13806	0.35122	0.450237	0.312977	0.328638	0.275641	0.951295	0.326679	0.20339	0.953271	0.527638
1315	0.216667	0.347619	0.276786	0.979695	0.984575	0.346429	0.451613	0.808948	0.195592	0.164986	0.355769	0.170819	0.21875	0.245902	0.990157	0.325056	0.782769	0.164179	0.365854	0.619238	0.485893	0.702247	0.80344	0.387025	0.950487	0.326599	0.180758	0.927104	0.196721	0.225641	0.300813	0.983069	0.322275	0.578097	0.528908	0.386087	0.444444	0.82368	0.134328	0.341463	0.483412	0.320611	0.344288	0.282051	0.944513	0.290381	0.214689	0.961179	0.505528
1320	0.23	0.352381	0.285714	0.981508	0.98359	0.366071	0.467742	0.804111	0.195592	0.164986	0.317308	0.153025	0.195312	0.229508	0.991634	0.322799	0.779087	0.179104	0.359756	0.639279	0.507837	0.73221	0.786241	0.380313	0.955556	0.335017	0.19242	0.932511	0.204918	0.25641	0.276423	0.981821	0.336493	0.585278	0.536188	0.389565	0.433862	0.836457	0.130597	0.370732	0.459716	0.29771	0.328638	0.282051	0.953144	0.30127	0.20904	0.951114	0.507538
1325	0.22	0.338095	0.276786	0.980058	0.97998	0.357143	0.419355	0.819831	0.201102	0.165903	0.307692	0.160142	0.210938	0.254098	0.988435	0.327314	0.808542	0.18408	0.402439	0.625251	0.510972	0.692884	0.785012	0.38255	0.954386	0.323232	0.166181	0.927753	0.196721	0.225641	0.292683	0.980752	0.327014	0.633752	0.520343	0.368696	0.455026	0.837308	0.123134	0.37561	0.440758	0.328244	0.342723	0.237179	0.949445	0.297641	0.19774	0.953271	0.510553
1330	0.213333	0.361905	0.285714	0.97897	0.981949	0.367857	0.475806	0.807739	0.190083	0.152154	0.317308	0.163701	0.195312	0.254098	0.989173	0.309255	0.793078	0.179104	0.402439	0.621242	0.532915	0.64794	0.807125	0.409396	0.957115	0.319865	0.163265	0.932295	0.204918	0.220513	0.268293	0.981465	0.322275	0.601436	0.549465	0.342609	0.47619	0.825383	0.134328	0.385366	0.436019	0.343511	0.334898	0.269231	0.949445	0.295826	0.19774	0.964774	0.495477
1335	0.21	0.342857	0.303571	0.979695	0.986216	0.358929	0.443548	0.799274	0.187328	0.160403	0.326923	0.142349	0.226562	0.262295	0.989665	0.320542	0.787923	0.179104	0.408537	0.619238	0.492163	0.67603	0.785012	0.409396	0.953216	0.324916	0.166181	0.934891	0.204918	0.220513	0.292683	0.981287	0.317536	0.603232	0.528051	0.403478	0.465608	0.82368	0.126866	0.35122	0.42654	0.328244	0.328638	0.301282	0.948829	0.283122	0.20904	0.959022	0.522613
1340	0.223333	0.361905	0.285714	0.981508	0.986872	0.366071	0.475806	0.789601	0.198347	0.153071	0.298077	0.153025	0.210938	0.229508	0.989173	0.31377	0.801915	0.164179	0.378049	0.613226	0.498433	0.668539	0.798526	0.425056	0.955166	0.319865	0.166181	0.926671	0.204918	0.194872	0.300813	0.979326	0.322275	0.61939	0.551606	0.38087	0.465608	0.812606	0.123134	0.365854	0.459716	0.320611	0.322379	0.262821	0.938964	0.283122	0.220339	0.956866	0.522613
1345	0.216667	0.390476	0.25	0.978608	0.987529	0.344643	0.443548	0.796856	0.176309	0.159487	0.298077	0.160142	0.210938	0.229508	0.991142	0.318284	0.798969	0.18408	0.378049	0.617234	0.520376	0.679775	0.767813	0.393736	0.953216	0.324916	0.180758	0.929267	0.196721	0.230769	0.252033	0.982534	0.317536	0.578097	0.559743	0.351304	0.433862	0.827939	0.123134	0.35122	0.488152	0.312977	0.341158	0.301282	0.945746	0.279492	0.19209	0.962617	0.508543
1350	0.226667	0.366667	0.258929	0.981508	0.986216	0.366071	0.459677	0.80653	0.190083	0.159487	0.298077	0.16726	0.210938	0.221311	0.990404	0.327314	0.804124	0.179104	0.390244	0.611222	0.495298	0.691011	0.787469	0.402685	0.951657	0.309764	0.166181	0.931646	0.196721	0.184615	0.292683	0.981109	0.312796	0.617594	0.531049	0.356522	0.455026	0.825383	0.13806	0.346341	0.492891	0.351145	0.334898	0.262821	0.954994	0.328494	0.19209	0.964055	0.515578
1355	0.243333	0.338095	0.276786	0.979695	0.984903	0.358929	0.443548	0.7763	0.179063	0.153071	0.307692	0.153025	0.210938	0.237705	0.989665	0.3386	0.772459	0.169154	0.384146	0.629259	0.492163	0.679775	0.808354	0.404922	0.954386	0.316498	0.163265	0.932079	0.196721	0.235897	0.268293	0.981821	0.322275	0.633752	0.549893	0.382609	0.428571	0.82879	0.123134	0.356098	0.421801	0.320611	0.309859	0.282051	0.952528	0.299456	0.180791	0.956147	0.507538
1360	0.22	0.328571	0.303571	0.982234	0.98556	0.346429	0.443548	0.782346	0.176309	0.15582	0.317308	0.142349	0.234375	0.237705	0.990404	0.31377	0.786451	0.149254	0.414634	0.621242	0.526646	0.705993	0.77887	0.378076	0.950097	0.316498	0.169096	0.927536	0.196721	0.235897	0.276423	0.980217	0.308057	0.59605	0.525054	0.361739	0.47619	0.836457	0.123134	0.360976	0.43128	0.335878	0.289515	0.288462	0.948212	0.310345	0.20339	0.959741	0.506533
1365	0.21	0.37619	0.241071	0.979695	0.986872	0.360714	0.419355	0.787183	0.192837	0.160403	0.336538	0.156584	0.195312	0.221311	0.989419	0.327314	0.790869	0.159204	0.408537	0.625251	0.517241	0.705993	0.771499	0.404922	0.952047	0.313131	0.157434	0.928401	0.196721	0.215385	0.268293	0.981643	0.298578	0.59605	0.540043	0.353043	0.412698	0.819421	0.123134	0.341463	0.43128	0.320611	0.317684	0.262821	0.949445	0.297641	0.180791	0.95399	0.522613
1370	0.223333	0.333333	0.258929	0.978608	0.982934	0.332143	0.508065	0.798065	0.187328	0.149404	0.317308	0.149466	0.210938	0.229508	0.988681	0.327314	0.789396	0.164179	0.365854	0.635271	0.54232	0.71161	0.777641	0.391499	0.950097	0.333333	0.172012	0.931213	0.237705	0.215385	0.308943	0.982534	0.265403	0.61939	0.552034	0.354783	0.428571	0.821124	0.141791	0.365854	0.459716	0.305344	0.302034	0.25	0.950062	0.288566	0.169492	0.959022	0.503518
1375	0.216667	0.357143	0.276786	0.981146	0.980309	0.366071	0.395161	0.793229	0.184573	0.143905	0.326923	0.142349	0.210938	0.254098	0.987697	0.322799	0.791605	0.18408	0.390244	0.621242	0.510972	0.705993	0.780098	0.38255	0.948538	0.319865	0.169096	0.928618	0.213115	0.215385	0.268293	0.983425	0.308057	0.599641	0.540471	0.36	0.433862	0.831346	0.13806	0.360976	0.440758	0.343511	0.305164	0.237179	0.940197	0.306715	0.180791	0.96046	0.507538
1380	0.226667	0.385714	0.258929	0.978608	0.984247	0.360714	0.451613	0.811366	0.181818	0.15582	0.307692	0.16726	0.226562	0.237705	0.988927	0.318284	0.785714	0.159204	0.378049	0.613226	0.495298	0.709738	0.787469	0.369128	0.955945	0.319865	0.166181	0.928185	0.204918	0.220513	0.268293	0.981109	0.279621	0.588869	0.539615	0.366957	0.433862	0.804089	0.126866	0.356098	0.436019	0.366412	0.330203	0.237179	0.948829	0.321234	0.19774	0.953271	0.506533
1385	0.226667	0.357143	0.303571	0.979695	0.982934	0.360714	0.395161	0.789601	0.176309	0.151237	0.288462	0.156584	0.21875	0.237705	0.988927	0.318284	0.782769	0.159204	0.402439	0.639279	0.501567	0.702247	0.798526	0.378076	0.949318	0.328283	0.166181	0.927536	0.221311	0.215385	0.276423	0.982356	0.28436	0.579892	0.546467	0.356522	0.444444	0.824532	0.126866	0.37561	0.440758	0.320611	0.303599	0.269231	0.953144	0.315789	0.175141	0.948958	0.526633
1390	0.233333	0.347619	0.258929	0.981508	0.982278	0.339286	0.41129	0.793229	0.198347	0.142071	0.298077	0.163701	0.195312	0.237705	0.988681	0.320542	0.793078	0.174129	0.420732	0.637275	0.520376	0.715356	0.762899	0.369128	0.959844	0.309764	0.169096	0.931646	0.204918	0.2	0.252033	0.983247	0.2891	0.621185	0.556745	0.351304	0.338624	0.82879	0.130597	0.346341	0.398104	0.335878	0.306729	0.269231	0.948829	0.328494	0.169492	0.958303	0.509548
1395	0.24	0.328571	0.285714	0.97897	0.983919	0.335714	0.451613	0.770254	0.184573	0.142988	0.298077	0.160142	0.21875	0.254098	0.989665	0.322799	0.789396	0.164179	0.426829	0.621242	0.545455	0.689139	0.781327	0.360179	0.951657	0.324916	0.172012	0.92905	0.204918	0.2	0.284553	0.983782	0.279621	0.615799	0.528908	0.365217	0.439153	0.822828	0.126866	0.35122	0.473934	0.343511	0.29734	0.275641	0.958693	0.294011	0.152542	0.958303	0.510553
1400	0.23	0.342857	0.241071	0.980783	0.981621	0.3375	0.475806	0.792019	0.187328	0.143905	0.288462	0.145907	0.210938	0.254098	0.989911	0.331828	0.78866	0.159204	0.408537	0.627255	0.548589	0.720974	0.777641	0.380313	0.955556	0.321549	0.174927	0.93143	0.204918	0.210256	0.276423	0.985029	0.28436	0.614004	0.542184	0.344348	0.42328	0.826235	0.134328	0.37561	0.436019	0.343511	0.300469	0.25	0.944513	0.328494	0.169492	0.964055	0.493467
1405	0.25	0.37619	0.258929	0.980421	0.981621	0.35	0.467742	0.80653	0.173554	0.144821	0.278846	0.13879	0.210938	0.237705	0.987451	0.322799	0.790869	0.169154	0.408537	0.631263	0.523511	0.715356	0.775184	0.36689	0.953606	0.313131	0.166181	0.933377	0.196721	0.246154	0.317073	0.983069	0.270142	0.579892	0.528051	0.363478	0.349206	0.830494	0.13806	0.390244	0.417062	0.320611	0.308294	0.269231	0.948829	0.30127	0.180791	0.951833	0.515578
1410	0.246667	0.333333	0.25	0.984409	0.983262	0.325	0.451613	0.795647	0.176309	0.146654	0.298077	0.153025	0.203125	0.229508	0.990157	0.316027	0.800442	0.174129	0.365854	0.59519	0.501567	0.70412	0.773956	0.373602	0.953606	0.313131	0.166181	0.93554	0.221311	0.220513	0.292683	0.984138	0.2891	0.606822	0.549036	0.353043	0.380952	0.849233	0.126866	0.365854	0.42654	0.320611	0.302034	0.224359	0.946363	0.319419	0.163842	0.965492	0.497487
1415	0.226667	0.290476	0.276786	0.979333	0.986216	0.326786	0.451613	0.794438	0.190083	0.142071	0.269231	0.153025	0.21875	0.237705	0.989419	0.302483	0.796024	0.169154	0.371951	0.633267	0.517241	0.728464	0.771499	0.362416	0.952047	0.323232	0.172012	0.932295	0.213115	0.184615	0.260163	0.983069	0.293839	0.597846	0.541756	0.356522	0.412698	0.821976	0.141791	0.35122	0.42654	0.312977	0.28482	0.211538	0.954377	0.315789	0.175141	0.966211	0.499497
1420	0.22	0.338095	0.258929	0.982596	0.984903	0.364286	0.41129	0.781137	0.201102	0.149404	0.278846	0.142349	0.210938	0.221311	0.99065	0.284424	0.784978	0.169154	0.384146	0.631263	0.53605	0.705993	0.781327	0.375839	0.954386	0.321549	0.183673	0.932944	0.213115	0.2	0.260163	0.983425	0.279621	0.615799	0.545182	0.354783	0.407407	0.825383	0.115672	0.35122	0.412322	0.305344	0.300469	0.24359	0.951911	0.326679	0.180791	0.964055	0.550754
1425	0.21	0.338095	0.258929	0.97752	0.982934	0.383929	0.451613	0.796856	0.192837	0.144821	0.298077	0.124555	0.195312	0.245902	0.990896	0.302483	0.783505	0.144279	0.408537	0.603206	0.514107	0.749064	0.775184	0.369128	0.953996	0.323232	0.174927	0.93554	0.213115	0.230769	0.284553	0.984495	0.270142	0.570916	0.546039	0.373913	0.417989	0.848382	0.123134	0.360976	0.417062	0.351145	0.295775	0.237179	0.944513	0.323049	0.163842	0.954709	0.530653
1430	0.233333	0.319048	0.232143	0.981146	0.984575	0.351786	0.459677	0.785973	0.165289	0.138405	0.298077	0.153025	0.203125	0.229508	0.988435	0.286682	0.768778	0.164179	0.396341	0.627255	0.489028	0.700375	0.783784	0.371365	0.953996	0.308081	0.180758	0.932944	0.229508	0.205128	0.284553	0.982178	0.2891	0.597846	0.553319	0.337391	0.386243	0.832198	0.130597	0.336585	0.421801	0.335878	0.292645	0.230769	0.953144	0.31216	0.152542	0.963336	0.461307
1435	0.223333	0.314286	0.232143	0.983684	0.980965	0.3375	0.427419	0.799274	0.176309	0.137489	0.278846	0.135231	0.195312	0.245902	0.988435	0.311512	0.790133	0.149254	0.396341	0.60521	0.523511	0.702247	0.771499	0.344519	0.956335	0.329966	0.169096	0.931862	0.213115	0.230769	0.276423	0.983425	0.279621	0.610413	0.522484	0.36	0.428571	0.82368	0.115672	0.346341	0.407583	0.282443	0.305164	0.230769	0.946363	0.31216	0.19209	0.964774	0.525628
1440	0.216667	0.3	0.258929	0.981508	0.984903	0.357143	0.451613	0.800484	0.176309	0.136572	0.288462	0.153025	0.1875	0.237705	0.990896	0.282167	0.793078	0.159204	0.390244	0.621242	0.501567	0.7397	0.793612	0.348993	0.958674	0.29798	0.180758	0.93316	0.213115	0.225641	0.317073	0.983782	0.28436	0.590664	0.540899	0.356522	0.396825	0.816014	0.119403	0.35122	0.454976	0.328244	0.298905	0.230769	0.945746	0.31216	0.158192	0.965492	0.517588
1445	0.23	0.338095	0.276786	0.979695	0.984575	0.342857	0.443548	0.808948	0.187328	0.137489	0.269231	0.13879	0.195312	0.254098	0.991142	0.297968	0.775405	0.169154	0.378049	0.593186	0.498433	0.720974	0.799754	0.373602	0.954776	0.318182	0.172012	0.933809	0.213115	0.210256	0.268293	0.981821	0.274882	0.583483	0.549893	0.353043	0.380952	0.837308	0.126866	0.321951	0.440758	0.328244	0.325509	0.25	0.950678	0.321234	0.152542	0.961898	0.511558
1450	0.24	0.266667	0.223214	0.981508	0.984575	0.364286	0.419355	0.787183	0.190083	0.146654	0.278846	0.142349	0.203125	0.245902	0.990157	0.277652	0.776878	0.149254	0.408537	0.599198	0.54232	0.70412	0.786241	0.355705	0.958285	0.324916	0.180758	0.935972	0.213115	0.235897	0.317073	0.982534	0.293839	0.594255	0.546895	0.34087	0.412698	0.830494	0.119403	0.341463	0.445498	0.320611	0.302034	0.237179	0.950678	0.31216	0.163842	0.96046	0.523618
1455	0.223333	0.304762	0.223214	0.979695	0.98359	0.344643	0.419355	0.79081	0.179063	0.132906	0.269231	0.153025	0.195312	0.229508	0.991142	0.30474	0.78866	0.174129	0.432927	0.603206	0.473354	0.73221	0.751843	0.373602	0.951657	0.321549	0.166181	0.930781	0.204918	0.220513	0.300813	0.985029	0.28436	0.567325	0.552463	0.337391	0.391534	0.822828	0.115672	0.35122	0.398104	0.312977	0.303599	0.217949	0.950678	0.290381	0.152542	0.959741	0.519598
1460	0.24	0.380952	0.241071	0.977883	0.98556	0.342857	0.467742	0.76179	0.209366	0.134739	0.298077	0.135231	0.164062	0.245902	0.989911	0.302483	0.787187	0.164179	0.420732	0.60521	0.53605	0.726592	0.769042	0.373602	0.962183	0.33165	0.174927	0.932944	0.221311	0.210256	0.284553	0.983425	0.274882	0.588869	0.547752	0.33913	0.375661	0.812606	0.126866	0.356098	0.42654	0.335878	0.314554	0.24359	0.954377	0.30853	0.175141	0.957584	0.505528
1465	0.223333	0.319048	0.276786	0.980421	0.986544	0.339286	0.419355	0.769045	0.173554	0.137489	0.298077	0.142349	0.179688	0.221311	0.989665	0.300226	0.791605	0.159204	0.420732	0.641283	0.45768	0.713483	0.786241	0.342282	0.958674	0.319865	0.177843	0.931213	0.204918	0.189744	0.284553	0.982891	0.293839	0.579892	0.551606	0.365217	0.359788	0.812606	0.119403	0.336585	0.398104	0.320611	0.302034	0.230769	0.948212	0.284936	0.163842	0.957584	0.484422
1470	0.23	0.338095	0.267857	0.978245	0.979652	0.360714	0.459677	0.775091	0.181818	0.136572	0.278846	0.153025	0.179688	0.237705	0.987943	0.320542	0.765096	0.159204	0.371951	0.599198	0.482759	0.713483	0.77027	0.364653	0.961014	0.304714	0.180758	0.934242	0.204918	0.174359	0.260163	0.984138	0.2891	0.576302	0.543041	0.347826	0.428571	0.825383	0.108209	0.321951	0.417062	0.328244	0.292645	0.24359	0.953761	0.275862	0.158192	0.963336	0.521608
1475	0.23	0.333333	0.241071	0.978608	0.986872	0.366071	0.41129	0.796856	0.192837	0.127406	0.317308	0.128114	0.171875	0.229508	0.989665	0.318284	0.778351	0.154229	0.390244	0.579158	0.482759	0.694757	0.750614	0.378076	0.954386	0.324916	0.183673	0.929483	0.204918	0.184615	0.243902	0.982713	0.28436	0.570916	0.53576	0.347826	0.375661	0.810903	0.104478	0.326829	0.388626	0.343511	0.27543	0.217949	0.946363	0.288566	0.186441	0.964055	0.545729
1480	0.233333	0.309524	0.241071	0.981508	0.983262	0.346429	0.435484	0.782346	0.184573	0.12374	0.298077	0.135231	0.171875	0.229508	0.990157	0.320542	0.797496	0.139303	0.402439	0.587174	0.529781	0.696629	0.797297	0.387025	0.959064	0.313131	0.177843	0.936405	0.188525	0.169231	0.284553	0.983782	0.303318	0.590664	0.531478	0.358261	0.391534	0.834753	0.115672	0.35122	0.440758	0.305344	0.283255	0.25	0.946363	0.281307	0.180791	0.958303	0.518593
1485	0.236667	0.385714	0.241071	0.980421	0.982934	0.373214	0.443548	0.787183	0.187328	0.136572	0.288462	0.124555	0.195312	0.245902	0.989911	0.293454	0.750368	0.179104	0.439024	0.621242	0.510972	0.705993	0.761671	0.378076	0.960234	0.316498	0.157434	0.929916	0.196721	0.2	0.284553	0.986277	0.298578	0.579892	0.540471	0.358261	0.428571	0.839012	0.108209	0.336585	0.402844	0.351145	0.289515	0.24359	0.945746	0.330309	0.169492	0.963336	0.506533
1490	0.236667	0.342857	0.241071	0.980421	0.984575	0.366071	0.475806	0.782346	0.170799	0.139322	0.269231	0.120996	0.1875	0.254098	0.988927	0.31377	0.78866	0.164179	0.414634	0.581162	0.501567	0.735955	0.764128	0.369128	0.955166	0.29798	0.172012	0.932728	0.196721	0.2	0.284553	0.984673	0.274882	0.576302	0.533191	0.351304	0.338624	0.835605	0.108209	0.346341	0.450237	0.328244	0.286385	0.24359	0.950062	0.290381	0.180791	0.952552	0.494472
1495	0.246667	0.328571	0.25	0.981146	0.984247	0.353571	0.41129	0.764208	0.184573	0.136572	0.298077	0.13879	0.1875	0.254098	0.988681	0.300226	0.770987	0.179104	0.445122	0.607214	0.507837	0.67603	0.753071	0.36689	0.957895	0.294613	0.16035	0.934891	0.196721	0.189744	0.268293	0.982356	0.2891	0.588869	0.530621	0.356522	0.349206	0.827087	0.11194	0.336585	0.412322	0.312977	0.276995	0.230769	0.951295	0.299456	0.186441	0.962617	0.477387
1500	0.23	0.380952	0.241071	0.979333	0.986216	0.376786	0.419355	0.795647	0.192837	0.136572	0.288462	0.131673	0.179688	0.245902	0.990896	0.284424	0.776878	0.169154	0.426829	0.617234	0.510972	0.707865	0.767813	0.375839	0.962183	0.313131	0.174927	0.934458	0.213115	0.169231	0.284553	0.983782	0.28436	0.574506	0.538758	0.342609	0.391534	0.827087	0.104478	0.317073	0.421801	0.328244	0.295775	0.185897	0.947596	0.286751	0.180791	0.961179	0.483417
1505	0.24	0.352381	0.241071	0.981508	0.985231	0.339286	0.451613	0.781137	0.179063	0.133822	0.307692	0.120996	0.179688	0.262295	0.990157	0.282167	0.774669	0.169154	0.439024	0.629259	0.507837	0.691011	0.769042	0.371365	0.956335	0.309764	0.172012	0.93554	0.196721	0.184615	0.268293	0.981643	0.274882	0.563734	0.549036	0.325217	0.338624	0.832198	0.115672	0.356098	0.417062	0.335878	0.289515	0.205128	0.945746	0.295826	0.19774	0.956147	0.526633
1510	0.226667	0.338095	0.241071	0.977157	0.986216	0.344643	0.41129	0.779927	0.192837	0.137489	0.298077	0.135231	0.195312	0.254098	0.989911	0.293454	0.795287	0.169154	0.390244	0.627255	0.498433	0.705993	0.771499	0.355705	0.963743	0.316498	0.172012	0.935756	0.204918	0.210256	0.276423	0.984317	0.2891	0.588869	0.539186	0.342609	0.359788	0.842419	0.108209	0.356098	0.445498	0.335878	0.27856	0.185897	0.953761	0.313975	0.175141	0.959022	0.500503
1515	0.23	0.314286	0.241071	0.980421	0.982606	0.355357	0.451613	0.810157	0.198347	0.138405	0.25	0.131673	0.1875	0.254098	0.989173	0.268623	0.781296	0.179104	0.396341	0.59519	0.504702	0.707865	0.786241	0.355705	0.958285	0.311448	0.169096	0.942029	0.221311	0.194872	0.252033	0.984317	0.28436	0.579892	0.525482	0.318261	0.338624	0.839864	0.115672	0.37561	0.436019	0.328244	0.305164	0.237179	0.950062	0.292196	0.175141	0.961898	0.507538
1520	0.243333	0.338095	0.25	0.980783	0.983919	0.367857	0.467742	0.788392	0.192837	0.133822	0.259615	0.145907	0.203125	0.245902	0.989911	0.291196	0.781296	0.164179	0.420732	0.607214	0.520376	0.683521	0.776413	0.362416	0.959064	0.316498	0.163265	0.935756	0.213115	0.194872	0.276423	0.983782	0.293839	0.594255	0.557173	0.34087	0.407407	0.844974	0.11194	0.35122	0.450237	0.320611	0.302034	0.224359	0.952528	0.295826	0.20339	0.964774	0.507538
1525	0.226667	0.361905	0.232143	0.980783	0.984575	0.351786	0.459677	0.7763	0.187328	0.132906	0.288462	0.135231	0.195312	0.262295	0.989419	0.288939	0.769514	0.169154	0.414634	0.613226	0.539185	0.689139	0.77027	0.369128	0.960234	0.316498	0.172012	0.930132	0.204918	0.153846	0.260163	0.983782	0.279621	0.56553	0.533619	0.32	0.380952	0.83816	0.123134	0.370732	0.459716	0.335878	0.303599	0.237179	0.956843	0.288566	0.180791	0.961179	0.502513
1530	0.23	0.333333	0.267857	0.978245	0.985231	0.35	0.419355	0.779927	0.201102	0.131072	0.269231	0.145907	0.203125	0.254098	0.989911	0.284424	0.778351	0.174129	0.402439	0.613226	0.495298	0.702247	0.772727	0.353468	0.962183	0.299663	0.166181	0.933809	0.221311	0.210256	0.284553	0.983782	0.2891	0.583483	0.519058	0.326957	0.386243	0.835605	0.115672	0.336585	0.417062	0.343511	0.286385	0.230769	0.953761	0.299456	0.175141	0.963336	0.506533
1535	0.22	0.357143	0.25	0.981146	0.983262	0.357143	0.395161	0.767836	0.195592	0.130156	0.288462	0.149466	0.195312	0.270492	0.99065	0.309255	0.769514	0.174129	0.408537	0.619238	0.489028	0.670412	0.782555	0.362416	0.957895	0.30303	0.177843	0.932944	0.196721	0.205128	0.276423	0.98396	0.2891	0.62298	0.541328	0.354783	0.380952	0.844123	0.119403	0.336585	0.417062	0.312977	0.28795	0.205128	0.950062	0.284936	0.19209	0.953271	0.497487
1540	0.23	0.380952	0.214286	0.981508	0.985888	0.371429	0.41129	0.766626	0.187328	0.131989	0.278846	0.149466	0.210938	0.254098	0.990157	0.302483	0.784242	0.18408	0.390244	0.641283	0.479624	0.683521	0.765356	0.342282	0.958285	0.311448	0.16035	0.934026	0.204918	0.184615	0.235772	0.984317	0.279621	0.556553	0.534047	0.335652	0.407407	0.844974	0.119403	0.365854	0.407583	0.29771	0.29734	0.198718	0.945129	0.294011	0.180791	0.959741	0.493467
1545	0.233333	0.390476	0.258929	0.977883	0.986216	0.366071	0.483871	0.773881	0.198347	0.125573	0.278846	0.135231	0.164062	0.295082	0.992126	0.297968	0.770987	0.179104	0.396341	0.603206	0.510972	0.691011	0.771499	0.337808	0.958285	0.324916	0.174927	0.933377	0.213115	0.194872	0.243902	0.982713	0.274882	0.601436	0.524197	0.349565	0.354497	0.835605	0.108209	0.336585	0.364929	0.374046	0.29108	0.217949	0.946979	0.266788	0.180791	0.948958	0.517588
1550	0.226667	0.366667	0.241071	0.982959	0.984903	0.360714	0.491935	0.771463	0.165289	0.137489	0.298077	0.135231	0.1875	0.262295	0.989911	0.291196	0.773196	0.169154	0.408537	0.591182	0.504702	0.683521	0.791155	0.360179	0.958285	0.306397	0.169096	0.927104	0.204918	0.184615	0.284553	0.982713	0.303318	0.572711	0.514775	0.347826	0.380952	0.844123	0.115672	0.336585	0.379147	0.312977	0.276995	0.192308	0.948829	0.268603	0.163842	0.955428	0.497487
1555	0.243333	0.37619	0.258929	0.984409	0.984247	0.360714	0.467742	0.772672	0.203857	0.131072	0.259615	0.149466	0.210938	0.245902	0.989173	0.27991	0.802651	0.159204	0.420732	0.59519	0.495298	0.707865	0.759214	0.340045	0.955166	0.316498	0.174927	0.932511	0.196721	0.2	0.300813	0.982713	0.308057	0.572711	0.525054	0.358261	0.391534	0.855196	0.119403	0.390244	0.412322	0.312977	0.295775	0.198718	0.952528	0.292196	0.158192	0.961179	0.499497
1560	0.22	0.366667	0.285714	0.980421	0.983262	0.373214	0.387097	0.771463	0.198347	0.135655	0.288462	0.131673	0.1875	0.229508	0.991634	0.275395	0.768778	0.174129	0.414634	0.58517	0.504702	0.681648	0.751843	0.340045	0.952827	0.296296	0.172012	0.932511	0.213115	0.194872	0.268293	0.98396	0.2891	0.585278	0.51349	0.330435	0.375661	0.821124	0.11194	0.341463	0.450237	0.312977	0.283255	0.198718	0.949445	0.3049	0.158192	0.955428	0.464322
1565	0.24	0.338095	0.258929	0.979695	0.986872	0.360714	0.459677	0.755744	0.192837	0.130156	0.298077	0.120996	0.15625	0.229508	0.989419	0.293454	0.776878	0.179104	0.408537	0.619238	0.489028	0.674157	0.767813	0.333333	0.961404	0.316498	0.163265	0.934674	0.196721	0.189744	0.268293	0.982713	0.303318	0.583483	0.520771	0.33913	0.391534	0.846678	0.11194	0.360976	0.436019	0.312977	0.29108	0.224359	0.953144	0.299456	0.214689	0.952552	0.547739
1570	0.23	0.347619	0.258929	0.981508	0.986216	0.383929	0.459677	0.773881	0.170799	0.137489	0.307692	0.117438	0.179688	0.237705	0.989665	0.293454	0.78056	0.189055	0.426829	0.60521	0.489028	0.692884	0.757985	0.317673	0.957895	0.306397	0.151603	0.938784	0.204918	0.189744	0.276423	0.983069	0.2891	0.56912	0.546895	0.349565	0.375661	0.833901	0.11194	0.336585	0.407583	0.335878	0.276995	0.205128	0.947596	0.299456	0.169492	0.969087	0.541709
1575	0.236667	0.385714	0.241071	0.982234	0.985231	0.346429	0.41129	0.782346	0.181818	0.131072	0.278846	0.124555	0.171875	0.254098	0.989665	0.282167	0.771723	0.174129	0.384146	0.623246	0.482759	0.692884	0.740786	0.340045	0.955166	0.314815	0.166181	0.936838	0.213115	0.179487	0.300813	0.984317	0.265403	0.597846	0.531049	0.353043	0.380952	0.827939	0.108209	0.37561	0.417062	0.305344	0.28169	0.205128	0.950062	0.294011	0.19209	0.955428	0.512563
1580	0.223333	0.357143	0.232143	0.979333	0.985888	0.3375	0.387097	0.783555	0.203857	0.134739	0.25	0.13879	0.1875	0.245902	0.989665	0.30474	0.758468	0.169154	0.365854	0.597194	0.482759	0.634831	0.761671	0.353468	0.963743	0.314815	0.169096	0.933593	0.188525	0.210256	0.219512	0.986812	0.279621	0.597846	0.541328	0.342609	0.412698	0.83816	0.104478	0.331707	0.473934	0.320611	0.270736	0.198718	0.950062	0.310345	0.19774	0.953271	0.504523
1585	0.236667	0.380952	0.214286	0.980421	0.986216	0.364286	0.451613	0.777509	0.190083	0.12374	0.269231	0.131673	0.1875	0.270492	0.989419	0.293454	0.759941	0.169154	0.378049	0.643287	0.520376	0.621723	0.773956	0.362416	0.958674	0.301347	0.169096	0.93316	0.196721	0.184615	0.235772	0.984673	0.279621	0.56553	0.526338	0.337391	0.349206	0.821976	0.104478	0.317073	0.388626	0.320611	0.27856	0.217949	0.943896	0.279492	0.175141	0.957584	0.518593
1590	0.233333	0.347619	0.241071	0.978608	0.986544	0.3625	0.459677	0.766626	0.179063	0.133822	0.269231	0.135231	0.164062	0.270492	0.990157	0.325056	0.774669	0.164179	0.359756	0.617234	0.473354	0.705993	0.780098	0.331096	0.954386	0.30303	0.163265	0.928834	0.196721	0.205128	0.235772	0.982178	0.303318	0.570916	0.539615	0.332174	0.396825	0.835605	0.108209	0.326829	0.388626	0.305344	0.269171	0.185897	0.953761	0.279492	0.169492	0.963336	0.484422
1595	0.233333	0.357143	0.232143	0.978608	0.987529	0.344643	0.41129	0.766626	0.192837	0.134739	0.269231	0.13879	0.164062	0.245902	0.989173	0.316027	0.795287	0.169154	0.390244	0.613226	0.520376	0.662921	0.750614	0.373602	0.958285	0.30303	0.16035	0.942029	0.196721	0.184615	0.268293	0.985386	0.260664	0.56553	0.526338	0.330435	0.402116	0.829642	0.104478	0.341463	0.393365	0.305344	0.27543	0.205128	0.947596	0.31216	0.19774	0.965492	0.506533
1600	0.226667	0.414286	0.241071	0.978608	0.987529	0.358929	0.427419	0.759371	0.190083	0.131989	0.269231	0.117438	0.140625	0.245902	0.989419	0.297968	0.792342	0.169154	0.359756	0.59519	0.489028	0.664794	0.77027	0.340045	0.958674	0.308081	0.169096	0.932079	0.188525	0.2	0.227642	0.982713	0.274882	0.59246	0.535332	0.321739	0.343915	0.822828	0.104478	0.356098	0.421801	0.305344	0.266041	0.198718	0.948212	0.295826	0.214689	0.959741	0.478392
1605	0.22	0.37619	0.25	0.976432	0.984575	0.353571	0.395161	0.771463	0.181818	0.136572	0.278846	0.131673	0.15625	0.254098	0.989665	0.297968	0.782032	0.169154	0.347561	0.60521	0.492163	0.685393	0.77027	0.337808	0.955556	0.308081	0.172012	0.932511	0.204918	0.2	0.260163	0.986812	0.260664	0.552962	0.519486	0.297391	0.396825	0.842419	0.104478	0.360976	0.374408	0.312977	0.27856	0.217949	0.947596	0.290381	0.186441	0.966211	0.520603
1610	0.22	0.380952	0.25	0.980421	0.98556	0.360714	0.41129	0.76058	0.190083	0.135655	0.288462	0.131673	0.140625	0.221311	0.988435	0.302483	0.776141	0.20398	0.371951	0.631263	0.507837	0.707865	0.764128	0.313199	0.958674	0.299663	0.169096	0.934026	0.196721	0.215385	0.268293	0.984317	0.293839	0.585278	0.526338	0.311304	0.359788	0.830494	0.119403	0.370732	0.383886	0.282443	0.27856	0.205128	0.950678	0.292196	0.20339	0.956866	0.509548
1615	0.226667	0.404762	0.241071	0.980783	0.984903	0.35	0.395161	0.785973	0.192837	0.137489	0.259615	0.128114	0.1875	0.245902	0.99065	0.291196	0.779087	0.19403	0.365854	0.611222	0.501567	0.685393	0.773956	0.322148	0.959844	0.306397	0.172012	0.93143	0.213115	0.189744	0.260163	0.984317	0.2891	0.599641	0.535332	0.333913	0.365079	0.836457	0.104478	0.37561	0.417062	0.312977	0.264476	0.185897	0.936498	0.306715	0.180791	0.955428	0.515578
1620	0.22	0.37619	0.25	0.981871	0.986872	0.355357	0.41129	0.748489	0.190083	0.132906	0.288462	0.145907	0.203125	0.245902	0.989911	0.30474	0.792342	0.18408	0.365854	0.599198	0.507837	0.681648	0.775184	0.337808	0.960624	0.316498	0.154519	0.927753	0.213115	0.210256	0.243902	0.984851	0.2891	0.597846	0.532762	0.325217	0.359788	0.840716	0.11194	0.35122	0.379147	0.328244	0.267606	0.192308	0.937115	0.295826	0.180791	0.956147	0.498492
1625	0.24	0.37619	0.214286	0.978608	0.987857	0.335714	0.443548	0.756953	0.181818	0.134739	0.269231	0.135231	0.195312	0.237705	0.991388	0.302483	0.782769	0.189055	0.402439	0.601202	0.489028	0.674157	0.771499	0.344519	0.959454	0.326599	0.157434	0.935972	0.204918	0.235897	0.260163	0.985029	0.270142	0.578097	0.546467	0.337391	0.343915	0.833049	0.108209	0.341463	0.407583	0.29771	0.276995	0.185897	0.937731	0.299456	0.152542	0.959022	0.474372
1630	0.23	0.4	0.223214	0.981871	0.984903	0.360714	0.395161	0.775091	0.198347	0.137489	0.259615	0.135231	0.195312	0.245902	0.99065	0.288939	0.771723	0.169154	0.384146	0.59519	0.498433	0.724719	0.764128	0.319911	0.960624	0.326599	0.145773	0.935107	0.188525	0.205128	0.252033	0.982891	0.260664	0.587074	0.517345	0.321739	0.380952	0.809199	0.104478	0.331707	0.436019	0.320611	0.273865	0.198718	0.951295	0.266788	0.186441	0.963336	0.487437
1635	0.236667	0.37619	0.223214	0.980783	0.988513	0.3375	0.435484	0.789601	0.184573	0.126489	0.25	0.128114	0.195312	0.262295	0.989911	0.282167	0.771723	0.18408	0.396341	0.573146	0.448276	0.692884	0.771499	0.319911	0.959844	0.309764	0.148688	0.934674	0.188525	0.210256	0.260163	0.98396	0.246445	0.588869	0.526338	0.314783	0.333333	0.825383	0.104478	0.346341	0.398104	0.328244	0.258216	0.192308	0.950678	0.292196	0.169492	0.962617	0.495477
1640	0.23	0.361905	0.25	0.984772	0.987857	0.376786	0.387097	0.766626	0.201102	0.134739	0.269231	0.135231	0.171875	0.229508	0.988927	0.320542	0.77025	0.19403	0.378049	0.55511	0.473354	0.71161	0.769042	0.348993	0.961404	0.323232	0.16035	0.932944	0.196721	0.2	0.260163	0.98396	0.251185	0.554758	0.519486	0.321739	0.359788	0.808348	0.11194	0.356098	0.393365	0.312977	0.270736	0.198718	0.945746	0.290381	0.175141	0.950395	0.528643
1645	0.23	0.380952	0.223214	0.985134	0.986872	0.351786	0.41129	0.765417	0.179063	0.132906	0.25	0.13879	0.179688	0.262295	0.989419	0.293454	0.779087	0.18408	0.402439	0.561122	0.504702	0.705993	0.755528	0.322148	0.961014	0.308081	0.151603	0.933593	0.196721	0.241026	0.243902	0.982356	0.251185	0.579892	0.520343	0.295652	0.375661	0.819421	0.100746	0.35122	0.421801	0.320611	0.267606	0.211538	0.938964	0.283122	0.186441	0.959022	0.487437
1650	0.223333	0.380952	0.241071	0.983321	0.987201	0.366071	0.419355	0.764208	0.179063	0.138405	0.278846	0.135231	0.1875	0.262295	0.99065	0.31377	0.753314	0.164179	0.378049	0.571142	0.473354	0.681648	0.766585	0.348993	0.959454	0.308081	0.154519	0.936621	0.188525	0.210256	0.260163	0.983425	0.274882	0.574506	0.52591	0.330435	0.396825	0.819421	0.104478	0.336585	0.421801	0.312977	0.259781	0.160256	0.945129	0.292196	0.19774	0.970525	0.478392
1655	0.223333	0.4	0.205357	0.985859	0.988185	0.346429	0.403226	0.779927	0.195592	0.142071	0.278846	0.131673	0.179688	0.254098	0.991142	0.316027	0.761414	0.179104	0.353659	0.539078	0.467085	0.664794	0.756757	0.313199	0.961014	0.314815	0.148688	0.933593	0.204918	0.210256	0.195122	0.984138	0.260664	0.543986	0.528908	0.330435	0.380952	0.827087	0.097015	0.331707	0.407583	0.335878	0.289515	0.179487	0.952528	0.272232	0.180791	0.949676	0.475377
1660	0.23	0.366667	0.205357	0.981146	0.984575	0.335714	0.395161	0.794438	0.176309	0.140238	0.298077	0.145907	0.1875	0.237705	0.989665	0.288939	0.766568	0.179104	0.378049	0.603206	0.460815	0.672285	0.750614	0.310962	0.956725	0.319865	0.145773	0.93143	0.196721	0.210256	0.252033	0.982534	0.251185	0.556553	0.53576	0.30087	0.391534	0.833049	0.115672	0.365854	0.364929	0.305344	0.266041	0.198718	0.938964	0.284936	0.158192	0.966211	0.492462
1665	0.236667	0.366667	0.241071	0.986584	0.987857	0.357143	0.379032	0.766626	0.173554	0.134739	0.278846	0.131673	0.164062	0.270492	0.991634	0.295711	0.768041	0.18408	0.390244	0.591182	0.495298	0.685393	0.77027	0.348993	0.962963	0.321549	0.145773	0.940082	0.204918	0.205128	0.260163	0.985029	0.270142	0.549372	0.507495	0.32	0.375661	0.830494	0.119403	0.346341	0.317536	0.312977	0.258216	0.192308	0.938964	0.277677	0.186441	0.959741	0.479397
1670	0.216667	0.390476	0.205357	0.982596	0.984575	0.353571	0.387097	0.762999	0.170799	0.141155	0.288462	0.128114	0.164062	0.237705	0.991388	0.288939	0.763623	0.19403	0.384146	0.58517	0.495298	0.692884	0.746929	0.333333	0.962963	0.308081	0.137026	0.935972	0.204918	0.210256	0.260163	0.983604	0.2891	0.578097	0.514775	0.306087	0.359788	0.824532	0.123134	0.360976	0.42654	0.29771	0.28169	0.205128	0.946363	0.275862	0.169492	0.955428	0.486432
1675	0.216667	0.371429	0.232143	0.984409	0.987201	0.355357	0.403226	0.772672	0.176309	0.133822	0.269231	0.13879	0.179688	0.237705	0.99065	0.309255	0.772459	0.189055	0.390244	0.60521	0.501567	0.683521	0.7543	0.333333	0.967251	0.309764	0.137026	0.937054	0.188525	0.179487	0.235772	0.982891	0.274882	0.590664	0.514775	0.32	0.349206	0.816014	0.123134	0.317073	0.374408	0.290076	0.269171	0.205128	0.949445	0.295826	0.20339	0.956866	0.473367
1680	0.206667	0.333333	0.205357	0.983684	0.985888	0.364286	0.370968	0.775091	0.184573	0.142071	0.25	0.124555	0.179688	0.278689	0.992126	0.282167	0.776141	0.199005	0.365854	0.549098	0.46395	0.664794	0.753071	0.348993	0.960234	0.314815	0.139942	0.934458	0.196721	0.225641	0.268293	0.983425	0.303318	0.552962	0.501499	0.318261	0.359788	0.833049	0.119403	0.326829	0.374408	0.305344	0.2723	0.211538	0.945746	0.281307	0.19774	0.95399	0.503518
1685	0.213333	0.352381	0.214286	0.982234	0.986216	0.3375	0.419355	0.770254	0.168044	0.132906	0.298077	0.135231	0.179688	0.270492	0.992618	0.288939	0.770987	0.164179	0.384146	0.579158	0.470219	0.664794	0.769042	0.326622	0.956725	0.313131	0.151603	0.934891	0.196721	0.215385	0.284553	0.983069	0.255924	0.588869	0.532762	0.311304	0.375661	0.837308	0.119403	0.336585	0.374408	0.29771	0.258216	0.198718	0.948829	0.270417	0.19774	0.959741	0.478392
1690	0.21	0.37619	0.223214	0.986584	0.985888	0.355357	0.419355	0.777509	0.195592	0.142988	0.278846	0.135231	0.179688	0.254098	0.990404	0.264108	0.765832	0.169154	0.396341	0.591182	0.467085	0.687266	0.799754	0.324385	0.953996	0.306397	0.145773	0.935972	0.188525	0.205128	0.268293	0.98396	0.265403	0.594255	0.520771	0.32	0.365079	0.830494	0.126866	0.365854	0.393365	0.343511	0.266041	0.198718	0.939581	0.31216	0.186441	0.95399	0.481407
1695	0.216667	0.338095	0.241071	0.985859	0.986544	0.326786	0.41129	0.773881	0.181818	0.125573	0.288462	0.120996	0.179688	0.237705	0.990157	0.282167	0.792342	0.169154	0.378049	0.58517	0.485893	0.698502	0.766585	0.346756	0.959064	0.292929	0.154519	0.935972	0.188525	0.205128	0.219512	0.982891	0.246445	0.56912	0.514775	0.295652	0.37037	0.815162	0.115672	0.336585	0.412322	0.305344	0.255086	0.185897	0.940197	0.288566	0.186441	0.957584	0.487437
1700	0.216667	0.390476	0.241071	0.983321	0.984903	0.353571	0.403226	0.754534	0.195592	0.139322	0.259615	0.124555	0.203125	0.237705	0.99311	0.286682	0.768041	0.169154	0.341463	0.591182	0.492163	0.683521	0.775184	0.304251	0.961014	0.304714	0.163265	0.93316	0.180328	0.2	0.243902	0.981821	0.251185	0.576302	0.534047	0.328696	0.365079	0.830494	0.130597	0.321951	0.388626	0.320611	0.2723	0.185897	0.948212	0.3049	0.175141	0.964055	0.517588
1705	0.226667	0.37619	0.232143	0.984046	0.985888	0.344643	0.370968	0.770254	0.187328	0.133822	0.298077	0.120996	0.1875	0.237705	0.991142	0.268623	0.768041	0.159204	0.384146	0.571142	0.520376	0.70412	0.753071	0.281879	0.959844	0.301347	0.154519	0.94549	0.188525	0.2	0.260163	0.985029	0.265403	0.533214	0.526338	0.290435	0.402116	0.807496	0.119403	0.302439	0.398104	0.290076	0.245696	0.179487	0.943896	0.284936	0.180791	0.963336	0.506533
1710	0.216667	0.371429	0.232143	0.984046	0.985231	0.330357	0.395161	0.758162	0.176309	0.133822	0.25	0.13879	0.1875	0.229508	0.991388	0.257336	0.786451	0.179104	0.390244	0.571142	0.479624	0.687266	0.786241	0.286353	0.962573	0.299663	0.16035	0.945274	0.196721	0.220513	0.243902	0.985742	0.246445	0.56553	0.533619	0.330435	0.380952	0.834753	0.104478	0.356098	0.393365	0.312977	0.266041	0.173077	0.938964	0.292196	0.19209	0.958303	0.504523
1715	0.223333	0.414286	0.241071	0.984772	0.987201	0.346429	0.41129	0.759371	0.181818	0.140238	0.288462	0.128114	0.179688	0.229508	0.99188	0.27088	0.770987	0.159204	0.371951	0.589178	0.489028	0.687266	0.757985	0.340045	0.961404	0.311448	0.151603	0.93727	0.196721	0.241026	0.292683	0.983604	0.265403	0.563734	0.533191	0.313043	0.354497	0.81431	0.119403	0.360976	0.374408	0.282443	0.267606	0.185897	0.935882	0.284936	0.169492	0.955428	0.515578
1720	0.223333	0.328571	0.196429	0.983684	0.98556	0.360714	0.395161	0.735187	0.184573	0.142071	0.269231	0.128114	0.179688	0.254098	0.991388	0.266366	0.770987	0.159204	0.371951	0.543086	0.501567	0.694757	0.781327	0.317673	0.955556	0.314815	0.151603	0.939217	0.196721	0.210256	0.276423	0.982356	0.274882	0.520646	0.517345	0.29913	0.333333	0.822828	0.119403	0.346341	0.374408	0.312977	0.266041	0.205128	0.942047	0.277677	0.19774	0.957584	0.495477
1725	0.213333	0.366667	0.232143	0.982234	0.985888	0.366071	0.427419	0.756953	0.173554	0.133822	0.288462	0.117438	0.179688	0.278689	0.991388	0.284424	0.773932	0.179104	0.365854	0.571142	0.46395	0.672285	0.749386	0.286353	0.956335	0.306397	0.154519	0.940299	0.213115	0.189744	0.219512	0.983425	0.246445	0.524237	0.530621	0.307826	0.343915	0.820273	0.104478	0.365854	0.436019	0.29771	0.273865	0.192308	0.945746	0.30127	0.19209	0.959022	0.505528
1730	0.22	0.385714	0.241071	0.984772	0.987201	0.366071	0.395161	0.753325	0.15427	0.140238	0.259615	0.13879	0.179688	0.237705	0.989911	0.266366	0.768041	0.159204	0.390244	0.559118	0.482759	0.687266	0.761671	0.299776	0.962963	0.304714	0.157434	0.940731	0.204918	0.225641	0.235772	0.98396	0.270142	0.560144	0.522484	0.306087	0.365079	0.832198	0.119403	0.326829	0.417062	0.328244	0.27543	0.179487	0.938964	0.284936	0.175141	0.961179	0.507538
1735	0.22	0.380952	0.205357	0.982234	0.98359	0.366071	0.395161	0.759371	0.198347	0.132906	0.269231	0.145907	0.1875	0.221311	0.989911	0.241535	0.759941	0.179104	0.371951	0.60521	0.438871	0.631086	0.7457	0.299776	0.953996	0.319865	0.151603	0.939866	0.204918	0.194872	0.235772	0.982534	0.28436	0.5386	0.540899	0.286957	0.386243	0.810051	0.119403	0.380488	0.374408	0.312977	0.253521	0.192308	0.94328	0.290381	0.214689	0.956147	0.512563
1740	0.206667	0.361905	0.196429	0.984046	0.981621	0.358929	0.403226	0.769045	0.184573	0.139322	0.240385	0.142349	0.171875	0.229508	0.991388	0.261851	0.776141	0.164179	0.378049	0.567134	0.476489	0.71161	0.773956	0.308725	0.960234	0.316498	0.137026	0.935756	0.196721	0.210256	0.227642	0.984673	0.260664	0.531418	0.528051	0.30087	0.338624	0.836457	0.123134	0.326829	0.398104	0.29771	0.251956	0.173077	0.945746	0.294011	0.19209	0.957584	0.496482
1745	0.223333	0.371429	0.223214	0.984772	0.985231	0.335714	0.459677	0.765417	0.15978	0.134739	0.259615	0.131673	0.164062	0.262295	0.989665	0.264108	0.771723	0.174129	0.359756	0.583166	0.473354	0.64794	0.751843	0.286353	0.953606	0.313131	0.169096	0.940299	0.188525	0.184615	0.235772	0.981821	0.246445	0.545781	0.527623	0.297391	0.343915	0.819421	0.108209	0.365854	0.445498	0.305344	0.259781	0.179487	0.937115	0.259528	0.214689	0.957584	0.484422
1750	0.23	0.342857	0.205357	0.982959	0.988185	0.369643	0.387097	0.778718	0.170799	0.137489	0.269231	0.135231	0.1875	0.237705	0.991388	0.259594	0.773932	0.179104	0.378049	0.58517	0.451411	0.691011	0.773956	0.317673	0.957895	0.321549	0.148688	0.93727	0.163934	0.194872	0.260163	0.983782	0.260664	0.558348	0.525054	0.29913	0.349206	0.816014	0.11194	0.360976	0.507109	0.312977	0.247261	0.205128	0.946979	0.292196	0.20904	0.955428	0.494472
1755	0.23	0.338095	0.223214	0.986947	0.986544	0.3625	0.459677	0.76179	0.179063	0.139322	0.269231	0.124555	0.195312	0.229508	0.991388	0.255079	0.785714	0.159204	0.317073	0.561122	0.495298	0.646067	0.775184	0.297539	0.954386	0.308081	0.154519	0.940082	0.196721	0.179487	0.235772	0.984317	0.246445	0.601436	0.527623	0.283478	0.359788	0.819421	0.115672	0.341463	0.454976	0.305344	0.244131	0.192308	0.94328	0.279492	0.220339	0.95399	0.509548
1760	0.223333	0.342857	0.205357	0.983684	0.988185	0.371429	0.370968	0.773881	0.170799	0.137489	0.278846	0.135231	0.203125	0.254098	0.99311	0.255079	0.779823	0.174129	0.353659	0.607214	0.479624	0.666667	0.756757	0.342282	0.954776	0.299663	0.139942	0.936838	0.180328	0.210256	0.243902	0.984317	0.255924	0.570916	0.513919	0.293913	0.328042	0.822828	0.104478	0.341463	0.440758	0.305344	0.259781	0.198718	0.945746	0.279492	0.186441	0.957584	0.492462
1765	0.226667	0.37619	0.196429	0.985134	0.988841	0.376786	0.419355	0.794438	0.173554	0.130156	0.278846	0.13879	0.195312	0.254098	0.991634	0.264108	0.773932	0.164179	0.378049	0.593186	0.460815	0.677903	0.757985	0.288591	0.956725	0.30303	0.142857	0.939001	0.188525	0.189744	0.235772	0.984495	0.265403	0.54219	0.525482	0.29913	0.306878	0.806644	0.108209	0.326829	0.43128	0.343511	0.273865	0.185897	0.942047	0.274047	0.19209	0.962617	0.500503
1770	0.223333	0.347619	0.1875	0.983321	0.990154	0.341071	0.387097	0.781137	0.173554	0.136572	0.269231	0.124555	0.164062	0.245902	0.991388	0.273138	0.778351	0.189055	0.310976	0.559118	0.45768	0.668539	0.764128	0.293065	0.958285	0.296296	0.157434	0.942462	0.180328	0.189744	0.219512	0.981109	0.232227	0.570916	0.51863	0.306087	0.359788	0.833049	0.104478	0.37561	0.459716	0.290076	0.262911	0.205128	0.942663	0.270417	0.186441	0.963336	0.488442
1775	0.213333	0.357143	0.196429	0.981871	0.987201	0.376786	0.370968	0.788392	0.157025	0.136572	0.288462	0.124555	0.1875	0.245902	0.992126	0.277652	0.770987	0.174129	0.384146	0.549098	0.501567	0.64794	0.750614	0.322148	0.956335	0.29798	0.142857	0.936189	0.172131	0.174359	0.284553	0.982891	0.274882	0.533214	0.525054	0.304348	0.354497	0.826235	0.108209	0.331707	0.436019	0.29771	0.256651	0.205128	0.946363	0.288566	0.19774	0.957584	0.507538
1780	0.206667	0.361905	0.1875	0.980783	0.984575	0.360714	0.403226	0.755744	0.170799	0.140238	0.25	0.124555	0.164062	0.237705	0.990896	0.259594	0.784978	0.174129	0.335366	0.551102	0.467085	0.677903	0.751843	0.313199	0.953216	0.326599	0.151603	0.940299	0.196721	0.184615	0.243902	0.983782	0.260664	0.552962	0.537901	0.306087	0.365079	0.834753	0.123134	0.326829	0.369668	0.29771	0.258216	0.211538	0.940814	0.277677	0.19209	0.956866	0.498492
1785	0.213333	0.371429	0.160714	0.982234	0.986216	0.351786	0.403226	0.754534	0.157025	0.139322	0.259615	0.128114	0.179688	0.237705	0.99065	0.266366	0.791605	0.179104	0.396341	0.539078	0.492163	0.640449	0.7457	0.322148	0.966082	0.309764	0.142857	0.934026	0.188525	0.225641	0.243902	0.984673	0.246445	0.563734	0.533619	0.285217	0.37037	0.811755	0.115672	0.321951	0.412322	0.29771	0.269171	0.205128	0.943896	0.261343	0.214689	0.966211	0.475377
1790	0.213333	0.366667	0.169643	0.982234	0.98359	0.353571	0.435484	0.76058	0.165289	0.132906	0.259615	0.131673	0.195312	0.278689	0.99065	0.234763	0.751841	0.179104	0.341463	0.577154	0.504702	0.681648	0.762899	0.306488	0.954386	0.319865	0.157434	0.939433	0.188525	0.184615	0.243902	0.984673	0.251185	0.588869	0.52848	0.288696	0.343915	0.812606	0.108209	0.360976	0.43128	0.29771	0.255086	0.192308	0.94143	0.272232	0.186441	0.954709	0.510553
1795	0.216667	0.357143	0.205357	0.984772	0.983919	0.35	0.435484	0.76179	0.170799	0.131989	0.25	0.13879	0.195312	0.237705	0.992618	0.284424	0.77025	0.169154	0.396341	0.559118	0.454545	0.661049	0.760442	0.315436	0.953996	0.30303	0.154519	0.933377	0.188525	0.210256	0.243902	0.983604	0.241706	0.543986	0.519058	0.278261	0.343915	0.816865	0.104478	0.35122	0.417062	0.312977	0.261346	0.205128	0.937731	0.272232	0.19209	0.957584	0.484422
1800	0.22	0.366667	0.1875	0.985497	0.98556	0.369643	0.403226	0.766626	0.168044	0.138405	0.25	0.135231	0.179688	0.221311	0.99065	0.252822	0.765096	0.174129	0.408537	0.52505	0.448276	0.636704	0.77027	0.286353	0.958285	0.313131	0.145773	0.935756	0.196721	0.215385	0.227642	0.982534	0.241706	0.59246	0.530621	0.283478	0.343915	0.816865	0.097015	0.341463	0.402844	0.328244	0.259781	0.205128	0.944513	0.243194	0.186441	0.96046	0.487437
1805	0.203333	0.352381	0.196429	0.983321	0.988185	0.355357	0.403226	0.773881	0.173554	0.129239	0.278846	0.124555	0.171875	0.286885	0.990157	0.259594	0.789396	0.159204	0.353659	0.557114	0.498433	0.683521	0.7457	0.317673	0.956335	0.314815	0.137026	0.943111	0.180328	0.189744	0.243902	0.982891	0.255924	0.551167	0.534904	0.297391	0.343915	0.822828	0.100746	0.365854	0.421801	0.274809	0.253521	0.179487	0.939581	0.245009	0.19774	0.956866	0.469347
1810	0.203333	0.371429	0.160714	0.985497	0.98556	0.341071	0.443548	0.778718	0.162534	0.131989	0.240385	0.128114	0.164062	0.245902	0.989911	0.266366	0.771723	0.159204	0.378049	0.531062	0.46395	0.67603	0.746929	0.333333	0.959064	0.311448	0.151603	0.940082	0.188525	0.215385	0.252033	0.983782	0.251185	0.574506	0.531049	0.304348	0.338624	0.818569	0.108209	0.37561	0.388626	0.29771	0.270736	0.198718	0.940814	0.268603	0.180791	0.950395	0.508543
1815	0.206667	0.371429	0.1875	0.986947	0.987529	0.360714	0.395161	0.76058	0.15978	0.135655	0.25	0.160142	0.171875	0.270492	0.992372	0.257336	0.751105	0.179104	0.396341	0.553106	0.495298	0.677903	0.771499	0.306488	0.962573	0.296296	0.139942	0.935972	0.163934	0.189744	0.243902	0.984495	0.279621	0.56912	0.515632	0.293913	0.391534	0.819421	0.119403	0.365854	0.436019	0.320611	0.264476	0.192308	0.939581	0.284936	0.169492	0.954709	0.491457
1820	0.203333	0.338095	0.169643	0.986222	0.987201	0.353571	0.379032	0.766626	0.146006	0.130156	0.240385	0.131673	0.1875	0.237705	0.992126	0.248307	0.782032	0.159204	0.347561	0.583166	0.523511	0.687266	0.761671	0.319911	0.955945	0.313131	0.137026	0.941164	0.163934	0.189744	0.292683	0.985029	0.265403	0.543986	0.519486	0.297391	0.37037	0.83816	0.104478	0.336585	0.407583	0.29771	0.264476	0.198718	0.945129	0.264973	0.180791	0.956147	0.491457
1825	0.196667	0.347619	0.205357	0.985497	0.988185	0.366071	0.41129	0.758162	0.162534	0.135655	0.230769	0.124555	0.1875	0.254098	0.991388	0.268623	0.779823	0.179104	0.390244	0.551102	0.445141	0.634831	0.739558	0.337808	0.964522	0.304714	0.134111	0.937486	0.196721	0.174359	0.243902	0.985386	0.260664	0.558348	0.51606	0.316522	0.354497	0.844974	0.119403	0.297561	0.402844	0.282443	0.250391	0.198718	0.946363	0.255898	0.163842	0.96046	0.499497
1830	0.216667	0.352381	0.178571	0.98731	0.98556	0.364286	0.427419	0.765417	0.181818	0.127406	0.259615	0.131673	0.179688	0.237705	0.99188	0.266366	0.776878	0.174129	0.390244	0.527054	0.482759	0.672285	0.740786	0.333333	0.957895	0.299663	0.137026	0.938784	0.180328	0.184615	0.268293	0.982713	0.251185	0.547576	0.517345	0.290435	0.354497	0.82879	0.100746	0.35122	0.43128	0.29771	0.270736	0.211538	0.942047	0.252269	0.163842	0.964055	0.494472
1835	0.206667	0.37619	0.178571	0.986222	0.985231	0.360714	0.419355	0.782346	0.157025	0.139322	0.269231	0.131673	0.179688	0.254098	0.991388	0.264108	0.76215	0.169154	0.378049	0.571142	0.470219	0.617978	0.744472	0.319911	0.956335	0.304714	0.137026	0.942029	0.155738	0.169231	0.284553	0.984851	0.222749	0.567325	0.512634	0.283478	0.37037	0.81431	0.104478	0.321951	0.374408	0.29771	0.239437	0.224359	0.945746	0.283122	0.19209	0.946801	0.489447
1840	0.2	0.357143	0.169643	0.985859	0.987201	0.351786	0.41129	0.772672	0.15978	0.130156	0.25	0.120996	0.171875	0.245902	0.992372	0.286682	0.765096	0.174129	0.378049	0.563126	0.460815	0.670412	0.769042	0.317673	0.961404	0.30303	0.142857	0.940082	0.163934	0.179487	0.284553	0.985564	0.246445	0.547576	0.539615	0.292174	0.365079	0.826235	0.100746	0.331707	0.407583	0.290076	0.245696	0.205128	0.942663	0.279492	0.169492	0.954709	0.509548
1845	0.203333	0.371429	0.223214	0.988035	0.983262	0.333929	0.33871	0.773881	0.162534	0.131072	0.288462	0.135231	0.195312	0.254098	0.99188	0.27088	0.774669	0.174129	0.317073	0.529058	0.501567	0.653558	0.7457	0.313199	0.964912	0.301347	0.145773	0.937486	0.163934	0.194872	0.260163	0.983069	0.251185	0.522442	0.532334	0.276522	0.365079	0.816014	0.104478	0.365854	0.454976	0.305344	0.255086	0.224359	0.948829	0.274047	0.163842	0.963336	0.494472
1850	0.203333	0.338095	0.160714	0.984772	0.98556	0.341071	0.370968	0.777509	0.170799	0.132906	0.269231	0.131673	0.1875	0.221311	0.991388	0.266366	0.773196	0.179104	0.408537	0.553106	0.479624	0.655431	0.761671	0.33557	0.956335	0.292929	0.139942	0.933809	0.155738	0.179487	0.276423	0.982891	0.251185	0.551167	0.522484	0.297391	0.338624	0.815162	0.097015	0.35122	0.402844	0.274809	0.239437	0.185897	0.942047	0.266788	0.186441	0.965492	0.497487
1855	0.19	0.366667	0.214286	0.986584	0.986544	0.333929	0.403226	0.7763	0.15427	0.133822	0.25	0.13879	0.195312	0.270492	0.992372	0.295711	0.772459	0.164179	0.390244	0.541082	0.495298	0.631086	0.781327	0.319911	0.955166	0.306397	0.142857	0.939866	0.163934	0.189744	0.260163	0.985564	0.241706	0.56553	0.518201	0.29913	0.349206	0.82879	0.097015	0.360976	0.436019	0.282443	0.242567	0.217949	0.940197	0.277677	0.20339	0.96046	0.471357
1860	0.19	0.37619	0.196429	0.986584	0.985231	0.364286	0.346774	0.766626	0.15978	0.140238	0.269231	0.135231	0.179688	0.278689	0.990896	0.248307	0.768778	0.179104	0.335366	0.543086	0.489028	0.625468	0.748157	0.288591	0.952827	0.308081	0.12828	0.936838	0.188525	0.194872	0.276423	0.984851	0.232227	0.56912	0.51349	0.316522	0.380952	0.821124	0.104478	0.346341	0.407583	0.29771	0.237872	0.217949	0.940197	0.261343	0.175141	0.954709	0.473367
1865	0.206667	0.37619	0.196429	0.985497	0.987529	0.332143	0.403226	0.766626	0.165289	0.135655	0.240385	0.145907	0.179688	0.245902	0.99188	0.275395	0.770987	0.179104	0.371951	0.54509	0.460815	0.640449	0.726044	0.310962	0.956725	0.29798	0.134111	0.93316	0.163934	0.179487	0.252033	0.983247	0.241706	0.583483	0.502784	0.292174	0.375661	0.810903	0.104478	0.37561	0.421801	0.282443	0.255086	0.205128	0.9291	0.248639	0.146893	0.952552	0.502513
1870	0.2	0.390476	0.178571	0.98876	0.984247	0.346429	0.387097	0.779927	0.14876	0.134739	0.240385	0.117438	0.171875	0.262295	0.991388	0.277652	0.782769	0.179104	0.359756	0.531062	0.501567	0.661049	0.7457	0.331096	0.960234	0.296296	0.134111	0.937919	0.172131	0.215385	0.252033	0.984138	0.236967	0.606822	0.528051	0.295652	0.359788	0.829642	0.100746	0.35122	0.440758	0.29771	0.242567	0.205128	0.942047	0.259528	0.175141	0.959741	0.487437
1875	0.206667	0.371429	0.160714	0.989485	0.98556	0.330357	0.403226	0.747279	0.15978	0.138405	0.307692	0.120996	0.179688	0.254098	0.99311	0.266366	0.768778	0.179104	0.396341	0.593186	0.501567	0.653558	0.755528	0.315436	0.955945	0.299663	0.134111	0.935972	0.172131	0.164103	0.252033	0.983782	0.236967	0.535009	0.527623	0.302609	0.365079	0.788756	0.100746	0.370732	0.43128	0.305344	0.264476	0.211538	0.933416	0.266788	0.180791	0.957584	0.488442
1880	0.206667	0.361905	0.214286	0.989123	0.984903	0.326786	0.346774	0.762999	0.15427	0.125573	0.25	0.149466	0.1875	0.237705	0.991388	0.24605	0.786451	0.154229	0.335366	0.533066	0.476489	0.661049	0.756757	0.333333	0.950877	0.30303	0.125364	0.939217	0.163934	0.158974	0.252033	0.983247	0.241706	0.556553	0.507495	0.307826	0.322751	0.815162	0.089552	0.326829	0.440758	0.282443	0.261346	0.185897	0.940197	0.246824	0.180791	0.962617	0.473367
1885	0.206667	0.37619	0.178571	0.985497	0.987857	0.355357	0.387097	0.764208	0.157025	0.140238	0.278846	0.120996	0.1875	0.254098	0.992618	0.264108	0.790133	0.159204	0.329268	0.563126	0.470219	0.631086	0.738329	0.319911	0.955556	0.304714	0.122449	0.939217	0.180328	0.179487	0.235772	0.982534	0.246445	0.551167	0.510921	0.302609	0.417989	0.811755	0.100746	0.341463	0.412322	0.290076	0.259781	0.192308	0.94143	0.261343	0.163842	0.956147	0.479397
1890	0.213333	0.347619	0.178571	0.986947	0.986872	0.341071	0.427419	0.753325	0.140496	0.134739	0.230769	0.128114	0.195312	0.245902	0.991142	0.277652	0.789396	0.149254	0.353659	0.563126	0.514107	0.666667	0.750614	0.331096	0.954776	0.304714	0.131195	0.939217	0.172131	0.184615	0.252033	0.984138	0.236967	0.572711	0.524197	0.281739	0.37037	0.819421	0.100746	0.331707	0.464455	0.251908	0.255086	0.192308	0.933416	0.286751	0.169492	0.962617	0.496482
1895	0.2	0.366667	0.196429	0.985497	0.987857	0.344643	0.370968	0.766626	0.173554	0.136572	0.298077	0.131673	0.1875	0.237705	0.99188	0.252822	0.773196	0.174129	0.359756	0.541082	0.476489	0.681648	0.751843	0.295302	0.953216	0.299663	0.137026	0.939866	0.163934	0.158974	0.292683	0.982713	0.236967	0.549372	0.522484	0.297391	0.343915	0.821976	0.108209	0.341463	0.42654	0.29771	0.261346	0.198718	0.937731	0.257713	0.169492	0.950395	0.499497
1900	0.196667	0.361905	0.232143	0.984046	0.98917	0.364286	0.395161	0.765417	0.173554	0.125573	0.278846	0.131673	0.1875	0.262295	0.99311	0.261851	0.776141	0.159204	0.390244	0.583166	0.442006	0.634831	0.742015	0.288591	0.960234	0.291246	0.12828	0.940731	0.163934	0.194872	0.292683	0.984673	0.274882	0.570916	0.53833	0.318261	0.31746	0.803237	0.115672	0.312195	0.393365	0.274809	0.247261	0.211538	0.940197	0.274047	0.186441	0.956866	0.514573
1905	0.203333	0.333333	0.160714	0.984046	0.987857	0.35	0.370968	0.754534	0.184573	0.126489	0.259615	0.120996	0.195312	0.237705	0.992864	0.264108	0.77025	0.159204	0.371951	0.539078	0.470219	0.644195	0.739558	0.326622	0.956725	0.291246	0.134111	0.942894	0.180328	0.174359	0.276423	0.982891	0.246445	0.5386	0.515203	0.304348	0.365079	0.818569	0.104478	0.35122	0.436019	0.320611	0.242567	0.205128	0.935265	0.263158	0.169492	0.955428	0.484422
1910	0.22	0.347619	0.1875	0.981146	0.987857	0.332143	0.370968	0.784764	0.157025	0.124656	0.269231	0.113879	0.171875	0.237705	0.992618	0.252822	0.78056	0.169154	0.378049	0.541082	0.476489	0.659176	0.757985	0.290828	0.955556	0.292929	0.12828	0.939866	0.163934	0.179487	0.252033	0.986099	0.255924	0.554758	0.531478	0.295652	0.396825	0.809199	0.108209	0.341463	0.412322	0.305344	0.251956	0.205128	0.929716	0.263158	0.186441	0.954709	0.481407
1915	0.193333	0.338095	0.1875	0.981871	0.987529	0.339286	0.41129	0.748489	0.162534	0.120073	0.278846	0.13879	0.1875	0.262295	0.992372	0.252822	0.765096	0.164179	0.371951	0.54509	0.498433	0.649813	0.757985	0.281879	0.961793	0.30303	0.113703	0.932079	0.172131	0.174359	0.252033	0.982713	0.270142	0.535009	0.519486	0.28	0.354497	0.818569	0.115672	0.346341	0.440758	0.305344	0.250391	0.211538	0.942047	0.255898	0.180791	0.958303	0.494472
1920	0.19	0.352381	0.169643	0.982596	0.989826	0.357143	0.419355	0.769045	0.15978	0.130156	0.240385	0.124555	0.1875	0.229508	0.991142	0.23702	0.773196	0.164179	0.347561	0.569138	0.46395	0.653558	0.730958	0.313199	0.953606	0.30303	0.12828	0.932511	0.172131	0.205128	0.284553	0.983425	0.274882	0.563734	0.528908	0.286957	0.386243	0.82368	0.115672	0.331707	0.454976	0.305344	0.250391	0.224359	0.929716	0.299456	0.163842	0.965492	0.482412
1925	0.186667	0.333333	0.214286	0.985134	0.988513	0.355357	0.443548	0.781137	0.151515	0.130156	0.25	0.13879	0.1875	0.245902	0.993356	0.232506	0.781296	0.159204	0.353659	0.577154	0.470219	0.640449	0.748157	0.279642	0.957505	0.30303	0.131195	0.942462	0.180328	0.205128	0.292683	0.983069	0.251185	0.567325	0.518201	0.295652	0.338624	0.808348	0.119403	0.336585	0.388626	0.305344	0.239437	0.185897	0.934032	0.295826	0.169492	0.958303	0.489447
1930	0.203333	0.328571	0.178571	0.985497	0.989498	0.333929	0.443548	0.764208	0.162534	0.129239	0.259615	0.128114	0.1875	0.221311	0.992618	0.241535	0.764359	0.154229	0.365854	0.54509	0.451411	0.621723	0.77027	0.306488	0.961404	0.299663	0.134111	0.939866	0.163934	0.14359	0.276423	0.983069	0.246445	0.549372	0.519486	0.293913	0.338624	0.819421	0.104478	0.360976	0.440758	0.29771	0.264476	0.211538	0.936498	0.281307	0.180791	0.955428	0.489447
1935	0.193333	0.352381	0.205357	0.982234	0.983262	0.366071	0.346774	0.766626	0.162534	0.126489	0.298077	0.135231	0.171875	0.221311	0.993602	0.264108	0.775405	0.154229	0.353659	0.492986	0.467085	0.666667	0.746929	0.317673	0.955166	0.30303	0.116618	0.94138	0.172131	0.169231	0.292683	0.985029	0.246445	0.585278	0.518201	0.30087	0.322751	0.818569	0.100746	0.336585	0.341232	0.290076	0.239437	0.211538	0.930949	0.257713	0.158192	0.964055	0.515578
1940	0.19	0.361905	0.196429	0.985134	0.988841	0.348214	0.370968	0.7763	0.165289	0.12374	0.288462	0.113879	0.179688	0.229508	0.992372	0.266366	0.778351	0.164179	0.378049	0.583166	0.501567	0.64794	0.738329	0.306488	0.963353	0.29798	0.12828	0.93727	0.155738	0.164103	0.292683	0.982178	0.260664	0.552962	0.531049	0.297391	0.365079	0.810903	0.108209	0.336585	0.374408	0.267176	0.233177	0.211538	0.940814	0.268603	0.163842	0.961179	0.502513
1945	0.193333	0.404762	0.160714	0.983684	0.985231	0.339286	0.379032	0.756953	0.157025	0.129239	0.269231	0.11032	0.1875	0.254098	0.992864	0.230248	0.768041	0.164179	0.378049	0.569138	0.460815	0.662921	0.756757	0.277405	0.956335	0.306397	0.119534	0.940082	0.163934	0.148718	0.276423	0.984673	0.251185	0.56553	0.527623	0.276522	0.359788	0.806644	0.11194	0.341463	0.417062	0.29771	0.248826	0.217949	0.938348	0.264973	0.186441	0.961898	0.476382
1950	0.19	0.37619	0.196429	0.982959	0.98917	0.367857	0.354839	0.755744	0.157025	0.134739	0.269231	0.117438	0.1875	0.229508	0.992372	0.24605	0.792342	0.164179	0.365854	0.589178	0.467085	0.625468	0.730958	0.315436	0.956725	0.29798	0.119534	0.937703	0.180328	0.169231	0.292683	0.982534	0.227488	0.543986	0.532334	0.306087	0.349206	0.831346	0.104478	0.356098	0.412322	0.305344	0.239437	0.198718	0.937731	0.286751	0.141243	0.95399	0.488442
1955	0.196667	0.361905	0.1875	0.982234	0.986872	0.373214	0.370968	0.773881	0.170799	0.127406	0.259615	0.11032	0.164062	0.221311	0.993356	0.252822	0.768778	0.159204	0.378049	0.573146	0.476489	0.640449	0.735872	0.324385	0.953216	0.304714	0.122449	0.936621	0.155738	0.153846	0.260163	0.983604	0.260664	0.590664	0.525054	0.288696	0.306878	0.810903	0.108209	0.336585	0.402844	0.274809	0.245696	0.211538	0.934649	0.264973	0.169492	0.959741	0.502513
1960	0.18	0.390476	0.169643	0.985859	0.989826	0.360714	0.403226	0.773881	0.146006	0.131072	0.288462	0.113879	0.195312	0.262295	0.992372	0.216704	0.767305	0.144279	0.390244	0.581162	0.45768	0.636704	0.737101	0.297539	0.960624	0.313131	0.131195	0.939001	0.172131	0.174359	0.260163	0.984851	0.241706	0.585278	0.539186	0.309565	0.328042	0.820273	0.108209	0.370732	0.417062	0.274809	0.250391	0.217949	0.933416	0.274047	0.163842	0.952552	0.481407
1965	0.18	0.357143	0.169643	0.979333	0.987529	0.333929	0.379032	0.748489	0.162534	0.131989	0.317308	0.113879	0.171875	0.221311	0.990896	0.243792	0.768778	0.164179	0.341463	0.59519	0.479624	0.61236	0.740786	0.328859	0.952437	0.296296	0.113703	0.941596	0.163934	0.169231	0.268293	0.981465	0.270142	0.526032	0.523769	0.302609	0.354497	0.817717	0.115672	0.336585	0.42654	0.282443	0.256651	0.205128	0.937731	0.295826	0.169492	0.959741	0.501508
1970	0.186667	0.333333	0.1875	0.984772	0.985888	0.348214	0.33871	0.76179	0.15427	0.137489	0.269231	0.117438	0.1875	0.262295	0.99188	0.255079	0.773932	0.159204	0.341463	0.559118	0.514107	0.642322	0.737101	0.281879	0.953606	0.311448	0.125364	0.944841	0.163934	0.164103	0.276423	0.983604	0.270142	0.535009	0.534047	0.313043	0.354497	0.800681	0.100746	0.331707	0.42654	0.29771	0.247261	0.198718	0.933416	0.281307	0.169492	0.955428	0.471357
1975	0.183333	0.385714	0.1875	0.984409	0.987529	0.325	0.322581	0.7763	0.151515	0.133822	0.269231	0.135231	0.179688	0.254098	0.993356	0.252822	0.768041	0.154229	0.384146	0.553106	0.460815	0.614232	0.7543	0.308725	0.961793	0.292929	0.116618	0.938784	0.172131	0.148718	0.276423	0.984138	0.260664	0.56912	0.515632	0.29913	0.333333	0.816865	0.100746	0.346341	0.417062	0.290076	0.244131	0.192308	0.939581	0.268603	0.180791	0.956866	0.521608
1980	0.18	0.380952	0.178571	0.984772	0.986216	0.342857	0.387097	0.758162	0.162534	0.132906	0.288462	0.120996	0.1875	0.245902	0.992864	0.264108	0.773196	0.149254	0.365854	0.55511	0.495298	0.599251	0.732187	0.297539	0.955945	0.296296	0.12828	0.940299	0.155738	0.184615	0.276423	0.983782	0.260664	0.536804	0.534047	0.286957	0.306878	0.798978	0.108209	0.326829	0.440758	0.274809	0.234742	0.217949	0.946979	0.279492	0.158192	0.956147	0.507538
1985	0.18	0.37619	0.178571	0.98731	0.986216	0.35	0.330645	0.772672	0.165289	0.125573	0.298077	0.120996	0.1875	0.237705	0.992618	0.261851	0.770987	0.159204	0.341463	0.577154	0.498433	0.634831	0.742015	0.324385	0.955166	0.30303	0.12828	0.938784	0.172131	0.14359	0.243902	0.982534	0.246445	0.558348	0.549465	0.297391	0.328042	0.810903	0.100746	0.321951	0.388626	0.282443	0.231612	0.224359	0.94143	0.274047	0.169492	0.962617	0.483417
1990	0.18	0.361905	0.205357	0.983684	0.986872	0.328571	0.346774	0.771463	0.151515	0.11824	0.25	0.117438	0.179688	0.237705	0.991142	0.255079	0.776878	0.144279	0.365854	0.57515	0.498433	0.623596	0.742015	0.284116	0.953606	0.308081	0.125364	0.931646	0.172131	0.179487	0.243902	0.982534	0.222749	0.527828	0.524625	0.346087	0.312169	0.808348	0.115672	0.365854	0.445498	0.274809	0.231612	0.205128	0.935882	0.257713	0.146893	0.962617	0.491457
1995	0.193333	0.395238	0.169643	0.985134	0.989826	0.319643	0.427419	0.750907	0.15978	0.127406	0.269231	0.11032	0.195312	0.237705	0.993602	0.264108	0.765096	0.154229	0.323171	0.55511	0.460815	0.64794	0.727273	0.263982	0.955945	0.301347	0.131195	0.936838	0.172131	0.148718	0.260163	0.984673	0.236967	0.554758	0.515632	0.267826	0.343915	0.813458	0.100746	0.312195	0.407583	0.312977	0.244131	0.224359	0.932799	0.286751	0.158192	0.965492	0.487437
2000	0.19	0.385714	0.205357	0.984772	0.987529	0.355357	0.322581	0.756953	0.146006	0.129239	0.278846	0.099644	0.171875	0.254098	0.993356	0.24605	0.766568	0.154229	0.402439	0.543086	0.46395	0.670412	0.748157	0.313199	0.952047	0.301347	0.125364	0.941813	0.163934	0.169231	0.252033	0.984495	0.241706	0.551167	0.520771	0.293913	0.37037	0.817717	0.115672	0.317073	0.445498	0.290076	0.242567	0.205128	0.934649	0.283122	0.169492	0.963336	0.496482
2005	0.19	0.361905	0.214286	0.985497	0.988841	0.319643	0.346774	0.767836	0.137741	0.125573	0.307692	0.117438	0.164062	0.262295	0.99311	0.225734	0.773196	0.134328	0.390244	0.54509	0.460815	0.638577	0.7543	0.259508	0.955166	0.313131	0.134111	0.943976	0.155738	0.164103	0.235772	0.982713	0.241706	0.549372	0.521199	0.323478	0.380952	0.816865	0.097015	0.326829	0.43128	0.259542	0.251956	0.211538	0.936498	0.264973	0.141243	0.959741	0.509548
2010	0.183333	0.4	0.223214	0.986222	0.987201	0.342857	0.395161	0.755744	0.143251	0.119157	0.269231	0.103203	0.171875	0.254098	0.993602	0.259594	0.763623	0.144279	0.371951	0.53507	0.473354	0.638577	0.746929	0.279642	0.957895	0.304714	0.12828	0.940299	0.180328	0.164103	0.260163	0.98396	0.251185	0.51526	0.520343	0.321739	0.343915	0.804089	0.108209	0.390244	0.412322	0.274809	0.245696	0.217949	0.930333	0.268603	0.158192	0.964774	0.500503
2015	0.18	0.361905	0.223214	0.983684	0.988185	0.332143	0.403226	0.76058	0.14876	0.12099	0.25	0.113879	0.1875	0.254098	0.992618	0.264108	0.761414	0.159204	0.359756	0.55511	0.467085	0.627341	0.748157	0.288591	0.955556	0.296296	0.116618	0.939217	0.163934	0.215385	0.260163	0.983247	0.246445	0.585278	0.518201	0.30087	0.386243	0.815162	0.108209	0.341463	0.383886	0.274809	0.256651	0.198718	0.931566	0.252269	0.180791	0.959741	0.495477
2020	0.186667	0.380952	0.205357	0.984409	0.985888	0.323214	0.354839	0.76058	0.146006	0.119157	0.240385	0.11032	0.1875	0.229508	0.992864	0.264108	0.763623	0.159204	0.408537	0.569138	0.476489	0.614232	0.785012	0.272931	0.950877	0.306397	0.137026	0.937486	0.163934	0.184615	0.284553	0.982356	0.246445	0.574506	0.521627	0.316522	0.343915	0.826235	0.108209	0.336585	0.43128	0.274809	0.237872	0.211538	0.937115	0.274047	0.158192	0.954709	0.491457
2025	0.193333	0.371429	0.205357	0.983321	0.987529	0.325	0.370968	0.764208	0.129477	0.12099	0.278846	0.120996	0.15625	0.229508	0.993356	0.286682	0.763623	0.164179	0.378049	0.56513	0.498433	0.644195	0.7543	0.272931	0.956335	0.308081	0.122449	0.945057	0.155738	0.189744	0.276423	0.983069	0.236967	0.558348	0.524197	0.325217	0.354497	0.813458	0.11194	0.35122	0.398104	0.29771	0.223787	0.205128	0.934032	0.272232	0.135593	0.964055	0.497487
2030	0.183333	0.361905	0.214286	0.983684	0.988185	0.348214	0.322581	0.752116	0.15978	0.11824	0.25	0.11032	0.164062	0.213115	0.99188	0.248307	0.748895	0.144279	0.341463	0.589178	0.495298	0.608614	0.753071	0.255034	0.958285	0.29798	0.12828	0.937919	0.163934	0.158974	0.284553	0.983604	0.255924	0.54219	0.532334	0.318261	0.386243	0.815162	0.11194	0.336585	0.374408	0.259542	0.231612	0.211538	0.932799	0.270417	0.158192	0.955428	0.490452
2035	0.18	0.352381	0.205357	0.985497	0.986872	0.335714	0.403226	0.748489	0.146006	0.12099	0.278846	0.120996	0.171875	0.237705	0.992618	0.250564	0.752577	0.154229	0.365854	0.53507	0.460815	0.644195	0.756757	0.302013	0.956335	0.311448	0.119534	0.935107	0.163934	0.189744	0.284553	0.983247	0.255924	0.552962	0.525482	0.304348	0.349206	0.82879	0.104478	0.317073	0.383886	0.282443	0.251956	0.217949	0.935882	0.288566	0.152542	0.952552	0.488442
2040	0.186667	0.347619	0.232143	0.985134	0.986872	0.35	0.314516	0.754534	0.151515	0.124656	0.298077	0.128114	0.171875	0.270492	0.992864	0.223476	0.759941	0.149254	0.402439	0.57515	0.495298	0.601124	0.761671	0.297539	0.962183	0.304714	0.12828	0.940082	0.163934	0.184615	0.260163	0.982	0.232227	0.574506	0.515203	0.313043	0.349206	0.810903	0.100746	0.326829	0.440758	0.282443	0.230047	0.211538	0.933416	0.281307	0.169492	0.958303	0.501508
2045	0.186667	0.390476	0.223214	0.98731	0.990154	0.360714	0.387097	0.759371	0.143251	0.127406	0.25	0.11032	0.179688	0.254098	0.992618	0.23702	0.762887	0.159204	0.384146	0.557114	0.498433	0.631086	0.742015	0.310962	0.961404	0.29798	0.131195	0.940731	0.163934	0.158974	0.292683	0.984673	0.279621	0.527828	0.517773	0.295652	0.365079	0.815162	0.11194	0.331707	0.36019	0.290076	0.237872	0.205128	0.938964	0.272232	0.163842	0.963336	0.482412
2050	0.183333	0.361905	0.178571	0.985134	0.986216	0.341071	0.354839	0.753325	0.143251	0.124656	0.278846	0.117438	0.171875	0.278689	0.992126	0.257336	0.782769	0.154229	0.365854	0.569138	0.485893	0.636704	0.737101	0.317673	0.962573	0.30303	0.125364	0.937703	0.172131	0.153846	0.243902	0.981643	0.265403	0.563734	0.507066	0.292174	0.333333	0.819421	0.100746	0.326829	0.459716	0.282443	0.256651	0.237179	0.938348	0.286751	0.129944	0.966211	0.491457
2055	0.183333	0.380952	0.232143	0.986222	0.988841	0.3375	0.362903	0.737606	0.151515	0.133822	0.307692	0.128114	0.171875	0.229508	0.992126	0.243792	0.773196	0.144279	0.378049	0.56513	0.510972	0.61236	0.756757	0.337808	0.966472	0.311448	0.116618	0.937054	0.163934	0.179487	0.243902	0.984673	0.246445	0.599641	0.532334	0.307826	0.380952	0.811755	0.104478	0.341463	0.393365	0.282443	0.253521	0.211538	0.9291	0.266788	0.158192	0.962617	0.476382
2060	0.183333	0.37619	0.169643	0.98731	0.987201	0.316071	0.33871	0.750907	0.132231	0.113657	0.269231	0.124555	0.164062	0.245902	0.99311	0.273138	0.774669	0.159204	0.371951	0.541082	0.54232	0.610487	0.751843	0.299776	0.965302	0.29798	0.110787	0.93965	0.163934	0.164103	0.268293	0.984851	0.241706	0.520646	0.52334	0.311304	0.333333	0.815162	0.100746	0.312195	0.383886	0.259542	0.239437	0.211538	0.937115	0.252269	0.175141	0.963336	0.479397
2065	0.183333	0.371429	0.205357	0.983321	0.98917	0.332143	0.346774	0.755744	0.129477	0.134739	0.288462	0.128114	0.1875	0.229508	0.99311	0.250564	0.767305	0.144279	0.396341	0.55511	0.504702	0.601124	0.739558	0.281879	0.962573	0.29798	0.122449	0.940082	0.163934	0.148718	0.317073	0.982534	0.227488	0.59246	0.540043	0.316522	0.333333	0.810051	0.100746	0.360976	0.412322	0.282443	0.262911	0.224359	0.944513	0.272232	0.169492	0.961179	0.482412
2070	0.186667	0.366667	0.196429	0.985497	0.988185	0.333929	0.362903	0.742443	0.140496	0.130156	0.25	0.11032	0.179688	0.245902	0.993602	0.250564	0.758468	0.164179	0.365854	0.591182	0.467085	0.617978	0.748157	0.317673	0.966472	0.29798	0.122449	0.935107	0.147541	0.184615	0.300813	0.983782	0.241706	0.56553	0.536188	0.302609	0.328042	0.822828	0.11194	0.336585	0.454976	0.267176	0.253521	0.211538	0.936498	0.261343	0.152542	0.964055	0.477387
2075	0.183333	0.352381	0.205357	0.985134	0.991467	0.344643	0.419355	0.73156	0.134986	0.122823	0.298077	0.113879	0.15625	0.237705	0.993602	0.252822	0.771723	0.159204	0.402439	0.599198	0.489028	0.59176	0.775184	0.304251	0.965302	0.29798	0.107872	0.940515	0.163934	0.169231	0.276423	0.984851	0.241706	0.545781	0.536617	0.325217	0.338624	0.816865	0.11194	0.302439	0.440758	0.267176	0.239437	0.211538	0.940197	0.272232	0.135593	0.963336	0.504523
2080	0.186667	0.338095	0.196429	0.989123	0.986544	0.326786	0.346774	0.770254	0.123967	0.121907	0.25	0.113879	0.171875	0.237705	0.992618	0.230248	0.777614	0.169154	0.359756	0.561122	0.501567	0.595506	0.753071	0.304251	0.962183	0.29798	0.116618	0.944408	0.155738	0.184615	0.243902	0.982534	0.279621	0.56912	0.532334	0.29913	0.338624	0.798978	0.097015	0.360976	0.388626	0.274809	0.251956	0.205128	0.938348	0.281307	0.141243	0.956147	0.484422
2085	0.183333	0.37619	0.1875	0.98731	0.989826	0.319643	0.346774	0.76058	0.137741	0.12374	0.288462	0.103203	0.179688	0.254098	0.993848	0.239278	0.760677	0.154229	0.378049	0.577154	0.520376	0.629213	0.757985	0.290828	0.957505	0.287879	0.113703	0.942029	0.172131	0.158974	0.252033	0.983782	0.222749	0.610413	0.522056	0.330435	0.338624	0.818569	0.100746	0.360976	0.43128	0.274809	0.234742	0.185897	0.940197	0.264973	0.163842	0.964055	0.478392
2090	0.183333	0.357143	0.196429	0.985859	0.984575	0.333929	0.354839	0.76058	0.137741	0.128323	0.278846	0.11032	0.171875	0.245902	0.99311	0.239278	0.77025	0.149254	0.353659	0.55511	0.470219	0.634831	0.744472	0.295302	0.963353	0.299663	0.125364	0.936838	0.147541	0.184615	0.260163	0.984317	0.246445	0.567325	0.520343	0.297391	0.31746	0.822828	0.104478	0.380488	0.388626	0.29771	0.255086	0.198718	0.938348	0.281307	0.152542	0.951833	0.478392
2095	0.193333	0.371429	0.232143	0.985134	0.987857	0.330357	0.346774	0.759371	0.132231	0.119157	0.278846	0.117438	0.195312	0.237705	0.992126	0.243792	0.776141	0.154229	0.396341	0.551102	0.489028	0.623596	0.753071	0.310962	0.964522	0.289562	0.113703	0.934458	0.147541	0.164103	0.276423	0.984138	0.260664	0.579892	0.498501	0.30087	0.343915	0.822828	0.104478	0.321951	0.398104	0.290076	0.244131	0.198718	0.934649	0.290381	0.135593	0.964055	0.489447
2100	0.183333	0.333333	0.178571	0.985497	0.987529	0.348214	0.362903	0.756953	0.129477	0.121907	0.278846	0.113879	0.179688	0.245902	0.993356	0.248307	0.768041	0.149254	0.402439	0.507014	0.467085	0.578652	0.751843	0.293065	0.962963	0.294613	0.107872	0.943759	0.155738	0.164103	0.260163	0.984495	0.251185	0.574506	0.52334	0.29913	0.322751	0.812606	0.097015	0.346341	0.402844	0.259542	0.250391	0.192308	0.945129	0.275862	0.146893	0.961898	0.503518
2105	0.173333	0.371429	0.214286	0.985497	0.98917	0.325	0.330645	0.744861	0.134986	0.121907	0.288462	0.124555	0.210938	0.221311	0.992864	0.24605	0.760677	0.144279	0.390244	0.541082	0.498433	0.574906	0.749386	0.272931	0.961404	0.291246	0.107872	0.943111	0.147541	0.174359	0.276423	0.983425	0.265403	0.570916	0.526338	0.297391	0.333333	0.818569	0.104478	0.360976	0.364929	0.259542	0.242567	0.173077	0.94143	0.283122	0.141243	0.956866	0.494472
2110	0.193333	0.357143	0.214286	0.98731	0.986544	0.314286	0.379032	0.750907	0.129477	0.122823	0.278846	0.135231	0.195312	0.229508	0.992618	0.248307	0.771723	0.139303	0.378049	0.571142	0.495298	0.617978	0.760442	0.295302	0.961793	0.299663	0.107872	0.93965	0.139344	0.158974	0.235772	0.983069	0.232227	0.56912	0.533191	0.304348	0.31746	0.82368	0.093284	0.356098	0.407583	0.282443	0.244131	0.198718	0.945746	0.284936	0.135593	0.959741	0.476382
2115	0.196667	0.409524	0.25	0.985859	0.987857	0.332143	0.322581	0.752116	0.126722	0.122823	0.278846	0.124555	0.1875	0.245902	0.993356	0.232506	0.757732	0.174129	0.378049	0.59519	0.504702	0.61985	0.793612	0.295302	0.953606	0.292929	0.110787	0.93554	0.155738	0.179487	0.292683	0.982891	0.232227	0.54219	0.513919	0.313043	0.354497	0.816014	0.104478	0.321951	0.440758	0.290076	0.226917	0.179487	0.939581	0.290381	0.146893	0.961179	0.503518
2120	0.173333	0.371429	0.223214	0.983321	0.987201	0.333929	0.322581	0.758162	0.132231	0.125573	0.259615	0.124555	0.1875	0.254098	0.99311	0.255079	0.765832	0.154229	0.396341	0.591182	0.476489	0.623596	0.773956	0.297539	0.961793	0.301347	0.110787	0.941813	0.147541	0.169231	0.260163	0.983604	0.241706	0.551167	0.530193	0.29913	0.343915	0.81431	0.100746	0.341463	0.483412	0.259542	0.250391	0.192308	0.934032	0.284936	0.135593	0.959022	0.479397
2125	0.183333	0.395238	0.223214	0.985497	0.990811	0.319643	0.362903	0.76058	0.126722	0.126489	0.278846	0.117438	0.179688	0.245902	0.991634	0.248307	0.759205	0.154229	0.402439	0.539078	0.445141	0.614232	0.782555	0.259508	0.962963	0.29798	0.107872	0.93965	0.155738	0.169231	0.276423	0.984317	0.232227	0.540395	0.510921	0.316522	0.328042	0.837308	0.104478	0.326829	0.488152	0.259542	0.231612	0.205128	0.939581	0.283122	0.146893	0.956147	0.510553
2130	0.18	0.409524	0.223214	0.985497	0.988513	0.325	0.403226	0.756953	0.115702	0.12374	0.317308	0.117438	0.1875	0.245902	0.992618	0.252822	0.77025	0.154229	0.396341	0.559118	0.557994	0.602996	0.767813	0.284116	0.963353	0.304714	0.107872	0.934891	0.139344	0.184615	0.260163	0.984851	0.260664	0.529623	0.533191	0.302609	0.31746	0.82368	0.097015	0.331707	0.374408	0.29771	0.255086	0.205128	0.945129	0.297641	0.146893	0.955428	0.486432
2135	0.17	0.385714	0.232143	0.985859	0.986544	0.339286	0.33871	0.726723	0.143251	0.122823	0.288462	0.120996	0.164062	0.254098	0.994587	0.23702	0.757732	0.164179	0.353659	0.557114	0.520376	0.606742	0.775184	0.293065	0.961014	0.291246	0.102041	0.935756	0.155738	0.184615	0.235772	0.985208	0.241706	0.583483	0.526338	0.328696	0.343915	0.813458	0.104478	0.35122	0.478673	0.267176	0.242567	0.198718	0.940814	0.286751	0.158192	0.956866	0.475377
2140	0.196667	0.390476	0.223214	0.984409	0.989498	0.332143	0.370968	0.76058	0.121212	0.112741	0.288462	0.113879	0.179688	0.270492	0.991142	0.257336	0.75405	0.159204	0.390244	0.57515	0.504702	0.606742	0.772727	0.286353	0.959844	0.299663	0.113703	0.938135	0.147541	0.220513	0.252033	0.982534	0.251185	0.563734	0.510921	0.311304	0.343915	0.808348	0.11194	0.356098	0.464455	0.29771	0.237872	0.205128	0.939581	0.279492	0.135593	0.956866	0.495477
2145	0.176667	0.395238	0.205357	0.985497	0.987529	0.341071	0.435484	0.76179	0.126722	0.122823	0.259615	0.120996	0.179688	0.262295	0.992372	0.252822	0.75405	0.154229	0.378049	0.581162	0.489028	0.621723	0.781327	0.293065	0.966862	0.306397	0.107872	0.941596	0.155738	0.194872	0.292683	0.985921	0.251185	0.561939	0.522484	0.307826	0.333333	0.812606	0.108209	0.321951	0.459716	0.282443	0.244131	0.205128	0.938348	0.292196	0.135593	0.95399	0.492462
2150	0.173333	0.390476	0.232143	0.984046	0.987857	0.332143	0.346774	0.756953	0.132231	0.12099	0.278846	0.113879	0.179688	0.254098	0.992372	0.255079	0.757732	0.159204	0.408537	0.57515	0.479624	0.608614	0.769042	0.272931	0.959064	0.30303	0.110787	0.933593	0.155738	0.205128	0.268293	0.985921	0.255924	0.551167	0.521199	0.306087	0.349206	0.824532	0.100746	0.35122	0.412322	0.290076	0.245696	0.185897	0.938964	0.288566	0.146893	0.951114	0.511558
2155	0.18	0.357143	0.214286	0.984046	0.987529	0.330357	0.387097	0.758162	0.140496	0.125573	0.25	0.113879	0.1875	0.229508	0.99311	0.252822	0.750368	0.169154	0.371951	0.57515	0.510972	0.617978	0.789926	0.295302	0.966082	0.289562	0.110787	0.940515	0.139344	0.148718	0.243902	0.985208	0.236967	0.552962	0.513062	0.307826	0.359788	0.811755	0.097015	0.360976	0.412322	0.259542	0.245696	0.185897	0.945746	0.275862	0.141243	0.952552	0.523618
2160	0.173333	0.328571	0.205357	0.984772	0.989826	0.348214	0.314516	0.765417	0.121212	0.128323	0.336538	0.117438	0.164062	0.245902	0.992372	0.257336	0.770987	0.164179	0.402439	0.55511	0.479624	0.646067	0.77887	0.297539	0.965302	0.291246	0.116618	0.937703	0.139344	0.210256	0.268293	0.983425	0.222749	0.630162	0.512206	0.29913	0.322751	0.840716	0.104478	0.395122	0.459716	0.29771	0.241002	0.211538	0.937731	0.272232	0.135593	0.957584	0.454271
2165	0.17	0.371429	0.205357	0.984046	0.987857	0.342857	0.314516	0.723096	0.134986	0.120073	0.298077	0.128114	0.179688	0.270492	0.991388	0.27088	0.765832	0.164179	0.402439	0.543086	0.473354	0.631086	0.786241	0.326622	0.964522	0.304714	0.119534	0.935756	0.147541	0.169231	0.292683	0.980752	0.241706	0.51167	0.531049	0.309565	0.365079	0.839012	0.108209	0.360976	0.445498	0.274809	0.245696	0.179487	0.944513	0.284936	0.146893	0.954709	0.486432
2170	0.173333	0.37619	0.214286	0.988397	0.988841	0.346429	0.346774	0.754534	0.134986	0.124656	0.298077	0.117438	0.15625	0.245902	0.992618	0.255079	0.772459	0.169154	0.408537	0.567134	0.514107	0.606742	0.786241	0.295302	0.965692	0.294613	0.107872	0.942462	0.155738	0.153846	0.243902	0.981821	0.236967	0.579892	0.528908	0.302609	0.328042	0.844974	0.11194	0.356098	0.469194	0.267176	0.228482	0.224359	0.929716	0.30127	0.135593	0.949676	0.492462
2175	0.176667	0.366667	0.214286	0.985134	0.987529	0.341071	0.370968	0.762999	0.134986	0.124656	0.298077	0.106762	0.171875	0.295082	0.993356	0.239278	0.75405	0.164179	0.365854	0.511022	0.489028	0.659176	0.776413	0.326622	0.957505	0.296296	0.116618	0.942029	0.155738	0.194872	0.227642	0.982713	0.246445	0.597846	0.520343	0.307826	0.322751	0.843271	0.097015	0.365854	0.464455	0.274809	0.222222	0.192308	0.940197	0.274047	0.146893	0.951833	0.486432
2180	0.18	0.371429	0.232143	0.986947	0.984247	0.351786	0.370968	0.750907	0.146006	0.124656	0.288462	0.096085	0.195312	0.286885	0.991388	0.234763	0.768041	0.154229	0.414634	0.587174	0.479624	0.636704	0.785012	0.290828	0.967641	0.291246	0.116618	0.940731	0.147541	0.189744	0.243902	0.98396	0.255924	0.608618	0.52848	0.293913	0.359788	0.830494	0.100746	0.370732	0.459716	0.282443	0.220657	0.166667	0.940197	0.270417	0.146893	0.958303	0.493467
2185	0.18	0.352381	0.223214	0.987672	0.987201	0.333929	0.33871	0.753325	0.143251	0.120073	0.269231	0.117438	0.179688	0.270492	0.992864	0.248307	0.748159	0.19403	0.384146	0.601202	0.514107	0.578652	0.802211	0.288591	0.966862	0.314815	0.113703	0.942245	0.155738	0.179487	0.292683	0.984673	0.255924	0.517056	0.526338	0.292174	0.328042	0.845826	0.104478	0.341463	0.454976	0.290076	0.248826	0.205128	0.943896	0.272232	0.141243	0.961898	0.470352
2190	0.186667	0.352381	0.232143	0.985859	0.98556	0.314286	0.33871	0.779927	0.132231	0.11824	0.278846	0.117438	0.164062	0.237705	0.993602	0.257336	0.784978	0.149254	0.384146	0.573146	0.526646	0.604869	0.761671	0.290828	0.962573	0.311448	0.107872	0.939433	0.155738	0.148718	0.243902	0.982356	0.232227	0.578097	0.516916	0.295652	0.349206	0.858603	0.104478	0.321951	0.42654	0.274809	0.234742	0.192308	0.939581	0.277677	0.141243	0.959741	0.512563
2195	0.176667	0.366667	0.241071	0.982234	0.986216	0.348214	0.346774	0.755744	0.126722	0.111824	0.278846	0.113879	0.179688	0.262295	0.99188	0.223476	0.772459	0.129353	0.420732	0.58517	0.485893	0.632959	0.776413	0.302013	0.962573	0.30303	0.110787	0.937703	0.147541	0.164103	0.243902	0.981465	0.246445	0.536804	0.522484	0.30087	0.328042	0.832198	0.100746	0.346341	0.43128	0.274809	0.241002	0.198718	0.938348	0.288566	0.146893	0.961179	0.502513
2200	0.186667	0.352381	0.205357	0.982234	0.990482	0.321429	0.379032	0.759371	0.115702	0.120073	0.288462	0.099644	0.179688	0.245902	0.993602	0.239278	0.774669	0.144279	0.426829	0.561122	0.498433	0.601124	0.799754	0.302013	0.967251	0.304714	0.104956	0.944192	0.155738	0.164103	0.227642	0.984673	0.218009	0.578097	0.513919	0.328696	0.354497	0.851789	0.097015	0.346341	0.492891	0.290076	0.236307	0.205128	0.946979	0.263158	0.163842	0.964055	0.496482
2205	0.183333	0.342857	0.205357	0.987672	0.987857	0.319643	0.379032	0.736397	0.123967	0.11824	0.269231	0.124555	0.164062	0.278689	0.992126	0.239278	0.779087	0.134328	0.396341	0.58517	0.489028	0.61985	0.782555	0.297539	0.959844	0.306397	0.104956	0.941813	0.155738	0.179487	0.235772	0.984851	0.255924	0.554758	0.502784	0.281739	0.296296	0.850937	0.097015	0.35122	0.402844	0.282443	0.241002	0.192308	0.942047	0.303085	0.141243	0.946082	0.473367
2210	0.176667	0.357143	0.241071	0.986947	0.986544	0.317857	0.354839	0.759371	0.143251	0.125573	0.25	0.128114	0.15625	0.221311	0.993356	0.266366	0.773196	0.159204	0.390244	0.56513	0.520376	0.659176	0.785012	0.308725	0.963353	0.316498	0.116618	0.943111	0.147541	0.184615	0.276423	0.984317	0.270142	0.587074	0.524625	0.292174	0.354497	0.839864	0.089552	0.336585	0.43128	0.282443	0.214397	0.205128	0.942047	0.288566	0.135593	0.961898	0.494472
2215	0.18	0.319048	0.223214	0.986584	0.985231	0.317857	0.330645	0.76179	0.118457	0.112741	0.259615	0.103203	0.171875	0.262295	0.994341	0.264108	0.787923	0.159204	0.371951	0.553106	0.492163	0.625468	0.782555	0.272931	0.961793	0.294613	0.116618	0.938352	0.147541	0.153846	0.268293	0.982	0.236967	0.518851	0.503212	0.281739	0.333333	0.848382	0.104478	0.346341	0.459716	0.267176	0.247261	0.192308	0.938348	0.266788	0.169492	0.96046	0.507538
2220	0.17	0.390476	0.223214	0.984409	0.985888	0.333929	0.330645	0.749698	0.129477	0.116407	0.307692	0.11032	0.164062	0.254098	0.992864	0.259594	0.756996	0.159204	0.390244	0.561122	0.473354	0.595506	0.77887	0.319911	0.967641	0.299663	0.113703	0.938784	0.139344	0.169231	0.284553	0.982534	0.246445	0.535009	0.520771	0.288696	0.291005	0.849233	0.093284	0.341463	0.464455	0.305344	0.242567	0.230769	0.932182	0.263158	0.158192	0.958303	0.486432
2225	0.18	0.357143	0.223214	0.985859	0.987529	0.330357	0.387097	0.758162	0.137741	0.11549	0.278846	0.11032	0.164062	0.262295	0.993356	0.268623	0.78056	0.134328	0.420732	0.573146	0.473354	0.632959	0.743243	0.259508	0.963743	0.304714	0.107872	0.943976	0.163934	0.174359	0.276423	0.985921	0.251185	0.56912	0.543041	0.295652	0.312169	0.83816	0.089552	0.346341	0.417062	0.282443	0.230047	0.205128	0.950062	0.275862	0.158192	0.961898	0.478392
2230	0.196667	0.371429	0.258929	0.984772	0.988513	0.325	0.346774	0.765417	0.132231	0.119157	0.240385	0.135231	0.15625	0.245902	0.992618	0.234763	0.768041	0.154229	0.353659	0.569138	0.492163	0.646067	0.762899	0.284116	0.961014	0.304714	0.099125	0.946571	0.147541	0.189744	0.252033	0.984495	0.251185	0.583483	0.519486	0.304348	0.343915	0.843271	0.11194	0.356098	0.450237	0.274809	0.231612	0.211538	0.951295	0.295826	0.169492	0.952552	0.510553
2235	0.183333	0.37619	0.25	0.984046	0.986872	0.333929	0.354839	0.756953	0.118457	0.122823	0.25	0.117438	0.164062	0.278689	0.992864	0.27088	0.783505	0.149254	0.402439	0.597194	0.473354	0.569288	0.775184	0.284116	0.963353	0.294613	0.099125	0.940515	0.155738	0.189744	0.252033	0.982891	0.222749	0.561939	0.514347	0.316522	0.301587	0.839864	0.108209	0.370732	0.507109	0.29771	0.239437	0.205128	0.94328	0.286751	0.175141	0.961179	0.481407
2240	0.16	0.390476	0.232143	0.985859	0.990482	0.335714	0.395161	0.759371	0.134986	0.112741	0.269231	0.117438	0.164062	0.278689	0.993602	0.261851	0.765096	0.164179	0.414634	0.557114	0.492163	0.61985	0.780098	0.306488	0.967251	0.306397	0.104956	0.942894	0.172131	0.169231	0.227642	0.982178	0.241706	0.574506	0.548608	0.285217	0.306878	0.835605	0.100746	0.370732	0.42654	0.290076	0.228482	0.192308	0.940814	0.270417	0.129944	0.961898	0.503518
2245	0.163333	0.385714	0.232143	0.984409	0.987857	0.341071	0.354839	0.764208	0.121212	0.113657	0.298077	0.113879	0.164062	0.270492	0.993848	0.27088	0.779823	0.169154	0.402439	0.59519	0.476489	0.610487	0.781327	0.284116	0.961793	0.291246	0.113703	0.944408	0.155738	0.174359	0.227642	0.984495	0.241706	0.554758	0.522056	0.28	0.312169	0.844974	0.093284	0.346341	0.398104	0.282443	0.220657	0.192308	0.948829	0.252269	0.180791	0.957584	0.464322
2250	0.17	0.361905	0.25	0.985134	0.986216	0.328571	0.346774	0.74607	0.126722	0.11824	0.269231	0.106762	0.164062	0.270492	0.993848	0.273138	0.74595	0.144279	0.396341	0.561122	0.470219	0.576779	0.773956	0.272931	0.968031	0.29798	0.107872	0.94549	0.147541	0.179487	0.219512	0.984138	0.279621	0.563734	0.537045	0.297391	0.328042	0.83816	0.104478	0.370732	0.417062	0.290076	0.236307	0.205128	0.940197	0.279492	0.180791	0.962617	0.483417
2255	0.17	0.352381	0.241071	0.986584	0.988841	0.332143	0.306452	0.767836	0.134986	0.125573	0.269231	0.11032	0.164062	0.262295	0.992864	0.252822	0.783505	0.129353	0.408537	0.551102	0.504702	0.574906	0.773956	0.263982	0.960234	0.299663	0.102041	0.942462	0.147541	0.133333	0.227642	0.982534	0.260664	0.56553	0.530621	0.316522	0.31746	0.841567	0.100746	0.336585	0.417062	0.312977	0.225352	0.192308	0.937731	0.264973	0.180791	0.963336	0.497487
2260	0.163333	0.357143	0.214286	0.989485	0.987529	0.319643	0.33871	0.771463	0.132231	0.114574	0.298077	0.106762	0.15625	0.245902	0.99311	0.27088	0.774669	0.129353	0.396341	0.539078	0.501567	0.599251	0.77887	0.304251	0.961014	0.30303	0.099125	0.945274	0.155738	0.205128	0.243902	0.984138	0.2891	0.631957	0.525054	0.273043	0.328042	0.840716	0.097015	0.37561	0.436019	0.290076	0.215962	0.198718	0.942663	0.279492	0.180791	0.957584	0.467337
2265	0.183333	0.380952	0.214286	0.986947	0.983919	0.344643	0.403226	0.772672	0.123967	0.12099	0.278846	0.11032	0.164062	0.286885	0.994341	0.234763	0.772459	0.159204	0.378049	0.613226	0.470219	0.589888	0.764128	0.279642	0.965302	0.301347	0.102041	0.939433	0.155738	0.184615	0.219512	0.984317	0.260664	0.615799	0.526338	0.274783	0.328042	0.843271	0.100746	0.356098	0.469194	0.282443	0.245696	0.205128	0.940814	0.275862	0.169492	0.957584	0.478392
2270	0.19	0.371429	0.241071	0.984409	0.98556	0.35	0.33871	0.76179	0.132231	0.125573	0.269231	0.106762	0.148438	0.254098	0.993602	0.27088	0.770987	0.124378	0.371951	0.573146	0.498433	0.59176	0.775184	0.284116	0.961014	0.299663	0.110787	0.943111	0.139344	0.2	0.235772	0.984851	0.251185	0.601436	0.527623	0.271304	0.343915	0.848382	0.104478	0.292683	0.464455	0.290076	0.236307	0.192308	0.935265	0.277677	0.135593	0.96046	0.480402
2275	0.193333	0.357143	0.258929	0.983321	0.987201	0.3375	0.403226	0.759371	0.143251	0.124656	0.25	0.106762	0.140625	0.245902	0.992864	0.264108	0.753314	0.129353	0.359756	0.55511	0.470219	0.574906	0.793612	0.286353	0.960624	0.29798	0.110787	0.94138	0.155738	0.184615	0.243902	0.983782	0.246445	0.657092	0.516488	0.283478	0.296296	0.84753	0.104478	0.35122	0.412322	0.267176	0.234742	0.192308	0.934649	0.274047	0.141243	0.958303	0.495477
2280	0.2	0.385714	0.214286	0.986222	0.987857	0.317857	0.330645	0.750907	0.121212	0.126489	0.269231	0.113879	0.15625	0.254098	0.993356	0.230248	0.786451	0.139303	0.390244	0.621242	0.476489	0.604869	0.780098	0.286353	0.967641	0.30303	0.107872	0.940731	0.155738	0.14359	0.227642	0.98396	0.274882	0.633752	0.515632	0.276522	0.291005	0.854344	0.093284	0.292683	0.440758	0.290076	0.226917	0.198718	0.936498	0.283122	0.152542	0.957584	0.483417
2285	0.183333	0.366667	0.241071	0.988035	0.988185	0.351786	0.33871	0.759371	0.137741	0.122823	0.288462	0.117438	0.179688	0.262295	0.992864	0.252822	0.764359	0.139303	0.396341	0.613226	0.492163	0.61985	0.776413	0.302013	0.967251	0.299663	0.104956	0.940947	0.163934	0.2	0.211382	0.983425	0.232227	0.583483	0.508779	0.290435	0.338624	0.860307	0.085821	0.326829	0.436019	0.282443	0.236307	0.173077	0.94143	0.292196	0.163842	0.956147	0.482412
2290	0.186667	0.366667	0.241071	0.985497	0.987201	0.319643	0.314516	0.766626	0.126722	0.128323	0.288462	0.099644	0.164062	0.254098	0.993356	0.261851	0.758468	0.139303	0.408537	0.591182	0.473354	0.657303	0.791155	0.275168	0.960624	0.313131	0.099125	0.940731	0.147541	0.179487	0.235772	0.981821	0.241706	0.621185	0.529336	0.285217	0.322751	0.845826	0.085821	0.341463	0.421801	0.274809	0.247261	0.192308	0.94143	0.281307	0.158192	0.959741	0.486432
2295	0.19	0.357143	0.276786	0.98731	0.987529	0.319643	0.362903	0.737606	0.134986	0.121907	0.317308	0.106762	0.15625	0.213115	0.994094	0.257336	0.770987	0.144279	0.384146	0.573146	0.45768	0.61236	0.771499	0.286353	0.965692	0.299663	0.104956	0.941596	0.163934	0.179487	0.227642	0.984138	0.255924	0.579892	0.548608	0.271304	0.333333	0.855196	0.08209	0.365854	0.469194	0.282443	0.225352	0.179487	0.946363	0.284936	0.152542	0.962617	0.480402
2300	0.186667	0.333333	0.258929	0.984772	0.986872	0.330357	0.322581	0.7763	0.126722	0.119157	0.298077	0.117438	0.164062	0.262295	0.991388	0.234763	0.76215	0.174129	0.365854	0.60521	0.501567	0.586142	0.767813	0.310962	0.963743	0.299663	0.09621	0.944192	0.163934	0.225641	0.235772	0.984317	0.270142	0.581688	0.527623	0.288696	0.285714	0.841567	0.085821	0.346341	0.492891	0.282443	0.242567	0.185897	0.950678	0.283122	0.163842	0.969087	0.493467
2305	0.176667	0.357143	0.223214	0.985134	0.987857	0.321429	0.379032	0.755744	0.146006	0.122823	0.278846	0.099644	0.164062	0.237705	0.991388	0.27991	0.768041	0.149254	0.347561	0.569138	0.470219	0.629213	0.77027	0.295302	0.960624	0.292929	0.087464	0.940082	0.139344	0.184615	0.268293	0.982713	0.232227	0.578097	0.52848	0.30087	0.322751	0.846678	0.078358	0.331707	0.436019	0.305344	0.228482	0.192308	0.949445	0.270417	0.169492	0.958303	0.499497
2310	0.176667	0.342857	0.223214	0.983684	0.986872	0.316071	0.346774	0.782346	0.126722	0.117324	0.269231	0.106762	0.15625	0.286885	0.993356	0.243792	0.747423	0.139303	0.378049	0.591182	0.467085	0.636704	0.769042	0.284116	0.965692	0.29798	0.09621	0.946788	0.139344	0.174359	0.276423	0.983604	0.260664	0.635548	0.519058	0.302609	0.296296	0.855196	0.085821	0.341463	0.459716	0.282443	0.223787	0.185897	0.951295	0.270417	0.146893	0.95399	0.521608
2315	0.176667	0.352381	0.258929	0.984409	0.98917	0.3375	0.379032	0.750907	0.137741	0.119157	0.307692	0.099644	0.15625	0.262295	0.990157	0.241535	0.776141	0.139303	0.390244	0.579158	0.507837	0.664794	0.799754	0.331096	0.968421	0.296296	0.09621	0.945706	0.155738	0.174359	0.268293	0.98396	0.270142	0.59605	0.529336	0.273043	0.328042	0.848382	0.104478	0.360976	0.488152	0.282443	0.225352	0.185897	0.946979	0.274047	0.135593	0.951114	0.484422
2320	0.183333	0.352381	0.232143	0.983684	0.987529	0.323214	0.379032	0.756953	0.123967	0.119157	0.25	0.113879	0.148438	0.237705	0.993602	0.230248	0.751841	0.154229	0.402439	0.597194	0.498433	0.649813	0.793612	0.288591	0.961014	0.299663	0.09621	0.943976	0.163934	0.169231	0.243902	0.982713	0.28436	0.606822	0.530621	0.313043	0.301587	0.858603	0.104478	0.370732	0.43128	0.259542	0.226917	0.185897	0.940197	0.297641	0.158192	0.959741	0.482412
2325	0.196667	0.37619	0.285714	0.986222	0.987201	0.330357	0.322581	0.770254	0.15427	0.131989	0.307692	0.124555	0.164062	0.262295	0.992864	0.250564	0.759941	0.159204	0.347561	0.58517	0.473354	0.644195	0.788698	0.286353	0.965302	0.29798	0.099125	0.946788	0.163934	0.189744	0.227642	0.983782	0.279621	0.635548	0.524625	0.309565	0.349206	0.849233	0.085821	0.35122	0.412322	0.274809	0.231612	0.185897	0.945129	0.277677	0.158192	0.955428	0.473367
2330	0.203333	0.352381	0.258929	0.985497	0.986872	0.325	0.330645	0.758162	0.143251	0.125573	0.298077	0.113879	0.15625	0.245902	0.992864	0.241535	0.765096	0.154229	0.353659	0.593186	0.479624	0.595506	0.793612	0.304251	0.962183	0.301347	0.099125	0.937703	0.180328	0.189744	0.235772	0.984138	0.255924	0.62298	0.520343	0.297391	0.343915	0.852641	0.089552	0.326829	0.42654	0.282443	0.225352	0.173077	0.946363	0.310345	0.146893	0.956147	0.504523
2335	0.196667	0.37619	0.223214	0.984046	0.988185	0.317857	0.354839	0.755744	0.134986	0.108158	0.278846	0.128114	0.15625	0.286885	0.99311	0.266366	0.777614	0.154229	0.396341	0.599198	0.479624	0.614232	0.805897	0.290828	0.962573	0.301347	0.102041	0.942245	0.188525	0.174359	0.235772	0.982356	0.246445	0.59605	0.540043	0.307826	0.365079	0.850085	0.093284	0.326829	0.478673	0.290076	0.222222	0.173077	0.94143	0.264973	0.158192	0.953271	0.492462
2340	0.19	0.357143	0.241071	0.985134	0.984903	0.314286	0.322581	0.752116	0.129477	0.117324	0.288462	0.103203	0.15625	0.262295	0.992618	0.234763	0.773932	0.159204	0.371951	0.599198	0.517241	0.646067	0.775184	0.302013	0.955945	0.289562	0.102041	0.945923	0.163934	0.184615	0.252033	0.985742	0.274882	0.574506	0.522912	0.302609	0.328042	0.858603	0.093284	0.321951	0.454976	0.29771	0.239437	0.192308	0.943896	0.303085	0.169492	0.96046	0.484422
2345	0.176667	0.385714	0.241071	0.982234	0.986872	0.317857	0.387097	0.758162	0.146006	0.113657	0.240385	0.113879	0.148438	0.245902	0.993602	0.24605	0.760677	0.154229	0.347561	0.621242	0.492163	0.631086	0.77027	0.286353	0.964522	0.296296	0.104956	0.94549	0.172131	0.184615	0.219512	0.984138	0.255924	0.637343	0.527623	0.306087	0.328042	0.865417	0.089552	0.356098	0.511848	0.282443	0.231612	0.205128	0.945746	0.283122	0.163842	0.95399	0.484422
2350	0.18	0.352381	0.276786	0.983321	0.985888	0.319643	0.306452	0.771463	0.140496	0.117324	0.269231	0.113879	0.171875	0.278689	0.992618	0.21219	0.784242	0.144279	0.365854	0.599198	0.507837	0.664794	0.793612	0.310962	0.960624	0.296296	0.099125	0.948735	0.180328	0.179487	0.268293	0.983425	0.28436	0.621185	0.536188	0.273043	0.328042	0.863714	0.089552	0.317073	0.407583	0.259542	0.217527	0.166667	0.945746	0.3049	0.146893	0.962617	0.503518
2355	0.186667	0.357143	0.223214	0.982959	0.986544	0.330357	0.370968	0.749698	0.132231	0.113657	0.278846	0.106762	0.164062	0.262295	0.992618	0.239278	0.778351	0.154229	0.359756	0.551102	0.501567	0.674157	0.788698	0.288591	0.961014	0.301347	0.09621	0.944841	0.163934	0.164103	0.235772	0.984851	0.265403	0.61939	0.522056	0.290435	0.31746	0.867121	0.089552	0.317073	0.42654	0.29771	0.217527	0.153846	0.948212	0.292196	0.146893	0.954709	0.471357
2360	0.183333	0.371429	0.25	0.985497	0.988841	0.330357	0.379032	0.76179	0.129477	0.112741	0.259615	0.099644	0.148438	0.270492	0.992618	0.259594	0.779823	0.154229	0.414634	0.593186	0.526646	0.621723	0.791155	0.315436	0.957115	0.301347	0.099125	0.946355	0.155738	0.148718	0.227642	0.985208	0.255924	0.62298	0.530193	0.286957	0.296296	0.861158	0.093284	0.360976	0.412322	0.259542	0.223787	0.173077	0.946363	0.288566	0.135593	0.956147	0.538693
2365	0.183333	0.338095	0.241071	0.985134	0.988513	0.314286	0.314516	0.748489	0.157025	0.116407	0.278846	0.11032	0.148438	0.270492	0.993356	0.223476	0.768778	0.154229	0.390244	0.593186	0.526646	0.634831	0.785012	0.310962	0.960624	0.284512	0.099125	0.945057	0.163934	0.179487	0.268293	0.983782	0.251185	0.624776	0.523769	0.292174	0.306878	0.866269	0.089552	0.346341	0.436019	0.251908	0.219092	0.173077	0.944513	0.281307	0.169492	0.958303	0.494472
2370	0.183333	0.366667	0.241071	0.987672	0.986872	0.326786	0.330645	0.744861	0.146006	0.110907	0.298077	0.113879	0.164062	0.229508	0.992372	0.232506	0.762887	0.154229	0.378049	0.569138	0.510972	0.642322	0.780098	0.326622	0.960234	0.30303	0.102041	0.941164	0.155738	0.169231	0.235772	0.983069	0.246445	0.61939	0.522912	0.288696	0.306878	0.86201	0.085821	0.317073	0.478673	0.290076	0.230047	0.198718	0.948829	0.275862	0.175141	0.959741	0.496482
2375	0.19	0.37619	0.241071	0.988035	0.989826	0.314286	0.33871	0.753325	0.140496	0.107241	0.269231	0.106762	0.164062	0.286885	0.992372	0.230248	0.777614	0.154229	0.359756	0.577154	0.520376	0.644195	0.786241	0.306488	0.959844	0.301347	0.102041	0.946355	0.155738	0.164103	0.235772	0.983782	0.274882	0.579892	0.523769	0.297391	0.365079	0.867121	0.085821	0.326829	0.440758	0.282443	0.220657	0.192308	0.938964	0.297641	0.129944	0.957584	0.472362
2380	0.183333	0.347619	0.258929	0.985497	0.98917	0.319643	0.322581	0.749698	0.132231	0.107241	0.288462	0.117438	0.140625	0.278689	0.993602	0.230248	0.774669	0.159204	0.347561	0.611222	0.514107	0.644195	0.780098	0.297539	0.966082	0.287879	0.090379	0.945274	0.155738	0.179487	0.252033	0.983247	0.260664	0.601436	0.519914	0.314783	0.338624	0.861158	0.093284	0.307317	0.50237	0.274809	0.222222	0.192308	0.939581	0.30127	0.146893	0.961179	0.482412
2385	0.183333	0.347619	0.267857	0.986222	0.988841	0.364286	0.403226	0.742443	0.143251	0.100825	0.326923	0.117438	0.140625	0.270492	0.991142	0.239278	0.765096	0.169154	0.402439	0.633267	0.517241	0.61985	0.773956	0.279642	0.961014	0.289562	0.099125	0.942678	0.172131	0.158974	0.243902	0.983425	0.270142	0.640934	0.528051	0.311304	0.333333	0.856899	0.085821	0.326829	0.383886	0.259542	0.219092	0.185897	0.943896	0.274047	0.152542	0.957584	0.470352
2390	0.19	0.342857	0.276786	0.981508	0.985888	0.308929	0.346774	0.752116	0.126722	0.106324	0.269231	0.117438	0.148438	0.270492	0.993848	0.223476	0.783505	0.149254	0.396341	0.623246	0.492163	0.610487	0.773956	0.326622	0.961793	0.301347	0.093294	0.948302	0.155738	0.164103	0.219512	0.981821	0.260664	0.597846	0.522484	0.313043	0.338624	0.870528	0.078358	0.321951	0.421801	0.251908	0.237872	0.179487	0.94143	0.297641	0.135593	0.962617	0.470352
2395	0.19	0.380952	0.232143	0.985859	0.987201	0.323214	0.298387	0.741233	0.118457	0.106324	0.298077	0.113879	0.140625	0.286885	0.99311	0.261851	0.789396	0.159204	0.371951	0.569138	0.548589	0.646067	0.788698	0.293065	0.963743	0.292929	0.099125	0.945923	0.180328	0.169231	0.268293	0.984138	0.274882	0.5386	0.510921	0.314783	0.343915	0.856899	0.08209	0.356098	0.43128	0.259542	0.230047	0.185897	0.945746	0.286751	0.141243	0.963336	0.481407
2400	0.183333	0.357143	0.258929	0.985497	0.98917	0.308929	0.330645	0.748489	0.126722	0.111824	0.288462	0.117438	0.132812	0.213115	0.993848	0.259594	0.77025	0.169154	0.353659	0.59519	0.520376	0.631086	0.805897	0.293065	0.960234	0.296296	0.093294	0.947004	0.172131	0.169231	0.260163	0.987168	0.265403	0.608618	0.52848	0.313043	0.322751	0.840716	0.100746	0.346341	0.436019	0.282443	0.228482	0.179487	0.945746	0.277677	0.146893	0.964055	0.499497
2405	0.18	0.37619	0.241071	0.984772	0.986544	0.314286	0.346774	0.76179	0.112948	0.105408	0.307692	0.113879	0.148438	0.286885	0.994094	0.223476	0.773196	0.149254	0.371951	0.593186	0.523511	0.629213	0.808354	0.310962	0.962963	0.30303	0.102041	0.946139	0.155738	0.174359	0.235772	0.983069	0.255924	0.639138	0.516916	0.316522	0.338624	0.841567	0.093284	0.356098	0.436019	0.267176	0.209703	0.192308	0.950062	0.299456	0.152542	0.954709	0.510553
2410	0.206667	0.385714	0.25	0.985497	0.988841	0.319643	0.298387	0.762999	0.123967	0.105408	0.307692	0.11032	0.132812	0.229508	0.993602	0.230248	0.769514	0.159204	0.365854	0.58517	0.54232	0.653558	0.77887	0.281879	0.958285	0.29798	0.093294	0.946571	0.163934	0.215385	0.235772	0.984673	0.236967	0.614004	0.51863	0.302609	0.31746	0.846678	0.089552	0.35122	0.407583	0.267176	0.226917	0.185897	0.944513	0.303085	0.158192	0.96046	0.504523
2415	0.193333	0.357143	0.25	0.98731	0.987201	0.314286	0.33871	0.754534	0.137741	0.11549	0.259615	0.11032	0.15625	0.237705	0.99065	0.227991	0.779087	0.164179	0.359756	0.603206	0.517241	0.674157	0.793612	0.299776	0.960234	0.294613	0.099125	0.945923	0.163934	0.169231	0.252033	0.984673	0.274882	0.621185	0.528908	0.326957	0.306878	0.864566	0.089552	0.370732	0.478673	0.312977	0.234742	0.166667	0.939581	0.281307	0.146893	0.96046	0.481407
2420	0.196667	0.37619	0.232143	0.982234	0.986872	0.325	0.322581	0.737606	0.146006	0.110907	0.298077	0.099644	0.164062	0.270492	0.993848	0.223476	0.757732	0.164179	0.353659	0.645291	0.54232	0.617978	0.785012	0.319911	0.964133	0.289562	0.090379	0.948086	0.147541	0.164103	0.235772	0.983247	0.260664	0.594255	0.529336	0.313043	0.31746	0.860307	0.093284	0.297561	0.436019	0.251908	0.217527	0.179487	0.938964	0.295826	0.163842	0.96046	0.502513
2425	0.19	0.371429	0.25	0.986947	0.986216	0.326786	0.306452	0.749698	0.126722	0.119157	0.269231	0.113879	0.15625	0.311475	0.990896	0.218962	0.784242	0.169154	0.384146	0.627255	0.548589	0.632959	0.776413	0.279642	0.959064	0.29798	0.090379	0.946571	0.155738	0.205128	0.260163	0.984673	0.251185	0.630162	0.546039	0.32	0.301587	0.853492	0.085821	0.331707	0.478673	0.274809	0.234742	0.198718	0.944513	0.286751	0.146893	0.962617	0.479397
2430	0.183333	0.37619	0.258929	0.986947	0.988513	0.321429	0.346774	0.743652	0.112948	0.120073	0.307692	0.11032	0.140625	0.270492	0.99311	0.234763	0.782032	0.164179	0.378049	0.621242	0.53605	0.629213	0.798526	0.310962	0.964912	0.294613	0.084548	0.94549	0.147541	0.184615	0.260163	0.982891	0.270142	0.608618	0.536188	0.292174	0.301587	0.854344	0.085821	0.346341	0.469194	0.274809	0.228482	0.198718	0.946363	0.268603	0.163842	0.964055	0.484422
2435	0.193333	0.361905	0.241071	0.984772	0.987201	0.308929	0.346774	0.764208	0.137741	0.12374	0.288462	0.113879	0.140625	0.237705	0.993356	0.230248	0.748159	0.149254	0.371951	0.639279	0.551724	0.617978	0.789926	0.306488	0.961404	0.299663	0.090379	0.945057	0.155738	0.174359	0.243902	0.985742	0.265403	0.597846	0.507495	0.281739	0.328042	0.864566	0.089552	0.346341	0.464455	0.267176	0.197183	0.173077	0.936498	0.259528	0.135593	0.961179	0.500503
2440	0.19	0.352381	0.214286	0.98731	0.987529	0.310714	0.346774	0.741233	0.123967	0.113657	0.269231	0.120996	0.140625	0.254098	0.992618	0.234763	0.786451	0.154229	0.402439	0.597194	0.554859	0.651685	0.79484	0.324385	0.966082	0.294613	0.084548	0.946139	0.163934	0.194872	0.235772	0.982713	0.255924	0.590664	0.515632	0.306087	0.328042	0.867973	0.08209	0.35122	0.459716	0.251908	0.215962	0.179487	0.944513	0.277677	0.158192	0.961898	0.501508
2445	0.186667	0.32381	0.258929	0.987672	0.988841	0.333929	0.354839	0.736397	0.137741	0.109074	0.298077	0.11032	0.148438	0.270492	0.99188	0.216704	0.779087	0.174129	0.408537	0.609218	0.548589	0.627341	0.800983	0.326622	0.964912	0.304714	0.090379	0.943759	0.163934	0.164103	0.243902	0.985208	0.255924	0.655296	0.530193	0.313043	0.301587	0.858603	0.089552	0.395122	0.483412	0.274809	0.228482	0.198718	0.943896	0.281307	0.163842	0.958303	0.515578
2450	0.19	0.352381	0.258929	0.989485	0.986872	0.314286	0.346774	0.76179	0.112948	0.114574	0.298077	0.099644	0.148438	0.262295	0.993602	0.225734	0.771723	0.144279	0.353659	0.623246	0.520376	0.653558	0.77027	0.304251	0.961014	0.301347	0.093294	0.946139	0.172131	0.184615	0.292683	0.984138	0.251185	0.612208	0.520343	0.302609	0.328042	0.862862	0.085821	0.360976	0.42654	0.274809	0.233177	0.185897	0.947596	0.295826	0.135593	0.959022	0.503518
2455	0.196667	0.357143	0.267857	0.987672	0.985231	0.314286	0.346774	0.748489	0.146006	0.121907	0.288462	0.106762	0.132812	0.245902	0.992618	0.24605	0.776878	0.174129	0.335366	0.639279	0.545455	0.621723	0.761671	0.277405	0.961014	0.294613	0.104956	0.946788	0.172131	0.2	0.260163	0.983247	0.279621	0.588869	0.514775	0.304348	0.301587	0.868825	0.093284	0.360976	0.450237	0.290076	0.241002	0.217949	0.948212	0.288566	0.163842	0.959022	0.493467
2460	0.176667	0.361905	0.232143	0.989848	0.989826	0.314286	0.362903	0.769045	0.132231	0.120073	0.298077	0.106762	0.164062	0.270492	0.991634	0.23702	0.774669	0.164179	0.426829	0.59519	0.576803	0.640449	0.791155	0.279642	0.965302	0.296296	0.09621	0.947653	0.155738	0.215385	0.243902	0.985386	0.265403	0.631957	0.517345	0.304348	0.338624	0.861158	0.08209	0.346341	0.464455	0.274809	0.212833	0.160256	0.937731	0.292196	0.163842	0.961179	0.500503
2465	0.186667	0.371429	0.223214	0.984409	0.989498	0.330357	0.362903	0.749698	0.140496	0.109991	0.278846	0.099644	0.140625	0.254098	0.99188	0.241535	0.77025	0.159204	0.408537	0.587174	0.54232	0.657303	0.786241	0.290828	0.966082	0.306397	0.087464	0.948302	0.155738	0.2	0.317073	0.983425	0.265403	0.610413	0.507923	0.309565	0.343915	0.867973	0.08209	0.336585	0.445498	0.251908	0.215962	0.173077	0.940197	0.294011	0.152542	0.959741	0.507538
2470	0.193333	0.37619	0.25	0.984046	0.987201	0.325	0.346774	0.778718	0.132231	0.109074	0.269231	0.11032	0.148438	0.319672	0.992618	0.225734	0.776878	0.154229	0.420732	0.641283	0.570533	0.625468	0.807125	0.324385	0.968031	0.286195	0.084548	0.950465	0.155738	0.189744	0.260163	0.985742	0.241706	0.605027	0.522484	0.29913	0.354497	0.869676	0.08209	0.336585	0.483412	0.282443	0.225352	0.198718	0.940814	0.281307	0.152542	0.96046	0.493467
2475	0.183333	0.37619	0.25	0.986222	0.985888	0.301786	0.314516	0.740024	0.129477	0.107241	0.278846	0.124555	0.164062	0.262295	0.992618	0.205418	0.776878	0.149254	0.353659	0.607214	0.561129	0.640449	0.793612	0.337808	0.97115	0.292929	0.093294	0.953493	0.163934	0.210256	0.284553	0.986099	0.246445	0.62298	0.529764	0.290435	0.349206	0.850085	0.08209	0.360976	0.445498	0.29771	0.225352	0.192308	0.945746	0.279492	0.152542	0.956147	0.479397
2480	0.19	0.352381	0.276786	0.984772	0.988841	0.326786	0.314516	0.749698	0.134986	0.112741	0.307692	0.113879	0.132812	0.286885	0.992864	0.23702	0.779087	0.154229	0.384146	0.651303	0.532915	0.640449	0.79484	0.286353	0.964522	0.296296	0.093294	0.946139	0.155738	0.194872	0.243902	0.985386	0.255924	0.612208	0.508351	0.293913	0.349206	0.855196	0.078358	0.370732	0.412322	0.274809	0.209703	0.205128	0.945746	0.31216	0.129944	0.96046	0.491457
2485	0.186667	0.347619	0.276786	0.986222	0.986544	0.332143	0.362903	0.721886	0.132231	0.107241	0.317308	0.113879	0.15625	0.278689	0.99188	0.232506	0.778351	0.159204	0.323171	0.553106	0.551724	0.644195	0.80344	0.295302	0.961793	0.299663	0.084548	0.949167	0.163934	0.179487	0.227642	0.983069	0.255924	0.666068	0.532334	0.314783	0.328042	0.864566	0.078358	0.312195	0.402844	0.267176	0.214397	0.166667	0.945746	0.292196	0.135593	0.965492	0.496482
2490	0.18	0.366667	0.294643	0.987672	0.985888	0.335714	0.362903	0.753325	0.134986	0.119157	0.298077	0.113879	0.15625	0.278689	0.992372	0.214447	0.777614	0.164179	0.384146	0.617234	0.579937	0.664794	0.773956	0.317673	0.967251	0.284512	0.090379	0.950032	0.180328	0.153846	0.235772	0.985386	0.241706	0.653501	0.520771	0.316522	0.322751	0.870528	0.074627	0.380488	0.464455	0.29771	0.214397	0.173077	0.95561	0.270417	0.129944	0.964774	0.498492
2495	0.17	0.366667	0.267857	0.988397	0.985231	0.323214	0.379032	0.76179	0.157025	0.12099	0.278846	0.106762	0.132812	0.237705	0.99188	0.227991	0.764359	0.174129	0.365854	0.633267	0.548589	0.623596	0.799754	0.281879	0.97115	0.291246	0.084548	0.948086	0.155738	0.210256	0.252033	0.984138	0.227488	0.587074	0.505353	0.314783	0.359788	0.854344	0.08209	0.331707	0.483412	0.290076	0.217527	0.211538	0.939581	0.299456	0.141243	0.963336	0.501508
2500	0.18	0.366667	0.258929	0.98731	0.990811	0.3125	0.379032	0.7763	0.134986	0.113657	0.307692	0.113879	0.140625	0.221311	0.991634	0.234763	0.775405	0.169154	0.365854	0.651303	0.523511	0.674157	0.802211	0.304251	0.967641	0.296296	0.090379	0.948086	0.155738	0.179487	0.219512	0.985742	0.270142	0.621185	0.519486	0.333913	0.306878	0.86201	0.074627	0.321951	0.454976	0.29771	0.212833	0.198718	0.943896	0.284936	0.152542	0.961179	0.502513
2505	0.176667	0.366667	0.241071	0.989485	0.988513	0.305357	0.330645	0.749698	0.134986	0.109991	0.278846	0.113879	0.140625	0.286885	0.99311	0.257336	0.768041	0.164179	0.378049	0.641283	0.570533	0.629213	0.780098	0.308725	0.966472	0.299663	0.087464	0.949167	0.163934	0.194872	0.268293	0.984495	0.28436	0.615799	0.522912	0.335652	0.301587	0.848382	0.078358	0.370732	0.464455	0.305344	0.226917	0.173077	0.942047	0.288566	0.163842	0.962617	0.478392
2510	0.166667	0.338095	0.25	0.986947	0.986216	0.310714	0.346774	0.762999	0.137741	0.11824	0.288462	0.099644	0.132812	0.262295	0.992864	0.261851	0.784242	0.154229	0.371951	0.57515	0.557994	0.64794	0.789926	0.293065	0.97193	0.286195	0.084548	0.943111	0.155738	0.158974	0.235772	0.984495	0.251185	0.601436	0.51863	0.30087	0.322751	0.856048	0.08209	0.331707	0.459716	0.29771	0.223787	0.185897	0.944513	0.270417	0.169492	0.963336	0.479397
2515	0.173333	0.366667	0.276786	0.985859	0.98917	0.307143	0.370968	0.741233	0.134986	0.107241	0.288462	0.103203	0.132812	0.286885	0.991388	0.234763	0.779087	0.159204	0.353659	0.629259	0.54232	0.67603	0.798526	0.293065	0.968421	0.294613	0.081633	0.946788	0.172131	0.179487	0.211382	0.986812	0.246445	0.651706	0.507923	0.323478	0.296296	0.854344	0.08209	0.321951	0.478673	0.290076	0.214397	0.185897	0.945746	0.261343	0.135593	0.964774	0.451256
2520	0.18	0.390476	0.258929	0.987672	0.984575	0.3	0.379032	0.754534	0.146006	0.12099	0.307692	0.11032	0.132812	0.245902	0.992126	0.243792	0.768778	0.154229	0.359756	0.635271	0.551724	0.651685	0.776413	0.310962	0.966472	0.296296	0.093294	0.947869	0.172131	0.179487	0.235772	0.987525	0.241706	0.588869	0.511777	0.309565	0.322751	0.855196	0.078358	0.341463	0.516588	0.267176	0.223787	0.173077	0.950678	0.264973	0.186441	0.961898	0.488442
2525	0.18	0.37619	0.25	0.987672	0.987857	0.305357	0.362903	0.770254	0.134986	0.11549	0.317308	0.117438	0.148438	0.262295	0.992864	0.257336	0.773932	0.159204	0.365854	0.61523	0.551724	0.655431	0.788698	0.333333	0.964912	0.292929	0.09621	0.948735	0.172131	0.2	0.292683	0.984138	0.260664	0.608618	0.52848	0.335652	0.31746	0.866269	0.078358	0.321951	0.464455	0.290076	0.203443	0.179487	0.945746	0.277677	0.175141	0.96046	0.497487
2530	0.17	0.357143	0.223214	0.988035	0.986544	0.303571	0.322581	0.748489	0.126722	0.11549	0.25	0.124555	0.148438	0.262295	0.994341	0.252822	0.778351	0.149254	0.359756	0.603206	0.54232	0.661049	0.802211	0.297539	0.966472	0.296296	0.087464	0.946571	0.188525	0.158974	0.227642	0.986099	0.2891	0.583483	0.510921	0.313043	0.312169	0.867973	0.089552	0.380488	0.436019	0.282443	0.206573	0.166667	0.947596	0.294011	0.158192	0.959022	0.487437
2535	0.186667	0.357143	0.258929	0.989848	0.987529	0.282143	0.354839	0.76179	0.123967	0.120073	0.298077	0.113879	0.140625	0.278689	0.993356	0.239278	0.755523	0.154229	0.347561	0.619238	0.510972	0.661049	0.797297	0.293065	0.966862	0.291246	0.081633	0.948735	0.163934	0.164103	0.235772	0.986633	0.251185	0.64991	0.52334	0.333913	0.328042	0.858603	0.085821	0.365854	0.511848	0.282443	0.217527	0.185897	0.947596	0.277677	0.146893	0.964774	0.512563
2540	0.173333	0.357143	0.25	0.986584	0.988185	0.310714	0.362903	0.755744	0.123967	0.111824	0.288462	0.120996	0.140625	0.278689	0.993848	0.24605	0.771723	0.149254	0.378049	0.599198	0.53605	0.61985	0.785012	0.299776	0.973879	0.294613	0.09621	0.950249	0.163934	0.194872	0.211382	0.985386	0.274882	0.583483	0.523769	0.335652	0.312169	0.857751	0.093284	0.331707	0.43128	0.290076	0.206573	0.179487	0.946979	0.283122	0.158192	0.957584	0.502513
2545	0.19	0.380952	0.276786	0.987672	0.986216	0.2875	0.330645	0.753325	0.126722	0.117324	0.298077	0.103203	0.140625	0.270492	0.991634	0.223476	0.768778	0.169154	0.365854	0.647295	0.557994	0.634831	0.755528	0.302013	0.968031	0.291246	0.090379	0.947437	0.172131	0.158974	0.243902	0.986455	0.260664	0.624776	0.533619	0.309565	0.328042	0.866269	0.085821	0.331707	0.436019	0.274809	0.206573	0.153846	0.951911	0.274047	0.152542	0.959741	0.491457
2550	0.176667	0.37619	0.25	0.986222	0.985888	0.308929	0.33871	0.76058	0.143251	0.126489	0.288462	0.120996	0.140625	0.270492	0.992864	0.24605	0.779823	0.164179	0.353659	0.635271	0.583072	0.64794	0.791155	0.284116	0.967251	0.299663	0.099125	0.945706	0.147541	0.164103	0.292683	0.986455	0.255924	0.594255	0.521627	0.313043	0.37037	0.867973	0.070896	0.317073	0.483412	0.267176	0.223787	0.192308	0.940814	0.270417	0.141243	0.962617	0.493467
2555	0.18	0.366667	0.258929	0.990573	0.990154	0.307143	0.33871	0.764208	0.134986	0.125573	0.269231	0.117438	0.148438	0.286885	0.992864	0.225734	0.771723	0.169154	0.402439	0.607214	0.523511	0.646067	0.77027	0.297539	0.961014	0.29798	0.104956	0.945274	0.163934	0.169231	0.292683	0.984851	0.265403	0.644524	0.510493	0.311304	0.301587	0.861158	0.070896	0.341463	0.43128	0.259542	0.200313	0.205128	0.940814	0.317604	0.141243	0.961179	0.510553
2560	0.18	0.361905	0.267857	0.98731	0.988513	0.330357	0.314516	0.756953	0.14876	0.12099	0.259615	0.117438	0.140625	0.262295	0.99311	0.230248	0.771723	0.169154	0.365854	0.665331	0.554859	0.608614	0.791155	0.315436	0.97232	0.294613	0.090379	0.948518	0.172131	0.158974	0.243902	0.985564	0.241706	0.631957	0.507495	0.332174	0.322751	0.860307	0.078358	0.380488	0.511848	0.305344	0.203443	0.192308	0.938348	0.288566	0.163842	0.949676	0.488442
2565	0.183333	0.357143	0.241071	0.98731	0.987857	0.323214	0.354839	0.777509	0.140496	0.112741	0.307692	0.124555	0.125	0.229508	0.992618	0.239278	0.766568	0.164179	0.390244	0.681363	0.529781	0.621723	0.798526	0.293065	0.97037	0.289562	0.093294	0.950898	0.172131	0.179487	0.284553	0.987703	0.2891	0.603232	0.513062	0.313043	0.328042	0.856899	0.074627	0.336585	0.454976	0.274809	0.217527	0.198718	0.948829	0.288566	0.163842	0.965492	0.493467
2570	0.176667	0.371429	0.232143	0.98876	0.986544	0.323214	0.346774	0.758162	0.140496	0.11824	0.278846	0.117438	0.132812	0.262295	0.992126	0.261851	0.764359	0.159204	0.365854	0.629259	0.561129	0.608614	0.804668	0.306488	0.969201	0.294613	0.090379	0.95133	0.180328	0.148718	0.243902	0.985921	0.270142	0.56912	0.52591	0.344348	0.306878	0.862862	0.078358	0.35122	0.454976	0.282443	0.219092	0.198718	0.946979	0.272232	0.146893	0.961179	0.487437
2575	0.18	0.395238	0.285714	0.98731	0.988513	0.310714	0.403226	0.743652	0.140496	0.120073	0.298077	0.120996	0.140625	0.286885	0.992126	0.252822	0.766568	0.164179	0.365854	0.619238	0.576803	0.610487	0.798526	0.286353	0.966082	0.299663	0.093294	0.948951	0.163934	0.153846	0.252033	0.986812	0.246445	0.610413	0.512206	0.33913	0.322751	0.867121	0.074627	0.346341	0.469194	0.29771	0.225352	0.198718	0.950062	0.263158	0.146893	0.961898	0.488442
2580	0.166667	0.352381	0.241071	0.989485	0.987529	0.319643	0.306452	0.7763	0.126722	0.121907	0.25	0.120996	0.15625	0.237705	0.992372	0.232506	0.78866	0.174129	0.347561	0.633267	0.54232	0.661049	0.788698	0.295302	0.968421	0.299663	0.093294	0.952412	0.155738	0.194872	0.252033	0.987346	0.270142	0.583483	0.504497	0.32	0.312169	0.854344	0.070896	0.326829	0.49763	0.282443	0.195618	0.179487	0.946979	0.315789	0.163842	0.96046	0.496482
2585	0.173333	0.342857	0.241071	0.989123	0.986544	0.3	0.354839	0.76179	0.129477	0.114574	0.278846	0.117438	0.132812	0.295082	0.992618	0.243792	0.774669	0.169154	0.347561	0.617234	0.576803	0.608614	0.796069	0.279642	0.97271	0.292929	0.09621	0.946139	0.163934	0.189744	0.219512	0.987168	0.270142	0.61939	0.510493	0.323478	0.338624	0.863714	0.070896	0.317073	0.507109	0.29771	0.209703	0.198718	0.948829	0.299456	0.180791	0.96046	0.486432
2590	0.173333	0.333333	0.223214	0.987672	0.988513	0.317857	0.322581	0.758162	0.134986	0.11549	0.298077	0.135231	0.140625	0.278689	0.992126	0.243792	0.77025	0.169154	0.323171	0.653307	0.529781	0.640449	0.773956	0.293065	0.965692	0.294613	0.090379	0.952628	0.188525	0.184615	0.235772	0.985564	0.279621	0.653501	0.529764	0.304348	0.333333	0.844123	0.074627	0.346341	0.417062	0.267176	0.225352	0.185897	0.948212	0.283122	0.141243	0.961179	0.495477
2595	0.17	0.352381	0.241071	0.990935	0.986544	0.321429	0.330645	0.7763	0.126722	0.117324	0.288462	0.11032	0.148438	0.237705	0.992126	0.234763	0.789396	0.164179	0.353659	0.645291	0.551724	0.621723	0.777641	0.290828	0.966472	0.291246	0.093294	0.953061	0.172131	0.148718	0.268293	0.985029	0.255924	0.633752	0.528908	0.313043	0.328042	0.850937	0.074627	0.365854	0.440758	0.274809	0.212833	0.179487	0.954994	0.295826	0.146893	0.969087	0.498492
2600	0.163333	0.37619	0.25	0.989123	0.98917	0.298214	0.387097	0.752116	0.132231	0.109991	0.25	0.113879	0.140625	0.262295	0.992618	0.243792	0.781296	0.169154	0.329268	0.613226	0.557994	0.657303	0.764128	0.319911	0.965692	0.291246	0.090379	0.954142	0.163934	0.169231	0.268293	0.985029	0.270142	0.608618	0.516916	0.309565	0.354497	0.867973	0.063433	0.35122	0.492891	0.274809	0.214397	0.192308	0.946363	0.286751	0.146893	0.966211	0.495477
2605	0.166667	0.371429	0.232143	0.990935	0.98917	0.301786	0.298387	0.755744	0.137741	0.114574	0.269231	0.11032	0.15625	0.254098	0.992618	0.232506	0.786451	0.149254	0.359756	0.661323	0.539185	0.677903	0.798526	0.284116	0.964912	0.294613	0.084548	0.951547	0.163934	0.164103	0.300813	0.986633	0.270142	0.640934	0.519914	0.307826	0.343915	0.86201	0.078358	0.336585	0.483412	0.274809	0.226917	0.211538	0.946363	0.3049	0.152542	0.959741	0.486432
2610	0.166667	0.357143	0.267857	0.988035	0.987857	0.330357	0.362903	0.777509	0.146006	0.114574	0.278846	0.120996	0.15625	0.278689	0.991388	0.241535	0.768778	0.159204	0.390244	0.635271	0.551724	0.636704	0.77887	0.306488	0.968421	0.296296	0.087464	0.947004	0.163934	0.153846	0.252033	0.987346	0.274882	0.628366	0.519058	0.318261	0.328042	0.856048	0.074627	0.346341	0.459716	0.274809	0.219092	0.179487	0.948829	0.281307	0.129944	0.965492	0.488442
2615	0.173333	0.333333	0.241071	0.989848	0.986544	0.308929	0.330645	0.742443	0.146006	0.109074	0.298077	0.113879	0.140625	0.295082	0.993848	0.259594	0.782032	0.159204	0.414634	0.607214	0.54232	0.623596	0.772727	0.290828	0.964912	0.296296	0.102041	0.948086	0.172131	0.169231	0.317073	0.98699	0.279621	0.640934	0.51606	0.309565	0.306878	0.869676	0.078358	0.35122	0.516588	0.267176	0.206573	0.192308	0.953761	0.281307	0.146893	0.956866	0.490452
2620	0.18	0.357143	0.25	0.988397	0.98556	0.357143	0.379032	0.766626	0.137741	0.108158	0.298077	0.096085	0.15625	0.286885	0.994341	0.232506	0.782032	0.159204	0.420732	0.627255	0.489028	0.608614	0.789926	0.295302	0.97154	0.301347	0.087464	0.953926	0.180328	0.179487	0.300813	0.984138	0.303318	0.660682	0.522056	0.313043	0.312169	0.856048	0.085821	0.341463	0.473934	0.29771	0.211268	0.192308	0.958076	0.288566	0.141243	0.966211	0.495477
2625	0.18	0.352381	0.241071	0.990573	0.98917	0.342857	0.362903	0.742443	0.140496	0.098075	0.317308	0.11032	0.148438	0.278689	0.99311	0.252822	0.775405	0.149254	0.384146	0.617234	0.583072	0.629213	0.786241	0.306488	0.97037	0.292929	0.090379	0.949816	0.163934	0.138462	0.235772	0.985921	0.270142	0.644524	0.522484	0.333913	0.349206	0.869676	0.070896	0.341463	0.454976	0.274809	0.200313	0.205128	0.946979	0.279492	0.129944	0.949676	0.479397
2630	0.176667	0.357143	0.258929	0.986947	0.984575	0.317857	0.33871	0.762999	0.140496	0.11549	0.269231	0.103203	0.148438	0.311475	0.994094	0.243792	0.78056	0.169154	0.378049	0.651303	0.564263	0.640449	0.783784	0.277405	0.969981	0.301347	0.084548	0.951979	0.172131	0.169231	0.252033	0.985029	0.279621	0.642729	0.50364	0.323478	0.322751	0.867121	0.067164	0.356098	0.521327	0.267176	0.209703	0.211538	0.949445	0.294011	0.146893	0.969087	0.494472
2635	0.173333	0.371429	0.276786	0.988397	0.988513	0.339286	0.354839	0.769045	0.137741	0.109074	0.259615	0.124555	0.15625	0.295082	0.992126	0.273138	0.769514	0.139303	0.378049	0.649299	0.586207	0.631086	0.780098	0.302013	0.97154	0.30303	0.09621	0.95133	0.163934	0.174359	0.292683	0.983782	0.308057	0.630162	0.526767	0.34087	0.37037	0.876491	0.078358	0.336585	0.369668	0.290076	0.208138	0.198718	0.954377	0.286751	0.163842	0.970525	0.504523
2640	0.173333	0.357143	0.258929	0.985497	0.988841	0.346429	0.362903	0.749698	0.143251	0.104491	0.307692	0.120996	0.15625	0.278689	0.992864	0.241535	0.782032	0.154229	0.378049	0.637275	0.54232	0.621723	0.782555	0.306488	0.97193	0.29798	0.087464	0.952844	0.155738	0.158974	0.284553	0.985029	0.293839	0.614004	0.536617	0.332174	0.338624	0.863714	0.067164	0.346341	0.50237	0.282443	0.225352	0.147436	0.944513	0.313975	0.158192	0.963336	0.526633
2645	0.176667	0.342857	0.258929	0.990573	0.987529	0.330357	0.370968	0.754534	0.146006	0.117324	0.288462	0.106762	0.140625	0.262295	0.99311	0.243792	0.779823	0.169154	0.420732	0.631263	0.523511	0.621723	0.777641	0.279642	0.967251	0.29798	0.081633	0.954791	0.172131	0.179487	0.252033	0.985742	0.298578	0.642729	0.52848	0.316522	0.312169	0.878194	0.070896	0.321951	0.483412	0.290076	0.223787	0.224359	0.95746	0.299456	0.152542	0.963336	0.498492
2650	0.176667	0.361905	0.258929	0.98731	0.988841	0.319643	0.33871	0.755744	0.146006	0.12099	0.288462	0.117438	0.140625	0.303279	0.991388	0.239278	0.776878	0.164179	0.396341	0.643287	0.526646	0.616105	0.809582	0.275168	0.966862	0.294613	0.084548	0.949816	0.180328	0.2	0.276423	0.985742	0.274882	0.642729	0.534475	0.32	0.31746	0.867973	0.078358	0.341463	0.488152	0.328244	0.217527	0.192308	0.952528	0.31216	0.180791	0.951114	0.495477
2655	0.17	0.342857	0.241071	0.988397	0.98917	0.319643	0.33871	0.755744	0.134986	0.100825	0.269231	0.106762	0.132812	0.295082	0.993602	0.239278	0.775405	0.164179	0.378049	0.681363	0.54232	0.606742	0.799754	0.266219	0.967641	0.299663	0.084548	0.950898	0.155738	0.194872	0.276423	0.985029	0.265403	0.655296	0.51863	0.342609	0.338624	0.879898	0.070896	0.297561	0.49763	0.267176	0.203443	0.224359	0.954377	0.3049	0.135593	0.959741	0.498492
2660	0.17	0.333333	0.294643	0.98876	0.987857	0.335714	0.314516	0.749698	0.143251	0.109991	0.269231	0.120996	0.148438	0.270492	0.992864	0.232506	0.78866	0.159204	0.402439	0.663327	0.567398	0.632959	0.80344	0.302013	0.969981	0.291246	0.081633	0.953926	0.147541	0.164103	0.243902	0.985029	0.274882	0.633752	0.52848	0.34087	0.312169	0.857751	0.074627	0.35122	0.507109	0.29771	0.223787	0.192308	0.949445	0.277677	0.146893	0.967649	0.505528
2665	0.18	0.357143	0.285714	0.990573	0.987201	0.319643	0.33871	0.752116	0.14876	0.105408	0.317308	0.11032	0.140625	0.254098	0.99188	0.252822	0.784242	0.154229	0.420732	0.623246	0.520376	0.59176	0.815725	0.308725	0.964522	0.287879	0.090379	0.951114	0.155738	0.184615	0.268293	0.986812	0.260664	0.630162	0.499786	0.313043	0.31746	0.867121	0.070896	0.341463	0.483412	0.312977	0.219092	0.198718	0.942047	0.277677	0.175141	0.961898	0.486432
2670	0.163333	0.338095	0.276786	0.990935	0.989498	0.341071	0.354839	0.772672	0.134986	0.107241	0.317308	0.099644	0.132812	0.278689	0.992372	0.257336	0.777614	0.159204	0.378049	0.613226	0.54232	0.61985	0.773956	0.319911	0.968421	0.30303	0.090379	0.951763	0.139344	0.164103	0.276423	0.985921	0.260664	0.658887	0.517345	0.34087	0.296296	0.864566	0.067164	0.370732	0.511848	0.282443	0.214397	0.192308	0.946979	0.290381	0.146893	0.964055	0.532663
2675	0.173333	0.366667	0.241071	0.989485	0.990482	0.344643	0.370968	0.76058	0.14876	0.111824	0.298077	0.117438	0.148438	0.319672	0.99188	0.239278	0.782769	0.144279	0.439024	0.641283	0.554859	0.61236	0.783784	0.295302	0.973879	0.296296	0.090379	0.953061	0.163934	0.169231	0.260163	0.986455	0.246445	0.597846	0.531478	0.342609	0.306878	0.877342	0.067164	0.336585	0.521327	0.282443	0.215962	0.192308	0.948212	0.283122	0.158192	0.964774	0.498492
2680	0.16	0.338095	0.285714	0.988397	0.988841	0.333929	0.354839	0.793229	0.143251	0.106324	0.298077	0.113879	0.148438	0.286885	0.991142	0.268623	0.773932	0.174129	0.371951	0.649299	0.554859	0.610487	0.776413	0.302013	0.969981	0.30303	0.090379	0.953926	0.163934	0.194872	0.325203	0.984851	0.270142	0.644524	0.53576	0.342609	0.296296	0.864566	0.063433	0.326829	0.521327	0.274809	0.215962	0.205128	0.948829	0.257713	0.146893	0.958303	0.463317
2685	0.173333	0.338095	0.267857	0.986947	0.989826	0.330357	0.354839	0.76058	0.134986	0.109991	0.278846	0.106762	0.164062	0.286885	0.992618	0.243792	0.776878	0.159204	0.445122	0.643287	0.567398	0.642322	0.825553	0.284116	0.976608	0.296296	0.087464	0.956522	0.163934	0.158974	0.252033	0.988416	0.255924	0.682226	0.519486	0.337391	0.291005	0.862862	0.074627	0.321951	0.535545	0.305344	0.209703	0.192308	0.952528	0.281307	0.158192	0.959022	0.497487
2690	0.173333	0.338095	0.276786	0.986584	0.986216	0.326786	0.362903	0.759371	0.157025	0.112741	0.278846	0.11032	0.164062	0.303279	0.992372	0.261851	0.770987	0.164179	0.371951	0.643287	0.53605	0.614232	0.800983	0.326622	0.97232	0.294613	0.090379	0.947869	0.147541	0.184615	0.292683	0.983782	0.2891	0.626571	0.504069	0.349565	0.306878	0.881601	0.067164	0.346341	0.473934	0.290076	0.226917	0.217949	0.94328	0.290381	0.135593	0.956866	0.481407
2695	0.173333	0.338095	0.258929	0.987672	0.989498	0.325	0.346774	0.762999	0.146006	0.108158	0.298077	0.103203	0.15625	0.286885	0.99311	0.264108	0.771723	0.154229	0.414634	0.635271	0.564263	0.636704	0.786241	0.313199	0.97154	0.286195	0.090379	0.95544	0.147541	0.194872	0.292683	0.987703	0.251185	0.617594	0.529336	0.333913	0.312169	0.870528	0.067164	0.37561	0.549763	0.290076	0.236307	0.24359	0.947596	0.295826	0.158192	0.956147	0.490452
2700	0.173333	0.352381	0.285714	0.986947	0.989826	0.360714	0.362903	0.755744	0.14876	0.106324	0.288462	0.120996	0.15625	0.319672	0.99188	0.239278	0.784242	0.144279	0.396341	0.613226	0.554859	0.636704	0.791155	0.333333	0.97193	0.301347	0.090379	0.95133	0.139344	0.158974	0.260163	0.984673	0.274882	0.660682	0.528908	0.326957	0.333333	0.858603	0.070896	0.341463	0.592417	0.274809	0.222222	0.217949	0.959926	0.268603	0.141243	0.963336	0.504523
2705	0.183333	0.371429	0.267857	0.988397	0.988841	0.344643	0.354839	0.775091	0.151515	0.109991	0.288462	0.128114	0.148438	0.278689	0.991634	0.257336	0.784978	0.149254	0.439024	0.673347	0.557994	0.617978	0.823096	0.313199	0.967641	0.294613	0.093294	0.95133	0.147541	0.174359	0.268293	0.98699	0.308057	0.617594	0.537045	0.306087	0.280423	0.870528	0.067164	0.360976	0.601896	0.312977	0.203443	0.205128	0.949445	0.290381	0.146893	0.954709	0.490452
2710	0.18	0.342857	0.267857	0.989123	0.988185	0.353571	0.395161	0.777509	0.151515	0.111824	0.288462	0.117438	0.148438	0.295082	0.992372	0.209932	0.759941	0.164179	0.371951	0.639279	0.520376	0.601124	0.797297	0.308725	0.97037	0.30303	0.084548	0.9496	0.180328	0.169231	0.268293	0.985564	0.270142	0.642729	0.527195	0.342609	0.296296	0.864566	0.070896	0.312195	0.511848	0.274809	0.217527	0.192308	0.956843	0.283122	0.141243	0.964774	0.492462
2715	0.166667	0.342857	0.294643	0.988035	0.98917	0.3375	0.354839	0.785973	0.146006	0.103575	0.298077	0.117438	0.148438	0.278689	0.992618	0.248307	0.75405	0.144279	0.384146	0.641283	0.579937	0.642322	0.791155	0.299776	0.973489	0.296296	0.093294	0.951763	0.163934	0.184615	0.268293	0.984495	0.293839	0.628366	0.522912	0.333913	0.312169	0.87138	0.074627	0.356098	0.521327	0.282443	0.230047	0.185897	0.946979	0.290381	0.158192	0.96693	0.506533
2720	0.18	0.347619	0.285714	0.987672	0.988841	0.332143	0.354839	0.787183	0.151515	0.104491	0.288462	0.106762	0.148438	0.319672	0.99188	0.255079	0.782032	0.169154	0.408537	0.677355	0.548589	0.621723	0.776413	0.308725	0.97154	0.299663	0.087464	0.951979	0.163934	0.158974	0.252033	0.98699	0.251185	0.658887	0.522912	0.342609	0.322751	0.866269	0.067164	0.321951	0.50237	0.290076	0.230047	0.192308	0.951295	0.321234	0.180791	0.951114	0.511558
2725	0.17	0.361905	0.276786	0.988397	0.990154	0.332143	0.322581	0.783555	0.132231	0.112741	0.307692	0.117438	0.132812	0.278689	0.991388	0.264108	0.770987	0.154229	0.384146	0.649299	0.570533	0.651685	0.789926	0.284116	0.964133	0.292929	0.093294	0.953061	0.147541	0.179487	0.260163	0.988059	0.2891	0.583483	0.544325	0.347826	0.338624	0.876491	0.070896	0.370732	0.554502	0.29771	0.209703	0.198718	0.951911	0.303085	0.152542	0.956147	0.494472
2730	0.173333	0.328571	0.303571	0.987672	0.992452	0.348214	0.354839	0.766626	0.134986	0.108158	0.278846	0.113879	0.164062	0.270492	0.994094	0.277652	0.768041	0.149254	0.384146	0.649299	0.523511	0.586142	0.802211	0.299776	0.967641	0.291246	0.09621	0.949816	0.155738	0.164103	0.260163	0.986277	0.2891	0.628366	0.513062	0.323478	0.275132	0.875639	0.070896	0.297561	0.492891	0.282443	0.231612	0.192308	0.944513	0.279492	0.146893	0.961179	0.512563
2735	0.186667	0.328571	0.285714	0.987672	0.987857	0.335714	0.41129	0.779927	0.15427	0.106324	0.288462	0.117438	0.15625	0.295082	0.992864	0.223476	0.772459	0.159204	0.396341	0.675351	0.557994	0.621723	0.775184	0.295302	0.967251	0.291246	0.084548	0.9496	0.147541	0.158974	0.260163	0.985386	0.274882	0.678636	0.508351	0.337391	0.291005	0.856899	0.067164	0.331707	0.526066	0.282443	0.234742	0.205128	0.954994	0.292196	0.158192	0.967649	0.488442
2740	0.173333	0.338095	0.294643	0.989848	0.990811	0.326786	0.354839	0.744861	0.15427	0.119157	0.278846	0.124555	0.140625	0.319672	0.994587	0.264108	0.773932	0.154229	0.426829	0.637275	0.545455	0.614232	0.788698	0.299776	0.966472	0.294613	0.090379	0.955224	0.155738	0.169231	0.252033	0.98699	0.279621	0.664273	0.52334	0.325217	0.275132	0.873935	0.067164	0.331707	0.601896	0.267176	0.215962	0.185897	0.953761	0.3049	0.169492	0.953271	0.514573
2745	0.17	0.352381	0.267857	0.992386	0.991467	0.344643	0.362903	0.764208	0.14876	0.107241	0.259615	0.124555	0.148438	0.270492	0.993602	0.252822	0.77025	0.149254	0.378049	0.625251	0.564263	0.625468	0.800983	0.324385	0.963353	0.292929	0.090379	0.951763	0.155738	0.174359	0.235772	0.985564	0.270142	0.640934	0.515632	0.34087	0.328042	0.863714	0.070896	0.356098	0.563981	0.290076	0.214397	0.211538	0.948829	0.321234	0.158192	0.962617	0.493467
2750	0.176667	0.357143	0.25	0.99021	0.991139	0.326786	0.354839	0.771463	0.140496	0.111824	0.269231	0.11032	0.132812	0.311475	0.993848	0.243792	0.774669	0.169154	0.378049	0.653307	0.54232	0.640449	0.792383	0.315436	0.966862	0.287879	0.087464	0.950032	0.155738	0.169231	0.260163	0.984673	0.298578	0.639138	0.538758	0.323478	0.31746	0.876491	0.059701	0.37561	0.578199	0.320611	0.223787	0.211538	0.949445	0.306715	0.129944	0.961898	0.454271
2755	0.183333	0.347619	0.285714	0.988397	0.991467	0.333929	0.314516	0.773881	0.137741	0.113657	0.278846	0.124555	0.132812	0.319672	0.992126	0.259594	0.781296	0.149254	0.396341	0.653307	0.579937	0.666667	0.780098	0.324385	0.964522	0.292929	0.090379	0.952196	0.147541	0.153846	0.203252	0.986812	0.2891	0.658887	0.526338	0.326957	0.291005	0.88586	0.067164	0.341463	0.563981	0.29771	0.208138	0.179487	0.954994	0.306715	0.141243	0.964055	0.471357
2760	0.173333	0.366667	0.25	0.989848	0.993108	0.325	0.362903	0.772672	0.134986	0.116407	0.278846	0.120996	0.148438	0.319672	0.994094	0.23702	0.779087	0.154229	0.390244	0.647295	0.554859	0.621723	0.793612	0.295302	0.97193	0.296296	0.099125	0.955657	0.139344	0.184615	0.284553	0.98895	0.293839	0.657092	0.534904	0.342609	0.306878	0.856048	0.05597	0.37561	0.582938	0.282443	0.231612	0.179487	0.951911	0.266788	0.146893	0.962617	0.483417
2765	0.18	0.366667	0.321429	0.99021	0.989498	0.323214	0.395161	0.775091	0.146006	0.112741	0.269231	0.124555	0.140625	0.286885	0.994341	0.261851	0.764359	0.174129	0.408537	0.657315	0.523511	0.661049	0.800983	0.310962	0.963743	0.301347	0.090379	0.949167	0.147541	0.14359	0.260163	0.987703	0.260664	0.631957	0.527623	0.358261	0.291005	0.857751	0.05597	0.365854	0.545024	0.282443	0.226917	0.205128	0.949445	0.31216	0.169492	0.958303	0.482412
2770	0.18	0.361905	0.267857	0.991298	0.98917	0.319643	0.387097	0.755744	0.151515	0.111824	0.278846	0.124555	0.132812	0.295082	0.993356	0.241535	0.758468	0.149254	0.420732	0.627255	0.539185	0.625468	0.77887	0.297539	0.966472	0.304714	0.081633	0.953493	0.147541	0.164103	0.268293	0.98699	0.260664	0.617594	0.521627	0.34087	0.285714	0.860307	0.059701	0.35122	0.563981	0.267176	0.214397	0.198718	0.948829	0.3049	0.146893	0.966211	0.508543
2775	0.176667	0.371429	0.303571	0.990573	0.989498	0.326786	0.346774	0.778718	0.151515	0.109074	0.288462	0.11032	0.132812	0.278689	0.994094	0.259594	0.782769	0.154229	0.408537	0.641283	0.498433	0.616105	0.797297	0.328859	0.973489	0.294613	0.090379	0.956305	0.155738	0.158974	0.260163	0.987525	0.255924	0.644524	0.539615	0.351304	0.301587	0.866269	0.059701	0.321951	0.49763	0.312977	0.231612	0.198718	0.950678	0.295826	0.141243	0.966211	0.502513
2780	0.186667	0.352381	0.258929	0.990935	0.991795	0.339286	0.362903	0.782346	0.151515	0.109991	0.269231	0.106762	0.140625	0.295082	0.994341	0.257336	0.787187	0.154229	0.420732	0.657315	0.539185	0.623596	0.781327	0.315436	0.966082	0.286195	0.09621	0.955008	0.180328	0.189744	0.308943	0.986633	0.279621	0.651706	0.527623	0.353043	0.338624	0.883305	0.063433	0.331707	0.516588	0.290076	0.198748	0.185897	0.956227	0.315789	0.118644	0.956866	0.518593
2785	0.183333	0.380952	0.267857	0.990935	0.993108	0.3625	0.370968	0.782346	0.14876	0.111824	0.298077	0.106762	0.132812	0.295082	0.994587	0.27088	0.782032	0.159204	0.439024	0.651303	0.554859	0.651685	0.787469	0.324385	0.97115	0.287879	0.081633	0.958252	0.155738	0.148718	0.243902	0.987346	0.293839	0.658887	0.524625	0.306087	0.328042	0.862862	0.067164	0.35122	0.56872	0.282443	0.225352	0.185897	0.946363	0.284936	0.141243	0.961179	0.475377
2790	0.186667	0.338095	0.294643	0.988035	0.991795	0.355357	0.354839	0.766626	0.14876	0.114574	0.240385	0.11032	0.132812	0.311475	0.992864	0.266366	0.778351	0.144279	0.426829	0.619238	0.551724	0.614232	0.773956	0.308725	0.966082	0.291246	0.093294	0.951114	0.172131	0.179487	0.300813	0.99002	0.293839	0.642729	0.529764	0.330435	0.296296	0.867973	0.063433	0.341463	0.530806	0.282443	0.214397	0.192308	0.945129	0.290381	0.152542	0.961898	0.479397
2795	0.19	0.390476	0.241071	0.991298	0.991795	0.319643	0.354839	0.766626	0.137741	0.120073	0.298077	0.128114	0.140625	0.278689	0.99311	0.275395	0.771723	0.154229	0.378049	0.635271	0.548589	0.627341	0.781327	0.331096	0.966862	0.292929	0.075802	0.950898	0.163934	0.179487	0.243902	0.988237	0.28436	0.657092	0.543897	0.356522	0.296296	0.850085	0.059701	0.356098	0.56872	0.259542	0.233177	0.198718	0.945746	0.286751	0.141243	0.964774	0.503518
2800	0.176667	0.366667	0.241071	0.988035	0.991467	0.358929	0.379032	0.779927	0.143251	0.104491	0.269231	0.106762	0.125	0.286885	0.992372	0.257336	0.796024	0.159204	0.396341	0.635271	0.489028	0.653558	0.782555	0.281879	0.97271	0.289562	0.081633	0.951547	0.172131	0.164103	0.268293	0.986633	0.322275	0.653501	0.522912	0.346087	0.328042	0.866269	0.052239	0.365854	0.511848	0.259542	0.214397	0.192308	0.954994	0.303085	0.129944	0.958303	0.493467
2805	0.183333	0.371429	0.258929	0.989123	0.991467	0.326786	0.306452	0.764208	0.14876	0.106324	0.298077	0.128114	0.148438	0.278689	0.992372	0.27088	0.768778	0.154229	0.420732	0.641283	0.517241	0.625468	0.782555	0.295302	0.97271	0.286195	0.078717	0.948302	0.172131	0.2	0.252033	0.986099	0.28436	0.640934	0.533191	0.347826	0.31746	0.869676	0.052239	0.326829	0.563981	0.335878	0.219092	0.205128	0.952528	0.310345	0.135593	0.961179	0.501508
2810	0.19	0.366667	0.232143	0.989485	0.991139	0.326786	0.354839	0.741233	0.14876	0.113657	0.278846	0.120996	0.132812	0.295082	0.992126	0.239278	0.779087	0.154229	0.384146	0.61523	0.554859	0.604869	0.789926	0.315436	0.97115	0.287879	0.081633	0.955873	0.147541	0.138462	0.243902	0.987525	0.274882	0.621185	0.528908	0.365217	0.285714	0.864566	0.063433	0.356098	0.516588	0.274809	0.222222	0.224359	0.956843	0.295826	0.135593	0.957584	0.495477
2815	0.173333	0.357143	0.276786	0.991298	0.988185	0.333929	0.33871	0.7763	0.146006	0.113657	0.288462	0.11032	0.132812	0.319672	0.993356	0.261851	0.779823	0.154229	0.384146	0.627255	0.539185	0.608614	0.786241	0.319911	0.969201	0.291246	0.090379	0.947653	0.155738	0.14359	0.260163	0.988594	0.298578	0.606822	0.543897	0.344348	0.269841	0.870528	0.059701	0.326829	0.559242	0.290076	0.231612	0.224359	0.951295	0.290381	0.175141	0.957584	0.480402
2820	0.19	0.366667	0.25	0.988035	0.988513	0.342857	0.322581	0.752116	0.151515	0.112741	0.278846	0.103203	0.132812	0.303279	0.992372	0.248307	0.778351	0.159204	0.353659	0.639279	0.570533	0.61236	0.802211	0.299776	0.964522	0.29798	0.093294	0.952844	0.147541	0.184615	0.292683	0.985564	0.279621	0.639138	0.52591	0.34087	0.306878	0.869676	0.067164	0.297561	0.540284	0.282443	0.230047	0.205128	0.95746	0.295826	0.158192	0.96046	0.516583
2825	0.17	0.361905	0.25	0.990935	0.988841	0.3375	0.354839	0.783555	0.143251	0.105408	0.307692	0.117438	0.140625	0.286885	0.99188	0.239278	0.784242	0.159204	0.384146	0.619238	0.598746	0.64794	0.804668	0.302013	0.968811	0.30303	0.099125	0.949816	0.163934	0.184615	0.317073	0.986455	0.298578	0.62298	0.540471	0.344348	0.322751	0.864566	0.078358	0.331707	0.540284	0.290076	0.234742	0.237179	0.949445	0.290381	0.129944	0.956866	0.495477
2830	0.183333	0.395238	0.294643	0.990935	0.988841	0.333929	0.387097	0.755744	0.143251	0.112741	0.278846	0.113879	0.148438	0.262295	0.993356	0.250564	0.783505	0.154229	0.414634	0.669339	0.576803	0.623596	0.804668	0.302013	0.966082	0.291246	0.090379	0.950032	0.163934	0.184615	0.292683	0.98699	0.270142	0.630162	0.52591	0.358261	0.31746	0.870528	0.074627	0.326829	0.545024	0.305344	0.217527	0.211538	0.950678	0.297641	0.169492	0.963336	0.513568
2835	0.203333	0.352381	0.241071	0.991661	0.992452	0.360714	0.346774	0.788392	0.126722	0.106324	0.278846	0.113879	0.148438	0.311475	0.994587	0.225734	0.78056	0.154229	0.402439	0.637275	0.548589	0.604869	0.797297	0.313199	0.969591	0.30303	0.087464	0.950681	0.155738	0.158974	0.276423	0.984138	0.317536	0.671454	0.519058	0.335652	0.312169	0.873935	0.067164	0.331707	0.516588	0.267176	0.223787	0.237179	0.951295	0.294011	0.163842	0.961898	0.478392
2840	0.18	0.361905	0.303571	0.990935	0.991467	0.328571	0.354839	0.782346	0.151515	0.109991	0.278846	0.120996	0.140625	0.336066	0.993602	0.261851	0.786451	0.154229	0.323171	0.627255	0.573668	0.61985	0.789926	0.304251	0.966472	0.296296	0.090379	0.95133	0.139344	0.179487	0.268293	0.987168	0.317536	0.671454	0.528051	0.349565	0.291005	0.862862	0.070896	0.336585	0.578199	0.282443	0.219092	0.205128	0.946363	0.292196	0.163842	0.95399	0.499497
2845	0.176667	0.371429	0.267857	0.99021	0.987201	0.333929	0.41129	0.787183	0.143251	0.108158	0.288462	0.120996	0.148438	0.295082	0.994094	0.257336	0.783505	0.149254	0.359756	0.653307	0.573668	0.655431	0.785012	0.302013	0.974269	0.294613	0.075802	0.952412	0.147541	0.189744	0.268293	0.987703	0.317536	0.640934	0.519486	0.349565	0.322751	0.867973	0.074627	0.346341	0.616114	0.305344	0.211268	0.205128	0.946363	0.277677	0.135593	0.96046	0.492462
2850	0.196667	0.357143	0.285714	0.990573	0.991139	0.3375	0.354839	0.753325	0.15978	0.101742	0.326923	0.11032	0.171875	0.286885	0.993602	0.300226	0.786451	0.154229	0.396341	0.631263	0.570533	0.61985	0.773956	0.315436	0.973489	0.292929	0.090379	0.951979	0.147541	0.2	0.235772	0.988059	0.274882	0.644524	0.537045	0.347826	0.338624	0.879046	0.074627	0.321951	0.563981	0.282443	0.217527	0.230769	0.951911	0.277677	0.141243	0.95399	0.481407
2855	0.186667	0.366667	0.267857	0.99021	0.988841	0.305357	0.330645	0.778718	0.137741	0.107241	0.269231	0.096085	0.15625	0.262295	0.992864	0.239278	0.759205	0.154229	0.396341	0.619238	0.539185	0.64794	0.787469	0.284116	0.97154	0.294613	0.081633	0.952628	0.139344	0.164103	0.203252	0.988594	0.303318	0.617594	0.518201	0.347826	0.301587	0.870528	0.078358	0.326829	0.535545	0.290076	0.217527	0.224359	0.95561	0.303085	0.158192	0.961898	0.488442
2860	0.193333	0.352381	0.276786	0.991298	0.988841	0.335714	0.379032	0.784764	0.134986	0.113657	0.269231	0.120996	0.148438	0.278689	0.99188	0.255079	0.768778	0.144279	0.371951	0.687375	0.595611	0.589888	0.777641	0.295302	0.97154	0.292929	0.087464	0.951547	0.147541	0.194872	0.260163	0.988594	0.2891	0.639138	0.528908	0.36	0.312169	0.874787	0.078358	0.321951	0.611374	0.274809	0.234742	0.211538	0.948212	0.275862	0.129944	0.966211	0.500503
2865	0.18	0.371429	0.267857	0.993474	0.990482	0.339286	0.362903	0.76058	0.146006	0.109074	0.317308	0.106762	0.148438	0.295082	0.992618	0.234763	0.782769	0.159204	0.371951	0.633267	0.54232	0.623596	0.781327	0.302013	0.97076	0.304714	0.093294	0.951114	0.139344	0.174359	0.284553	0.987703	0.312796	0.648115	0.531906	0.325217	0.328042	0.879898	0.074627	0.356098	0.56872	0.274809	0.219092	0.205128	0.946979	0.281307	0.135593	0.971963	0.475377
2870	0.186667	0.371429	0.303571	0.991298	0.991795	0.341071	0.314516	0.76179	0.14876	0.104491	0.288462	0.103203	0.148438	0.319672	0.99311	0.234763	0.762887	0.164179	0.359756	0.687375	0.564263	0.621723	0.810811	0.279642	0.97193	0.291246	0.090379	0.947653	0.147541	0.179487	0.252033	0.985921	0.293839	0.64632	0.528908	0.323478	0.359788	0.878194	0.070896	0.331707	0.606635	0.282443	0.222222	0.217949	0.950062	0.315789	0.129944	0.962617	0.502513
2875	0.183333	0.37619	0.285714	0.990935	0.991795	0.344643	0.370968	0.766626	0.146006	0.109074	0.269231	0.128114	0.15625	0.295082	0.994833	0.275395	0.78056	0.159204	0.396341	0.625251	0.539185	0.574906	0.789926	0.308725	0.975049	0.296296	0.087464	0.951114	0.147541	0.194872	0.300813	0.988237	0.293839	0.655296	0.519486	0.332174	0.328042	0.872232	0.070896	0.331707	0.616114	0.290076	0.205008	0.224359	0.956227	0.281307	0.129944	0.964055	0.501508
2880	0.166667	0.361905	0.276786	0.989848	0.989498	0.328571	0.346774	0.772672	0.143251	0.107241	0.278846	0.117438	0.140625	0.295082	0.993356	0.252822	0.773196	0.154229	0.384146	0.657315	0.551724	0.610487	0.788698	0.35123	0.974659	0.291246	0.090379	0.955657	0.139344	0.164103	0.268293	0.989485	0.298578	0.631957	0.551606	0.349565	0.333333	0.88075	0.078358	0.356098	0.597156	0.282443	0.217527	0.205128	0.951911	0.274047	0.146893	0.964055	0.467337
2885	0.19	0.380952	0.241071	0.991298	0.990154	0.333929	0.322581	0.787183	0.132231	0.110907	0.259615	0.113879	0.132812	0.286885	0.992864	0.288939	0.796024	0.159204	0.426829	0.639279	0.567398	0.627341	0.80344	0.319911	0.97115	0.294613	0.087464	0.951763	0.139344	0.184615	0.292683	0.989128	0.303318	0.658887	0.515632	0.32	0.338624	0.879898	0.078358	0.346341	0.578199	0.290076	0.239437	0.205128	0.947596	0.295826	0.129944	0.969087	0.494472
2890	0.19	0.361905	0.241071	0.990573	0.991467	0.305357	0.395161	0.7763	0.134986	0.113657	0.278846	0.106762	0.140625	0.286885	0.992864	0.284424	0.78866	0.154229	0.439024	0.647295	0.573668	0.599251	0.786241	0.313199	0.973489	0.29798	0.084548	0.953277	0.155738	0.158974	0.292683	0.987703	0.270142	0.633752	0.526767	0.358261	0.280423	0.865417	0.078358	0.331707	0.597156	0.274809	0.209703	0.211538	0.948212	0.286751	0.158192	0.96693	0.471357
2895	0.176667	0.361905	0.276786	0.992023	0.990154	0.294643	0.346774	0.762999	0.157025	0.110907	0.288462	0.11032	0.132812	0.311475	0.994341	0.268623	0.808542	0.149254	0.359756	0.673347	0.623824	0.631086	0.80344	0.286353	0.968421	0.291246	0.090379	0.95133	0.155738	0.179487	0.243902	0.988772	0.28436	0.628366	0.531049	0.356522	0.301587	0.876491	0.08209	0.331707	0.611374	0.290076	0.233177	0.192308	0.953761	0.266788	0.135593	0.970525	0.473367
2900	0.183333	0.319048	0.303571	0.991298	0.987529	0.296429	0.387097	0.773881	0.151515	0.106324	0.307692	0.106762	0.140625	0.270492	0.992864	0.284424	0.784978	0.139303	0.45122	0.635271	0.570533	0.597378	0.797297	0.308725	0.973879	0.289562	0.081633	0.953277	0.172131	0.189744	0.284553	0.987703	0.293839	0.669659	0.536617	0.34087	0.31746	0.866269	0.067164	0.37561	0.611374	0.244275	0.208138	0.224359	0.954377	0.274047	0.169492	0.966211	0.475377
2905	0.186667	0.371429	0.3125	0.992023	0.990811	0.321429	0.379032	0.777509	0.140496	0.108158	0.278846	0.11032	0.132812	0.270492	0.99311	0.250564	0.78056	0.144279	0.378049	0.647295	0.567398	0.636704	0.796069	0.344519	0.973879	0.292929	0.081633	0.952196	0.155738	0.179487	0.300813	0.99002	0.28436	0.587074	0.526767	0.337391	0.343915	0.867973	0.074627	0.331707	0.56872	0.274809	0.225352	0.211538	0.949445	0.290381	0.152542	0.963336	0.482412
2910	0.166667	0.361905	0.267857	0.991661	0.989826	0.317857	0.330645	0.787183	0.137741	0.117324	0.259615	0.11032	0.148438	0.286885	0.993602	0.268623	0.790869	0.154229	0.396341	0.655311	0.53605	0.631086	0.77887	0.310962	0.973099	0.294613	0.087464	0.955008	0.163934	0.194872	0.308943	0.986633	0.2891	0.67325	0.525482	0.365217	0.338624	0.870528	0.078358	0.317073	0.611374	0.274809	0.223787	0.192308	0.950678	0.277677	0.141243	0.961898	0.488442
2915	0.186667	0.357143	0.303571	0.991298	0.991467	0.328571	0.346774	0.79081	0.123967	0.102658	0.278846	0.120996	0.15625	0.270492	0.992864	0.243792	0.776878	0.159204	0.420732	0.647295	0.567398	0.608614	0.793612	0.306488	0.976608	0.30303	0.084548	0.952844	0.147541	0.194872	0.292683	0.988594	0.274882	0.64991	0.52334	0.393043	0.306878	0.872232	0.074627	0.317073	0.563981	0.274809	0.220657	0.179487	0.949445	0.279492	0.146893	0.964774	0.474372
2920	0.176667	0.347619	0.285714	0.991298	0.991467	0.339286	0.379032	0.779927	0.143251	0.106324	0.288462	0.131673	0.140625	0.262295	0.992618	0.275395	0.787187	0.154229	0.463415	0.667335	0.551724	0.604869	0.813268	0.275168	0.975049	0.287879	0.084548	0.95133	0.147541	0.153846	0.284553	0.988416	0.303318	0.662478	0.532762	0.34087	0.338624	0.867121	0.070896	0.360976	0.563981	0.290076	0.237872	0.211538	0.949445	0.268603	0.141243	0.959022	0.489447
2925	0.19	0.347619	0.276786	0.992748	0.990154	0.291071	0.33871	0.792019	0.140496	0.111824	0.25	0.124555	0.132812	0.286885	0.992126	0.284424	0.767305	0.149254	0.414634	0.627255	0.570533	0.640449	0.809582	0.306488	0.974659	0.30303	0.09621	0.951763	0.147541	0.153846	0.268293	0.990376	0.28436	0.639138	0.531906	0.349565	0.343915	0.873935	0.074627	0.360976	0.625592	0.274809	0.222222	0.179487	0.951911	0.3049	0.146893	0.969806	0.488442
2930	0.176667	0.342857	0.267857	0.993474	0.991795	0.307143	0.354839	0.7763	0.146006	0.105408	0.278846	0.120996	0.132812	0.336066	0.993848	0.268623	0.783505	0.134328	0.408537	0.691383	0.570533	0.588015	0.807125	0.337808	0.969201	0.29798	0.078717	0.947653	0.147541	0.164103	0.300813	0.987168	0.308057	0.657092	0.521627	0.332174	0.343915	0.873083	0.074627	0.341463	0.549763	0.282443	0.197183	0.185897	0.953144	0.266788	0.141243	0.966211	0.486432
2935	0.176667	0.338095	0.285714	0.991298	0.992452	0.317857	0.387097	0.782346	0.134986	0.116407	0.298077	0.103203	0.140625	0.303279	0.993602	0.284424	0.771723	0.149254	0.396341	0.645291	0.576803	0.651685	0.787469	0.317673	0.973099	0.299663	0.093294	0.950249	0.163934	0.174359	0.292683	0.988416	0.279621	0.635548	0.536617	0.389565	0.312169	0.879046	0.067164	0.331707	0.587678	0.259542	0.226917	0.185897	0.951295	0.299456	0.158192	0.965492	0.512563
2940	0.186667	0.361905	0.276786	0.994199	0.988513	0.344643	0.354839	0.765417	0.126722	0.111824	0.278846	0.117438	0.125	0.278689	0.99311	0.27088	0.777614	0.139303	0.420732	0.643287	0.539185	0.59176	0.800983	0.308725	0.974659	0.30303	0.087464	0.945057	0.147541	0.189744	0.292683	0.98895	0.279621	0.637343	0.537901	0.344348	0.343915	0.886712	0.070896	0.35122	0.625592	0.312977	0.222222	0.217949	0.95746	0.299456	0.163842	0.967649	0.493467
2945	0.176667	0.347619	0.294643	0.989485	0.990154	0.319643	0.346774	0.778718	0.137741	0.109991	0.288462	0.117438	0.140625	0.286885	0.993356	0.31377	0.756259	0.144279	0.408537	0.637275	0.554859	0.649813	0.826781	0.302013	0.975828	0.299663	0.084548	0.950898	0.147541	0.169231	0.292683	0.988594	0.246445	0.635548	0.531049	0.325217	0.328042	0.879046	0.08209	0.321951	0.559242	0.274809	0.214397	0.198718	0.948829	0.281307	0.135593	0.962617	0.511558
2950	0.176667	0.361905	0.276786	0.993836	0.987529	0.308929	0.354839	0.79081	0.137741	0.105408	0.278846	0.142349	0.148438	0.327869	0.99311	0.275395	0.797496	0.144279	0.365854	0.659319	0.601881	0.651685	0.818182	0.310962	0.973099	0.30303	0.087464	0.95133	0.147541	0.184615	0.284553	0.988416	0.279621	0.655296	0.543897	0.346087	0.306878	0.867121	0.067164	0.297561	0.658768	0.29771	0.217527	0.192308	0.948212	0.284936	0.146893	0.96693	0.498492
2955	0.173333	0.328571	0.276786	0.991661	0.987857	0.323214	0.387097	0.782346	0.143251	0.106324	0.259615	0.124555	0.15625	0.319672	0.992126	0.27991	0.774669	0.144279	0.414634	0.655311	0.570533	0.629213	0.77887	0.281879	0.973489	0.306397	0.087464	0.950465	0.155738	0.174359	0.300813	0.98895	0.279621	0.617594	0.540043	0.335652	0.328042	0.876491	0.078358	0.326829	0.563981	0.290076	0.214397	0.192308	0.953144	0.297641	0.141243	0.968368	0.503518
2960	0.18	0.342857	0.276786	0.990573	0.98917	0.330357	0.354839	0.765417	0.14876	0.102658	0.288462	0.124555	0.140625	0.278689	0.993848	0.257336	0.801915	0.139303	0.457317	0.671343	0.61442	0.621723	0.809582	0.288591	0.97271	0.29798	0.075802	0.946139	0.147541	0.179487	0.308943	0.987881	0.251185	0.655296	0.522912	0.306087	0.333333	0.872232	0.070896	0.380488	0.582938	0.305344	0.205008	0.166667	0.958076	0.295826	0.124294	0.964055	0.467337
2965	0.17	0.371429	0.276786	0.990573	0.991139	0.316071	0.33871	0.7763	0.132231	0.105408	0.307692	0.11032	0.140625	0.327869	0.992126	0.259594	0.787923	0.144279	0.445122	0.643287	0.589342	0.602996	0.809582	0.281879	0.975439	0.291246	0.078717	0.953061	0.147541	0.174359	0.317073	0.988772	0.298578	0.669659	0.52591	0.356522	0.301587	0.86201	0.070896	0.336585	0.611374	0.251908	0.211268	0.217949	0.954377	0.281307	0.180791	0.962617	0.489447
2970	0.166667	0.333333	0.267857	0.992023	0.988185	0.316071	0.346774	0.759371	0.146006	0.102658	0.298077	0.106762	0.148438	0.303279	0.99311	0.243792	0.79676	0.149254	0.396341	0.653307	0.573668	0.623596	0.788698	0.302013	0.975049	0.287879	0.087464	0.952412	0.147541	0.184615	0.308943	0.988416	0.274882	0.70018	0.526767	0.326957	0.291005	0.872232	0.063433	0.312195	0.563981	0.282443	0.211268	0.198718	0.948212	0.30127	0.158192	0.964055	0.505528
2975	0.18	0.338095	0.285714	0.992386	0.987201	0.317857	0.387097	0.756953	0.129477	0.109074	0.269231	0.117438	0.132812	0.286885	0.995079	0.255079	0.807069	0.154229	0.414634	0.655311	0.545455	0.638577	0.813268	0.315436	0.97076	0.304714	0.090379	0.952196	0.155738	0.164103	0.325203	0.990554	0.279621	0.710952	0.539186	0.313043	0.301587	0.886712	0.070896	0.331707	0.625592	0.267176	0.231612	0.198718	0.956843	0.3049	0.175141	0.965492	0.486432
2980	0.173333	0.371429	0.241071	0.989848	0.990482	0.342857	0.322581	0.754534	0.129477	0.098075	0.259615	0.117438	0.15625	0.327869	0.994833	0.27088	0.798233	0.139303	0.414634	0.643287	0.592476	0.649813	0.786241	0.293065	0.975439	0.286195	0.090379	0.948951	0.147541	0.2	0.292683	0.989485	0.265403	0.637343	0.531049	0.342609	0.328042	0.879898	0.074627	0.346341	0.559242	0.274809	0.228482	0.179487	0.949445	0.283122	0.175141	0.965492	0.512563
2985	0.2	0.309524	0.241071	0.992386	0.990482	0.3375	0.33871	0.783555	0.140496	0.105408	0.317308	0.103203	0.164062	0.311475	0.993356	0.250564	0.777614	0.149254	0.445122	0.645291	0.548589	0.614232	0.788698	0.308725	0.97154	0.294613	0.084548	0.953493	0.155738	0.179487	0.300813	0.988059	0.2891	0.612208	0.531906	0.354783	0.301587	0.867973	0.074627	0.336585	0.597156	0.267176	0.217527	0.166667	0.951295	0.315789	0.158192	0.962617	0.520603
2990	0.176667	0.357143	0.232143	0.992386	0.990482	0.323214	0.370968	0.76058	0.14876	0.103575	0.25	0.117438	0.140625	0.352459	0.993848	0.257336	0.814433	0.154229	0.420732	0.665331	0.595611	0.636704	0.785012	0.284116	0.973099	0.291246	0.093294	0.953493	0.155738	0.2	0.276423	0.98895	0.265403	0.62298	0.534904	0.30087	0.31746	0.873083	0.074627	0.331707	0.56872	0.282443	0.192488	0.185897	0.953144	0.284936	0.146893	0.968368	0.504523
2995	0.18	0.361905	0.258929	0.994561	0.990811	0.319643	0.33871	0.771463	0.146006	0.113657	0.326923	0.124555	0.148438	0.311475	0.993356	0.248307	0.811487	0.159204	0.426829	0.637275	0.532915	0.623596	0.797297	0.284116	0.974269	0.292929	0.081633	0.950032	0.139344	0.194872	0.308943	0.988772	0.279621	0.633752	0.546467	0.346087	0.349206	0.863714	0.067164	0.312195	0.601896	0.282443	0.209703	0.185897	0.95746	0.30853	0.152542	0.967649	0.483417
3000	0.17	0.338095	0.276786	0.993836	0.990811	0.328571	0.387097	0.783555	0.129477	0.108158	0.298077	0.113879	0.140625	0.303279	0.992372	0.24605	0.81296	0.149254	0.45122	0.635271	0.529781	0.61985	0.807125	0.324385	0.973489	0.287879	0.078717	0.949384	0.163934	0.164103	0.252033	0.989128	0.274882	0.642729	0.546039	0.335652	0.301587	0.872232	0.08209	0.35122	0.540284	0.305344	0.214397	0.185897	0.959309	0.263158	0.158192	0.956866	0.497487
3005	0.186667	0.366667	0.25	0.990573	0.988185	0.326786	0.362903	0.783555	0.140496	0.104491	0.25	0.117438	0.15625	0.336066	0.994341	0.252822	0.784242	0.144279	0.426829	0.643287	0.567398	0.601124	0.782555	0.319911	0.977778	0.292929	0.087464	0.953926	0.155738	0.164103	0.292683	0.989485	0.279621	0.639138	0.534047	0.351304	0.322751	0.878194	0.085821	0.307317	0.578199	0.328244	0.222222	0.185897	0.949445	0.3049	0.135593	0.968368	0.485427
3010	0.173333	0.342857	0.223214	0.992748	0.991139	0.330357	0.33871	0.785973	0.129477	0.100825	0.307692	0.11032	0.148438	0.319672	0.993602	0.252822	0.801915	0.164179	0.426829	0.663327	0.592476	0.636704	0.788698	0.299776	0.97271	0.30303	0.090379	0.9496	0.147541	0.184615	0.276423	0.990198	0.260664	0.664273	0.527623	0.349565	0.31746	0.878194	0.085821	0.341463	0.611374	0.267176	0.219092	0.166667	0.958693	0.30127	0.163842	0.962617	0.485427
3015	0.16	0.371429	0.223214	0.992386	0.990811	0.314286	0.330645	0.7763	0.146006	0.108158	0.307692	0.131673	0.15625	0.295082	0.993602	0.241535	0.805596	0.164179	0.432927	0.655311	0.53605	0.621723	0.791155	0.277405	0.976998	0.29798	0.087464	0.951547	0.139344	0.174359	0.300813	0.989841	0.260664	0.664273	0.541328	0.351304	0.328042	0.885009	0.089552	0.336585	0.57346	0.274809	0.220657	0.185897	0.951911	0.290381	0.129944	0.961898	0.484422
3020	0.183333	0.37619	0.232143	0.989123	0.989498	0.319643	0.403226	0.769045	0.137741	0.107241	0.259615	0.11032	0.148438	0.270492	0.994094	0.252822	0.815169	0.139303	0.426829	0.667335	0.557994	0.657303	0.809582	0.293065	0.968421	0.292929	0.090379	0.952196	0.155738	0.184615	0.211382	0.988772	0.265403	0.644524	0.52848	0.337391	0.301587	0.884157	0.097015	0.336585	0.535545	0.29771	0.230047	0.173077	0.953761	0.297641	0.175141	0.959022	0.496482
3025	0.183333	0.385714	0.285714	0.991661	0.992123	0.326786	0.387097	0.779927	0.143251	0.101742	0.307692	0.131673	0.15625	0.303279	0.993602	0.239278	0.810751	0.154229	0.463415	0.687375	0.595611	0.597378	0.783784	0.308725	0.97232	0.294613	0.084548	0.950898	0.147541	0.174359	0.300813	0.988594	0.265403	0.626571	0.542612	0.333913	0.338624	0.856048	0.085821	0.346341	0.56872	0.282443	0.211268	0.179487	0.95561	0.297641	0.129944	0.962617	0.484422
3030	0.18	0.361905	0.258929	0.992386	0.98917	0.298214	0.346774	0.792019	0.134986	0.106324	0.298077	0.124555	0.148438	0.311475	0.993602	0.264108	0.782032	0.144279	0.408537	0.653307	0.554859	0.661049	0.807125	0.317673	0.97076	0.296296	0.093294	0.950681	0.147541	0.184615	0.260163	0.990198	0.251185	0.631957	0.52591	0.337391	0.328042	0.873935	0.078358	0.331707	0.616114	0.274809	0.220657	0.179487	0.950678	0.306715	0.146893	0.963336	0.508543
3035	0.19	0.37619	0.25	0.991661	0.991467	0.319643	0.387097	0.765417	0.151515	0.110907	0.288462	0.120996	0.164062	0.278689	0.994094	0.264108	0.801178	0.149254	0.426829	0.659319	0.554859	0.617978	0.796069	0.310962	0.97232	0.294613	0.081633	0.948518	0.147541	0.169231	0.276423	0.988237	0.2891	0.669659	0.537901	0.332174	0.296296	0.886712	0.085821	0.360976	0.554502	0.305344	0.195618	0.160256	0.961159	0.286751	0.152542	0.96693	0.496482
3040	0.186667	0.37619	0.258929	0.992023	0.991467	0.319643	0.33871	0.766626	0.126722	0.108158	0.307692	0.103203	0.15625	0.319672	0.993356	0.259594	0.816642	0.139303	0.439024	0.613226	0.54232	0.636704	0.793612	0.313199	0.97271	0.29798	0.087464	0.953061	0.139344	0.174359	0.292683	0.988416	0.265403	0.594255	0.534047	0.346087	0.31746	0.875639	0.089552	0.341463	0.606635	0.267176	0.206573	0.153846	0.953144	0.30127	0.135593	0.962617	0.489447
3045	0.19	0.366667	0.276786	0.98876	0.991795	0.321429	0.403226	0.782346	0.137741	0.106324	0.307692	0.088968	0.164062	0.311475	0.994833	0.250564	0.779823	0.149254	0.378049	0.625251	0.54232	0.601124	0.815725	0.313199	0.974269	0.30303	0.081633	0.948086	0.147541	0.169231	0.268293	0.987881	0.293839	0.648115	0.53576	0.34087	0.312169	0.878194	0.097015	0.321951	0.563981	0.290076	0.225352	0.147436	0.95561	0.295826	0.141243	0.964774	0.489447
3050	0.176667	0.37619	0.214286	0.990573	0.991139	0.326786	0.403226	0.788392	0.137741	0.108158	0.278846	0.11032	0.148438	0.295082	0.994094	0.24605	0.794551	0.164179	0.432927	0.669339	0.539185	0.627341	0.796069	0.319911	0.973879	0.29798	0.090379	0.952844	0.139344	0.174359	0.260163	0.991089	0.260664	0.633752	0.531906	0.353043	0.291005	0.862862	0.078358	0.356098	0.507109	0.282443	0.209703	0.179487	0.950678	0.30127	0.169492	0.959741	0.537688
3055	0.193333	0.342857	0.267857	0.992386	0.989826	0.332143	0.330645	0.778718	0.137741	0.104491	0.269231	0.11032	0.148438	0.286885	0.994341	0.257336	0.784242	0.134328	0.359756	0.665331	0.523511	0.586142	0.783784	0.310962	0.973099	0.301347	0.09621	0.955873	0.147541	0.174359	0.268293	0.988059	0.28436	0.685817	0.534475	0.337391	0.31746	0.881601	0.097015	0.341463	0.606635	0.267176	0.205008	0.179487	0.950062	0.30127	0.152542	0.961179	0.496482
3060	0.176667	0.333333	0.258929	0.992386	0.989498	0.310714	0.362903	0.758162	0.146006	0.100825	0.307692	0.103203	0.148438	0.319672	0.994587	0.234763	0.795287	0.144279	0.426829	0.685371	0.554859	0.601124	0.786241	0.315436	0.97271	0.306397	0.090379	0.952844	0.139344	0.194872	0.292683	0.988772	0.265403	0.644524	0.540043	0.330435	0.280423	0.879046	0.08209	0.37561	0.606635	0.251908	0.209703	0.192308	0.951295	0.292196	0.146893	0.962617	0.472362
3065	0.186667	0.352381	0.241071	0.992748	0.989498	0.305357	0.33871	0.792019	0.132231	0.108158	0.240385	0.128114	0.171875	0.295082	0.992618	0.257336	0.790869	0.154229	0.414634	0.669339	0.623824	0.642322	0.809582	0.308725	0.97193	0.306397	0.093294	0.949384	0.131148	0.179487	0.276423	0.991267	0.260664	0.680431	0.520343	0.354783	0.285714	0.879046	0.078358	0.346341	0.597156	0.29771	0.201878	0.185897	0.956227	0.288566	0.158192	0.964055	0.500503
3070	0.183333	0.338095	0.241071	0.990573	0.990811	0.303571	0.330645	0.788392	0.126722	0.11549	0.288462	0.113879	0.148438	0.286885	0.993602	0.27088	0.798233	0.134328	0.414634	0.665331	0.53605	0.646067	0.797297	0.295302	0.976608	0.296296	0.084548	0.951114	0.131148	0.158974	0.268293	0.990732	0.308057	0.637343	0.544325	0.347826	0.31746	0.884157	0.085821	0.35122	0.625592	0.267176	0.217527	0.211538	0.954377	0.279492	0.158192	0.957584	0.526633
3075	0.18	0.347619	0.214286	0.992748	0.991467	0.308929	0.403226	0.787183	0.14876	0.102658	0.25	0.120996	0.164062	0.344262	0.993602	0.257336	0.802651	0.149254	0.420732	0.639279	0.554859	0.621723	0.793612	0.293065	0.975439	0.308081	0.090379	0.949816	0.131148	0.179487	0.284553	0.990911	0.279621	0.635548	0.540043	0.375652	0.306878	0.875639	0.074627	0.321951	0.620853	0.267176	0.205008	0.179487	0.961159	0.3049	0.141243	0.959741	0.504523
3080	0.18	0.371429	0.276786	0.993111	0.991139	0.314286	0.354839	0.784764	0.137741	0.109074	0.269231	0.124555	0.164062	0.336066	0.993602	0.261851	0.777614	0.149254	0.390244	0.653307	0.592476	0.632959	0.812039	0.297539	0.969981	0.299663	0.084548	0.951763	0.122951	0.189744	0.268293	0.990732	0.251185	0.648115	0.542184	0.351304	0.343915	0.887564	0.085821	0.331707	0.516588	0.274809	0.214397	0.198718	0.951911	0.288566	0.146893	0.966211	0.498492
3085	0.196667	0.366667	0.267857	0.994561	0.990482	0.294643	0.354839	0.7763	0.146006	0.099908	0.278846	0.103203	0.164062	0.319672	0.99311	0.250564	0.797496	0.149254	0.390244	0.659319	0.605016	0.629213	0.791155	0.297539	0.975049	0.294613	0.090379	0.953493	0.122951	0.189744	0.284553	0.991089	0.274882	0.640934	0.507923	0.326957	0.301587	0.88586	0.078358	0.326829	0.606635	0.259542	0.217527	0.173077	0.958076	0.294011	0.158192	0.963336	0.505528
3090	0.173333	0.361905	0.241071	0.993474	0.990482	0.316071	0.354839	0.801693	0.143251	0.108158	0.269231	0.124555	0.164062	0.278689	0.994833	0.257336	0.775405	0.154229	0.445122	0.645291	0.523511	0.651685	0.792383	0.306488	0.976608	0.292929	0.081633	0.956089	0.131148	0.148718	0.268293	0.988416	0.279621	0.642729	0.532762	0.354783	0.301587	0.88586	0.08209	0.360976	0.554502	0.282443	0.206573	0.192308	0.950062	0.281307	0.141243	0.963336	0.498492
3095	0.17	0.342857	0.303571	0.992023	0.988841	0.310714	0.306452	0.778718	0.143251	0.109074	0.259615	0.113879	0.148438	0.352459	0.99311	0.255079	0.798969	0.149254	0.414634	0.665331	0.551724	0.683521	0.810811	0.295302	0.97037	0.299663	0.087464	0.95371	0.122951	0.174359	0.268293	0.991089	0.28436	0.701975	0.537901	0.346087	0.322751	0.878194	0.074627	0.346341	0.535545	0.259542	0.226917	0.166667	0.956227	0.310345	0.135593	0.96693	0.468342
3100	0.186667	0.4	0.258929	0.990573	0.992123	0.292857	0.403226	0.773881	0.151515	0.114574	0.298077	0.11032	0.15625	0.286885	0.99311	0.255079	0.794551	0.144279	0.463415	0.657315	0.567398	0.674157	0.800983	0.322148	0.977778	0.291246	0.078717	0.953277	0.131148	0.153846	0.252033	0.99002	0.274882	0.655296	0.529336	0.32	0.301587	0.881601	0.078358	0.356098	0.64455	0.229008	0.189358	0.173077	0.962392	0.295826	0.129944	0.968368	0.490452
3105	0.173333	0.357143	0.303571	0.990573	0.98917	0.294643	0.379032	0.783555	0.15427	0.098075	0.25	0.120996	0.164062	0.303279	0.992864	0.250564	0.799705	0.144279	0.426829	0.675351	0.561129	0.640449	0.800983	0.333333	0.97271	0.301347	0.078717	0.95371	0.122951	0.184615	0.325203	0.991267	0.28436	0.664273	0.532762	0.354783	0.375661	0.88586	0.074627	0.356098	0.56872	0.259542	0.200313	0.173077	0.958076	0.299456	0.141243	0.966211	0.482412
3110	0.18	0.352381	0.258929	0.990935	0.990811	0.3125	0.370968	0.782346	0.137741	0.102658	0.259615	0.135231	0.164062	0.319672	0.992864	0.268623	0.810751	0.144279	0.390244	0.671343	0.517241	0.631086	0.773956	0.328859	0.978947	0.30303	0.090379	0.95782	0.122951	0.215385	0.227642	0.991624	0.274882	0.662478	0.537901	0.34087	0.301587	0.874787	0.074627	0.35122	0.616114	0.251908	0.200313	0.185897	0.952528	0.286751	0.135593	0.966211	0.474372
3115	0.17	0.390476	0.241071	0.990935	0.989826	0.325	0.314516	0.783555	0.15427	0.098075	0.269231	0.103203	0.15625	0.344262	0.993848	0.250564	0.797496	0.144279	0.420732	0.663327	0.586207	0.632959	0.802211	0.313199	0.97154	0.292929	0.099125	0.95544	0.122951	0.174359	0.292683	0.991445	0.28436	0.631957	0.533191	0.353043	0.328042	0.873083	0.08209	0.346341	0.587678	0.267176	0.208138	0.192308	0.954994	0.277677	0.158192	0.959741	0.495477
3120	0.17	0.361905	0.223214	0.992023	0.991467	0.321429	0.395161	0.781137	0.134986	0.102658	0.288462	0.120996	0.148438	0.336066	0.993602	0.261851	0.81296	0.149254	0.396341	0.637275	0.539185	0.655431	0.804668	0.295302	0.97154	0.304714	0.078717	0.955657	0.122951	0.189744	0.243902	0.991089	0.293839	0.59605	0.535332	0.342609	0.306878	0.881601	0.074627	0.346341	0.620853	0.290076	0.201878	0.160256	0.961159	0.279492	0.169492	0.964774	0.493467
3125	0.173333	0.371429	0.205357	0.993474	0.992452	0.328571	0.33871	0.781137	0.129477	0.103575	0.278846	0.113879	0.171875	0.295082	0.994833	0.243792	0.799705	0.154229	0.390244	0.677355	0.61442	0.610487	0.823096	0.297539	0.973099	0.296296	0.084548	0.957387	0.147541	0.164103	0.284553	0.991624	0.303318	0.658887	0.538758	0.333913	0.333333	0.88586	0.08209	0.331707	0.56872	0.259542	0.220657	0.179487	0.951295	0.30127	0.146893	0.966211	0.470352
3130	0.173333	0.357143	0.25	0.990935	0.991795	0.314286	0.33871	0.784764	0.140496	0.102658	0.298077	0.124555	0.164062	0.303279	0.992864	0.266366	0.800442	0.144279	0.420732	0.657315	0.532915	0.61236	0.802211	0.355705	0.973099	0.304714	0.087464	0.954142	0.122951	0.174359	0.333333	0.99002	0.251185	0.655296	0.521199	0.346087	0.296296	0.88075	0.067164	0.360976	0.616114	0.251908	0.208138	0.198718	0.954377	0.30853	0.146893	0.963336	0.490452
3135	0.176667	0.352381	0.258929	0.992748	0.992452	0.296429	0.354839	0.771463	0.126722	0.103575	0.269231	0.106762	0.164062	0.295082	0.992618	0.232506	0.805596	0.149254	0.420732	0.635271	0.53605	0.632959	0.80344	0.297539	0.974269	0.308081	0.078717	0.957387	0.122951	0.14359	0.268293	0.99198	0.265403	0.642729	0.540899	0.33913	0.301587	0.879046	0.078358	0.331707	0.601896	0.29771	0.228482	0.217949	0.956227	0.3049	0.141243	0.964774	0.496482
3140	0.183333	0.361905	0.303571	0.99021	0.989498	0.307143	0.346774	0.784764	0.129477	0.109991	0.288462	0.124555	0.15625	0.319672	0.993848	0.27991	0.79676	0.149254	0.414634	0.675351	0.539185	0.646067	0.787469	0.279642	0.969591	0.299663	0.093294	0.961713	0.122951	0.184615	0.260163	0.990732	0.255924	0.67325	0.532762	0.323478	0.301587	0.862862	0.078358	0.336585	0.592417	0.274809	0.211268	0.198718	0.954994	0.284936	0.141243	0.969087	0.491457
3145	0.176667	0.338095	0.241071	0.992386	0.990154	0.328571	0.33871	0.767836	0.137741	0.101742	0.259615	0.113879	0.132812	0.311475	0.99311	0.230248	0.792342	0.154229	0.439024	0.647295	0.579937	0.649813	0.804668	0.342282	0.974659	0.296296	0.087464	0.956305	0.147541	0.184615	0.268293	0.989485	0.274882	0.64632	0.53833	0.36	0.312169	0.874787	0.074627	0.336585	0.592417	0.251908	0.220657	0.160256	0.94328	0.268603	0.135593	0.962617	0.504523
3150	0.186667	0.347619	0.232143	0.994199	0.993108	0.310714	0.33871	0.785973	0.137741	0.107241	0.269231	0.117438	0.140625	0.327869	0.993602	0.268623	0.796024	0.159204	0.420732	0.657315	0.570533	0.657303	0.824324	0.342282	0.97076	0.292929	0.090379	0.95371	0.114754	0.153846	0.300813	0.990198	0.293839	0.628366	0.555032	0.332174	0.312169	0.88586	0.067164	0.321951	0.578199	0.251908	0.225352	0.198718	0.951911	0.290381	0.158192	0.963336	0.511558
3155	0.176667	0.357143	0.276786	0.989848	0.993108	0.319643	0.387097	0.770254	0.137741	0.103575	0.269231	0.117438	0.140625	0.270492	0.994833	0.239278	0.799705	0.139303	0.469512	0.683367	0.601881	0.608614	0.812039	0.297539	0.97076	0.304714	0.090379	0.956954	0.122951	0.158974	0.227642	0.991267	0.2891	0.631957	0.537901	0.337391	0.296296	0.88586	0.078358	0.35122	0.601896	0.290076	0.184664	0.211538	0.954377	0.270417	0.158192	0.96693	0.494472
3160	0.173333	0.371429	0.294643	0.990573	0.991139	0.323214	0.314516	0.783555	0.132231	0.103575	0.326923	0.120996	0.15625	0.295082	0.993356	0.264108	0.786451	0.144279	0.439024	0.607214	0.539185	0.640449	0.799754	0.299776	0.969201	0.299663	0.081633	0.956305	0.122951	0.169231	0.268293	0.992693	0.2891	0.626571	0.526338	0.333913	0.328042	0.863714	0.070896	0.341463	0.620853	0.259542	0.222222	0.192308	0.953761	0.290381	0.135593	0.965492	0.470352
3165	0.173333	0.347619	0.258929	0.990935	0.991139	0.308929	0.379032	0.779927	0.123967	0.107241	0.298077	0.120996	0.148438	0.311475	0.993602	0.252822	0.792342	0.164179	0.414634	0.665331	0.589342	0.640449	0.79484	0.288591	0.973879	0.29798	0.084548	0.956305	0.139344	0.174359	0.292683	0.991802	0.265403	0.631957	0.552034	0.337391	0.312169	0.873083	0.08209	0.326829	0.620853	0.251908	0.195618	0.185897	0.95561	0.277677	0.129944	0.957584	0.514573
3170	0.176667	0.342857	0.303571	0.993111	0.992452	0.323214	0.370968	0.7763	0.140496	0.108158	0.278846	0.117438	0.132812	0.311475	0.992372	0.255079	0.791605	0.149254	0.402439	0.687375	0.545455	0.670412	0.802211	0.346756	0.975439	0.296296	0.084548	0.958685	0.122951	0.179487	0.317073	0.99002	0.255924	0.64991	0.534904	0.321739	0.31746	0.88075	0.074627	0.360976	0.540284	0.282443	0.192488	0.198718	0.952528	0.272232	0.141243	0.96693	0.488442
3175	0.19	0.328571	0.276786	0.993836	0.991139	0.319643	0.387097	0.788392	0.123967	0.099908	0.240385	0.117438	0.132812	0.327869	0.995079	0.255079	0.803387	0.149254	0.426829	0.685371	0.548589	0.627341	0.788698	0.302013	0.973489	0.311448	0.093294	0.963011	0.114754	0.169231	0.276423	0.992693	0.270142	0.666068	0.530621	0.342609	0.312169	0.878194	0.078358	0.307317	0.597156	0.259542	0.217527	0.185897	0.953761	0.292196	0.152542	0.965492	0.499497
3180	0.18	0.409524	0.267857	0.992023	0.990482	0.303571	0.354839	0.772672	0.129477	0.110907	0.317308	0.11032	0.140625	0.319672	0.993356	0.261851	0.810751	0.139303	0.481707	0.635271	0.554859	0.631086	0.775184	0.304251	0.975049	0.30303	0.099125	0.958469	0.163934	0.189744	0.268293	0.991267	0.260664	0.640934	0.538758	0.309565	0.333333	0.890119	0.08209	0.297561	0.606635	0.267176	0.225352	0.192308	0.961159	0.319419	0.169492	0.964774	0.501508
3185	0.176667	0.366667	0.285714	0.989848	0.990811	0.330357	0.403226	0.762999	0.121212	0.102658	0.25	0.124555	0.140625	0.377049	0.992618	0.250564	0.773932	0.124378	0.426829	0.681363	0.557994	0.640449	0.805897	0.310962	0.97154	0.30303	0.084548	0.955224	0.139344	0.169231	0.276423	0.991802	0.260664	0.64632	0.522484	0.34087	0.301587	0.874787	0.074627	0.326829	0.57346	0.282443	0.201878	0.198718	0.954377	0.297641	0.169492	0.96046	0.523618
3190	0.176667	0.366667	0.25	0.99021	0.991139	0.301786	0.306452	0.792019	0.134986	0.100825	0.288462	0.099644	0.15625	0.352459	0.995079	0.268623	0.794551	0.139303	0.457317	0.643287	0.551724	0.646067	0.799754	0.313199	0.97037	0.304714	0.093294	0.959983	0.131148	0.174359	0.268293	0.992515	0.265403	0.667864	0.530621	0.335652	0.338624	0.867973	0.089552	0.336585	0.592417	0.229008	0.209703	0.198718	0.949445	0.319419	0.180791	0.96693	0.474372
3195	0.176667	0.395238	0.321429	0.994199	0.991467	0.305357	0.354839	0.767836	0.134986	0.101742	0.278846	0.106762	0.148438	0.327869	0.995079	0.266366	0.779823	0.139303	0.420732	0.643287	0.564263	0.606742	0.796069	0.319911	0.97154	0.29798	0.090379	0.958252	0.139344	0.174359	0.292683	0.991802	0.270142	0.691203	0.522912	0.330435	0.312169	0.88586	0.089552	0.317073	0.625592	0.267176	0.184664	0.198718	0.946363	0.288566	0.146893	0.965492	0.507538
3200	0.176667	0.328571	0.232143	0.992023	0.988185	0.314286	0.395161	0.778718	0.134986	0.101742	0.336538	0.117438	0.132812	0.327869	0.994587	0.250564	0.812224	0.144279	0.45122	0.663327	0.539185	0.634831	0.802211	0.340045	0.97193	0.301347	0.081633	0.960415	0.122951	0.169231	0.292683	0.991802	0.270142	0.624776	0.509636	0.333913	0.31746	0.877342	0.078358	0.321951	0.606635	0.282443	0.209703	0.205128	0.960543	0.281307	0.152542	0.958303	0.497487
3205	0.173333	0.347619	0.258929	0.992748	0.99278	0.301786	0.330645	0.782346	0.121212	0.106324	0.259615	0.113879	0.15625	0.327869	0.995079	0.284424	0.807069	0.149254	0.420732	0.649299	0.570533	0.674157	0.80344	0.306488	0.978947	0.29798	0.09621	0.961929	0.147541	0.164103	0.252033	0.991089	0.270142	0.614004	0.535332	0.333913	0.349206	0.875639	0.074627	0.326829	0.56872	0.259542	0.222222	0.179487	0.950062	0.274047	0.146893	0.964055	0.493467
3210	0.166667	0.371429	0.276786	0.991661	0.989826	0.294643	0.387097	0.784764	0.126722	0.098075	0.288462	0.11032	0.171875	0.344262	0.995079	0.268623	0.790133	0.149254	0.432927	0.647295	0.548589	0.638577	0.798526	0.315436	0.973879	0.30303	0.090379	0.956522	0.155738	0.174359	0.252033	0.991624	0.274882	0.680431	0.53576	0.358261	0.333333	0.867973	0.08209	0.326829	0.592417	0.267176	0.211268	0.205128	0.95561	0.292196	0.124294	0.966211	0.481407
3215	0.166667	0.347619	0.267857	0.993474	0.993108	0.314286	0.435484	0.771463	0.126722	0.111824	0.259615	0.117438	0.15625	0.336066	0.994341	0.250564	0.819588	0.139303	0.420732	0.673347	0.53605	0.644195	0.798526	0.306488	0.97232	0.294613	0.078717	0.959766	0.147541	0.189744	0.252033	0.991089	0.265403	0.612208	0.541328	0.330435	0.328042	0.887564	0.08209	0.317073	0.592417	0.274809	0.200313	0.211538	0.954994	0.299456	0.146893	0.967649	0.506533
3220	0.17	0.357143	0.258929	0.993111	0.990811	0.301786	0.290323	0.787183	0.132231	0.109991	0.278846	0.11032	0.140625	0.319672	0.994587	0.273138	0.798969	0.144279	0.420732	0.653307	0.54232	0.629213	0.814496	0.297539	0.973099	0.299663	0.084548	0.958901	0.147541	0.179487	0.260163	0.991624	0.255924	0.633752	0.526767	0.321739	0.338624	0.866269	0.08209	0.35122	0.606635	0.251908	0.208138	0.173077	0.946979	0.281307	0.141243	0.962617	0.495477
3225	0.18	0.366667	0.294643	0.992023	0.988841	0.328571	0.354839	0.778718	0.137741	0.106324	0.298077	0.128114	0.140625	0.311475	0.995079	0.291196	0.789396	0.124378	0.445122	0.693387	0.561129	0.662921	0.798526	0.322148	0.97037	0.296296	0.078717	0.955224	0.139344	0.169231	0.284553	0.993049	0.222749	0.617594	0.54561	0.356522	0.31746	0.877342	0.089552	0.360976	0.630332	0.259542	0.214397	0.198718	0.950678	0.299456	0.124294	0.970525	0.498492
3230	0.18	0.361905	0.321429	0.992386	0.989498	0.323214	0.370968	0.759371	0.132231	0.103575	0.278846	0.113879	0.132812	0.311475	0.995079	0.255079	0.787923	0.144279	0.396341	0.635271	0.592476	0.640449	0.815725	0.324385	0.97232	0.29798	0.09621	0.957171	0.131148	0.158974	0.292683	0.990376	0.274882	0.658887	0.528908	0.361739	0.31746	0.882453	0.100746	0.326829	0.668246	0.244275	0.206573	0.185897	0.95561	0.299456	0.163842	0.961179	0.500503
3235	0.166667	0.361905	0.276786	0.993111	0.991795	0.328571	0.379032	0.784764	0.15427	0.104491	0.269231	0.124555	0.140625	0.303279	0.995079	0.286682	0.79676	0.129353	0.390244	0.651303	0.576803	0.634831	0.797297	0.306488	0.97037	0.29798	0.087464	0.956522	0.147541	0.153846	0.317073	0.991624	0.274882	0.624776	0.537473	0.321739	0.343915	0.888416	0.093284	0.35122	0.578199	0.267176	0.217527	0.192308	0.946363	0.272232	0.135593	0.963336	0.491457
3240	0.18	0.352381	0.3125	0.991661	0.993108	0.314286	0.346774	0.771463	0.137741	0.105408	0.317308	0.13879	0.15625	0.319672	0.995079	0.286682	0.783505	0.144279	0.457317	0.685371	0.573668	0.646067	0.787469	0.308725	0.97271	0.306397	0.087464	0.960199	0.139344	0.164103	0.268293	0.992515	0.265403	0.655296	0.51863	0.325217	0.338624	0.884157	0.097015	0.336585	0.630332	0.267176	0.203443	0.166667	0.958693	0.297641	0.146893	0.959022	0.496482
3245	0.156667	0.352381	0.258929	0.990573	0.991467	0.330357	0.330645	0.785973	0.143251	0.101742	0.298077	0.124555	0.148438	0.336066	0.993356	0.282167	0.792342	0.134328	0.463415	0.695391	0.567398	0.659176	0.781327	0.319911	0.97115	0.296296	0.081633	0.95955	0.131148	0.184615	0.268293	0.992158	0.236967	0.667864	0.531906	0.33913	0.312169	0.885009	0.093284	0.321951	0.620853	0.267176	0.219092	0.185897	0.948212	0.279492	0.135593	0.966211	0.499497
3250	0.17	0.380952	0.303571	0.992748	0.991139	0.319643	0.330645	0.773881	0.123967	0.105408	0.307692	0.113879	0.15625	0.319672	0.994341	0.288939	0.801178	0.124378	0.45122	0.679359	0.557994	0.634831	0.812039	0.322148	0.974269	0.292929	0.081633	0.956738	0.139344	0.174359	0.268293	0.992515	0.270142	0.696589	0.521199	0.358261	0.354497	0.890971	0.089552	0.37561	0.658768	0.29771	0.222222	0.192308	0.946363	0.317604	0.135593	0.964055	0.515578
3255	0.19	0.37619	0.25	0.992023	0.990154	0.319643	0.314516	0.788392	0.140496	0.105408	0.278846	0.120996	0.15625	0.286885	0.995325	0.268623	0.803387	0.149254	0.408537	0.677355	0.595611	0.668539	0.793612	0.35123	0.97115	0.301347	0.081633	0.956522	0.139344	0.2	0.276423	0.991267	0.279621	0.639138	0.522484	0.344348	0.312169	0.889267	0.089552	0.370732	0.630332	0.267176	0.200313	0.192308	0.952528	0.297641	0.141243	0.967649	0.502513
3260	0.183333	0.380952	0.321429	0.994199	0.98917	0.325	0.41129	0.769045	0.126722	0.098992	0.317308	0.117438	0.15625	0.344262	0.995325	0.282167	0.800442	0.139303	0.463415	0.635271	0.561129	0.634831	0.818182	0.293065	0.975049	0.301347	0.087464	0.958469	0.147541	0.148718	0.252033	0.99198	0.298578	0.662478	0.531478	0.353043	0.291005	0.881601	0.085821	0.365854	0.563981	0.267176	0.212833	0.211538	0.958693	0.323049	0.129944	0.961898	0.477387
3265	0.173333	0.328571	0.276786	0.992748	0.988513	0.317857	0.362903	0.801693	0.140496	0.103575	0.278846	0.103203	0.164062	0.319672	0.993848	0.266366	0.798233	0.144279	0.414634	0.645291	0.586207	0.634831	0.799754	0.33557	0.973879	0.296296	0.081633	0.962578	0.139344	0.174359	0.300813	0.990911	0.251185	0.651706	0.534475	0.342609	0.322751	0.884157	0.097015	0.365854	0.611374	0.259542	0.198748	0.205128	0.951911	0.284936	0.129944	0.966211	0.474372
3270	0.18	0.395238	0.258929	0.994199	0.991139	0.328571	0.354839	0.795647	0.134986	0.102658	0.269231	0.11032	0.15625	0.336066	0.995817	0.27088	0.805596	0.149254	0.426829	0.645291	0.545455	0.610487	0.804668	0.319911	0.974659	0.296296	0.084548	0.954791	0.139344	0.169231	0.243902	0.992871	0.265403	0.657092	0.512206	0.325217	0.37037	0.890971	0.089552	0.341463	0.601896	0.282443	0.201878	0.205128	0.951911	0.3049	0.158192	0.968368	0.502513
3275	0.183333	0.366667	0.241071	0.992386	0.991139	0.314286	0.354839	0.782346	0.129477	0.108158	0.259615	0.124555	0.15625	0.352459	0.993356	0.291196	0.800442	0.129353	0.396341	0.697395	0.570533	0.659176	0.780098	0.333333	0.97232	0.30303	0.078717	0.959334	0.131148	0.179487	0.284553	0.991802	0.246445	0.687612	0.534047	0.354783	0.349206	0.875639	0.085821	0.356098	0.625592	0.29771	0.219092	0.160256	0.95561	0.299456	0.158192	0.965492	0.513568
3280	0.176667	0.37619	0.276786	0.994199	0.987857	0.301786	0.395161	0.781137	0.123967	0.102658	0.269231	0.11032	0.140625	0.319672	0.994833	0.284424	0.782032	0.149254	0.402439	0.701403	0.586207	0.617978	0.809582	0.324385	0.968811	0.292929	0.084548	0.960848	0.131148	0.189744	0.260163	0.992336	0.274882	0.666068	0.542184	0.33913	0.31746	0.881601	0.085821	0.346341	0.663507	0.251908	0.214397	0.185897	0.950678	0.30127	0.129944	0.958303	0.491457
3285	0.176667	0.37619	0.232143	0.989485	0.991795	0.355357	0.354839	0.785973	0.121212	0.104491	0.317308	0.117438	0.15625	0.344262	0.994094	0.268623	0.801178	0.134328	0.445122	0.671343	0.557994	0.625468	0.808354	0.33557	0.975049	0.296296	0.084548	0.956738	0.131148	0.138462	0.284553	0.991802	0.265403	0.691203	0.52848	0.356522	0.301587	0.873083	0.074627	0.370732	0.682464	0.274809	0.226917	0.192308	0.951295	0.303085	0.124294	0.963336	0.490452
3290	0.18	0.380952	0.294643	0.993836	0.988185	0.328571	0.330645	0.779927	0.132231	0.109074	0.317308	0.124555	0.15625	0.336066	0.995079	0.286682	0.793814	0.154229	0.414634	0.657315	0.557994	0.64794	0.804668	0.317673	0.973099	0.30303	0.087464	0.956305	0.139344	0.169231	0.252033	0.992693	0.255924	0.660682	0.531906	0.32	0.301587	0.88586	0.085821	0.360976	0.649289	0.267176	0.209703	0.192308	0.951295	0.279492	0.152542	0.964055	0.509548
3295	0.176667	0.380952	0.303571	0.992386	0.990154	0.319643	0.362903	0.787183	0.126722	0.100825	0.269231	0.113879	0.15625	0.352459	0.995817	0.273138	0.810015	0.144279	0.432927	0.641283	0.579937	0.621723	0.799754	0.337808	0.97232	0.294613	0.081633	0.955873	0.139344	0.164103	0.276423	0.991624	0.260664	0.658887	0.540899	0.347826	0.349206	0.884157	0.08209	0.346341	0.606635	0.274809	0.220657	0.179487	0.953144	0.288566	0.146893	0.961898	0.480402
3300	0.186667	0.361905	0.285714	0.993111	0.991467	0.314286	0.346774	0.782346	0.115702	0.111824	0.269231	0.124555	0.140625	0.319672	0.994094	0.291196	0.794551	0.119403	0.439024	0.685371	0.570533	0.61985	0.807125	0.313199	0.973099	0.294613	0.081633	0.959117	0.139344	0.169231	0.268293	0.993228	0.265403	0.640934	0.536617	0.365217	0.31746	0.87138	0.08209	0.331707	0.563981	0.267176	0.223787	0.198718	0.951295	0.297641	0.152542	0.965492	0.518593
3305	0.18	0.347619	0.258929	0.993836	0.991467	0.326786	0.379032	0.775091	0.126722	0.109991	0.317308	0.117438	0.164062	0.311475	0.994094	0.27088	0.787187	0.149254	0.457317	0.679359	0.592476	0.651685	0.814496	0.326622	0.975439	0.299663	0.093294	0.960199	0.147541	0.158974	0.219512	0.991445	0.265403	0.657092	0.544325	0.326957	0.322751	0.88586	0.078358	0.360976	0.668246	0.282443	0.226917	0.230769	0.954377	0.281307	0.118644	0.96693	0.503518
3310	0.176667	0.371429	0.276786	0.992023	0.990154	0.330357	0.362903	0.777509	0.118457	0.101742	0.269231	0.113879	0.140625	0.352459	0.994341	0.266366	0.799705	0.139303	0.414634	0.649299	0.576803	0.604869	0.804668	0.295302	0.975049	0.289562	0.084548	0.961064	0.139344	0.169231	0.276423	0.993228	0.270142	0.687612	0.524197	0.33913	0.338624	0.874787	0.074627	0.385366	0.654028	0.259542	0.234742	0.198718	0.95561	0.30853	0.152542	0.959741	0.507538
3315	0.18	0.371429	0.276786	0.991298	0.991467	0.307143	0.354839	0.80532	0.140496	0.106324	0.269231	0.113879	0.140625	0.336066	0.994587	0.275395	0.783505	0.149254	0.457317	0.683367	0.548589	0.661049	0.808354	0.342282	0.976608	0.287879	0.087464	0.959983	0.139344	0.189744	0.252033	0.990911	0.260664	0.669659	0.531478	0.353043	0.306878	0.867121	0.08209	0.356098	0.701422	0.282443	0.217527	0.198718	0.950678	0.30127	0.124294	0.970525	0.485427
3320	0.186667	0.352381	0.330357	0.992023	0.993108	0.317857	0.330645	0.787183	0.129477	0.107241	0.288462	0.106762	0.148438	0.311475	0.995571	0.27088	0.800442	0.134328	0.5	0.683367	0.564263	0.64794	0.812039	0.306488	0.97193	0.299663	0.081633	0.963876	0.139344	0.169231	0.284553	0.989841	0.260664	0.669659	0.531906	0.346087	0.312169	0.877342	0.08209	0.360976	0.658768	0.259542	0.223787	0.205128	0.950678	0.292196	0.141243	0.961898	0.501508
3325	0.166667	0.32381	0.276786	0.993111	0.990811	0.319643	0.314516	0.778718	0.137741	0.104491	0.269231	0.13879	0.140625	0.311475	0.995817	0.255079	0.776878	0.149254	0.432927	0.635271	0.586207	0.632959	0.81941	0.317673	0.978558	0.299663	0.081633	0.958685	0.163934	0.179487	0.300813	0.991802	0.260664	0.662478	0.551606	0.361739	0.31746	0.885009	0.08209	0.346341	0.7109	0.328244	0.209703	0.160256	0.949445	0.288566	0.135593	0.968368	0.500503
3330	0.173333	0.366667	0.267857	0.994199	0.991467	0.316071	0.33871	0.788392	0.137741	0.112741	0.298077	0.106762	0.140625	0.336066	0.996309	0.261851	0.779823	0.144279	0.426829	0.679359	0.557994	0.649813	0.796069	0.313199	0.969981	0.289562	0.084548	0.956522	0.147541	0.158974	0.243902	0.991089	0.303318	0.658887	0.534904	0.344348	0.312169	0.896934	0.08209	0.37561	0.668246	0.290076	0.203443	0.179487	0.956843	0.306715	0.124294	0.964055	0.552764
3335	0.183333	0.395238	0.267857	0.994199	0.991795	0.321429	0.330645	0.769045	0.137741	0.116407	0.288462	0.096085	0.132812	0.319672	0.995079	0.275395	0.782769	0.144279	0.45122	0.691383	0.570533	0.610487	0.835381	0.315436	0.976998	0.301347	0.078717	0.957387	0.147541	0.174359	0.260163	0.990911	0.279621	0.680431	0.532762	0.344348	0.333333	0.876491	0.074627	0.326829	0.582938	0.259542	0.222222	0.198718	0.953144	0.30127	0.141243	0.959022	0.508543
3340	0.186667	0.319048	0.285714	0.994199	0.990482	0.296429	0.419355	0.782346	0.134986	0.102658	0.269231	0.120996	0.148438	0.295082	0.994094	0.282167	0.806333	0.149254	0.45122	0.661323	0.605016	0.655431	0.800983	0.310962	0.973099	0.292929	0.099125	0.958685	0.139344	0.189744	0.260163	0.992871	0.270142	0.660682	0.528051	0.356522	0.312169	0.879046	0.08209	0.326829	0.620853	0.267176	0.208138	0.198718	0.951911	0.3049	0.135593	0.958303	0.477387
3345	0.183333	0.342857	0.267857	0.992386	0.990811	0.308929	0.322581	0.781137	0.129477	0.101742	0.288462	0.131673	0.140625	0.319672	0.996555	0.284424	0.784242	0.134328	0.439024	0.621242	0.592476	0.64794	0.799754	0.310962	0.978558	0.296296	0.075802	0.956522	0.147541	0.153846	0.300813	0.99198	0.260664	0.639138	0.532334	0.330435	0.306878	0.882453	0.097015	0.346341	0.611374	0.251908	0.187793	0.198718	0.953144	0.303085	0.124294	0.963336	0.500503
3350	0.193333	0.361905	0.294643	0.992748	0.991139	0.333929	0.362903	0.779927	0.132231	0.108158	0.269231	0.103203	0.148438	0.303279	0.994341	0.239278	0.803387	0.154229	0.463415	0.661323	0.583072	0.649813	0.79484	0.308725	0.977778	0.29798	0.084548	0.955224	0.139344	0.184615	0.284553	0.991445	0.274882	0.698384	0.516488	0.332174	0.275132	0.879898	0.085821	0.35122	0.625592	0.267176	0.215962	0.205128	0.954377	0.328494	0.141243	0.967649	0.494472
3355	0.186667	0.366667	0.276786	0.992748	0.989826	0.305357	0.395161	0.784764	0.146006	0.105408	0.269231	0.117438	0.164062	0.311475	0.993602	0.273138	0.796024	0.159204	0.445122	0.647295	0.561129	0.662921	0.783784	0.302013	0.976218	0.292929	0.069971	0.957387	0.147541	0.164103	0.268293	0.991089	0.270142	0.67684	0.531049	0.337391	0.306878	0.876491	0.093284	0.385366	0.658768	0.274809	0.194053	0.192308	0.950678	0.297641	0.158192	0.966211	0.508543
3360	0.193333	0.361905	0.303571	0.994199	0.989498	0.3125	0.362903	0.789601	0.146006	0.105408	0.307692	0.11032	0.132812	0.344262	0.995325	0.286682	0.795287	0.154229	0.506098	0.623246	0.545455	0.670412	0.812039	0.346756	0.981287	0.276094	0.087464	0.953493	0.147541	0.133333	0.276423	0.990376	0.265403	0.637343	0.537901	0.349565	0.306878	0.867121	0.085821	0.390244	0.592417	0.251908	0.203443	0.205128	0.951911	0.319419	0.141243	0.964774	0.480402
3365	0.2	0.371429	0.276786	0.994199	0.990811	0.310714	0.362903	0.795647	0.134986	0.104491	0.269231	0.131673	0.15625	0.303279	0.995079	0.268623	0.785714	0.164179	0.432927	0.695391	0.605016	0.662921	0.834152	0.293065	0.975439	0.296296	0.078717	0.955008	0.147541	0.164103	0.252033	0.992336	0.260664	0.621185	0.526767	0.351304	0.301587	0.876491	0.085821	0.37561	0.63981	0.282443	0.211268	0.217949	0.950678	0.281307	0.146893	0.968368	0.505528
3370	0.186667	0.347619	0.267857	0.992023	0.989498	0.307143	0.33871	0.778718	0.143251	0.114574	0.25	0.117438	0.164062	0.352459	0.996309	0.261851	0.782769	0.154229	0.45122	0.647295	0.557994	0.631086	0.807125	0.304251	0.976998	0.287879	0.084548	0.958901	0.155738	0.169231	0.243902	0.993584	0.251185	0.675045	0.532762	0.32	0.301587	0.879898	0.097015	0.326829	0.625592	0.290076	0.214397	0.205128	0.954377	0.3049	0.141243	0.962617	0.505528
3375	0.2	0.380952	0.258929	0.992386	0.993436	0.314286	0.306452	0.788392	0.134986	0.109074	0.278846	0.128114	0.132812	0.360656	0.995325	0.264108	0.783505	0.154229	0.45122	0.675351	0.548589	0.661049	0.80344	0.35123	0.975439	0.287879	0.072886	0.958252	0.139344	0.174359	0.284553	0.992158	0.260664	0.648115	0.553319	0.326957	0.31746	0.889267	0.100746	0.360976	0.625592	0.290076	0.209703	0.230769	0.950678	0.295826	0.129944	0.962617	0.497487
3380	0.19	0.357143	0.285714	0.992023	0.990482	0.3	0.419355	0.808948	0.132231	0.101742	0.298077	0.113879	0.148438	0.319672	0.996555	0.257336	0.777614	0.154229	0.414634	0.707415	0.592476	0.649813	0.797297	0.326622	0.974659	0.296296	0.081633	0.955873	0.139344	0.169231	0.292683	0.990554	0.255924	0.637343	0.536188	0.34087	0.31746	0.886712	0.093284	0.341463	0.663507	0.290076	0.209703	0.173077	0.956843	0.299456	0.135593	0.964774	0.502513
3385	0.2	0.380952	0.276786	0.990935	0.989498	0.316071	0.395161	0.796856	0.151515	0.110907	0.288462	0.117438	0.148438	0.303279	0.996555	0.24605	0.789396	0.154229	0.463415	0.655311	0.579937	0.638577	0.810811	0.304251	0.973099	0.292929	0.093294	0.95782	0.147541	0.158974	0.292683	0.993228	0.279621	0.682226	0.522912	0.358261	0.312169	0.874787	0.093284	0.336585	0.616114	0.290076	0.222222	0.205128	0.952528	0.272232	0.124294	0.965492	0.514573
3390	0.186667	0.342857	0.3125	0.993474	0.992123	0.317857	0.330645	0.777509	0.129477	0.106324	0.298077	0.113879	0.164062	0.303279	0.995571	0.277652	0.772459	0.159204	0.445122	0.661323	0.554859	0.659176	0.796069	0.313199	0.975439	0.284512	0.084548	0.958036	0.147541	0.153846	0.292683	0.992158	0.260664	0.628366	0.543469	0.337391	0.328042	0.89523	0.089552	0.390244	0.649289	0.267176	0.222222	0.185897	0.950678	0.30127	0.129944	0.966211	0.513568
3395	0.18	0.361905	0.276786	0.993836	0.991467	0.303571	0.387097	0.80532	0.129477	0.108158	0.278846	0.117438	0.140625	0.311475	0.994833	0.264108	0.784978	0.129353	0.378049	0.693387	0.523511	0.617978	0.81941	0.315436	0.973099	0.287879	0.087464	0.959766	0.131148	0.174359	0.276423	0.991445	0.28436	0.682226	0.522484	0.375652	0.328042	0.884157	0.089552	0.365854	0.630332	0.312977	0.215962	0.185897	0.956843	0.313975	0.146893	0.972682	0.522613
3400	0.18	0.352381	0.321429	0.992023	0.991795	0.310714	0.354839	0.79081	0.146006	0.109074	0.317308	0.117438	0.148438	0.336066	0.995817	0.27991	0.793814	0.159204	0.445122	0.683367	0.589342	0.668539	0.788698	0.33557	0.974269	0.287879	0.090379	0.956305	0.147541	0.174359	0.260163	0.99198	0.317536	0.653501	0.537045	0.354783	0.306878	0.86201	0.085821	0.341463	0.601896	0.290076	0.201878	0.230769	0.951911	0.288566	0.146893	0.966211	0.497487
3405	0.186667	0.338095	0.303571	0.993474	0.990482	0.301786	0.370968	0.777509	0.123967	0.112741	0.307692	0.124555	0.15625	0.303279	0.995325	0.288939	0.782769	0.154229	0.420732	0.651303	0.561129	0.655431	0.802211	0.304251	0.975049	0.289562	0.081633	0.958036	0.147541	0.148718	0.252033	0.992336	0.274882	0.669659	0.52848	0.346087	0.328042	0.879898	0.085821	0.365854	0.597156	0.282443	0.211268	0.198718	0.959309	0.279492	0.124294	0.964774	0.501508
3410	0.19	0.390476	0.241071	0.993111	0.99278	0.298214	0.354839	0.777509	0.143251	0.114574	0.278846	0.131673	0.140625	0.360656	0.995571	0.27088	0.78866	0.149254	0.384146	0.685371	0.557994	0.617978	0.815725	0.306488	0.979727	0.30303	0.093294	0.958685	0.147541	0.189744	0.276423	0.99198	0.274882	0.639138	0.542184	0.325217	0.343915	0.89523	0.08209	0.331707	0.682464	0.282443	0.200313	0.198718	0.954994	0.30127	0.152542	0.964774	0.480402
3415	0.2	0.395238	0.276786	0.993111	0.991467	0.328571	0.322581	0.779927	0.129477	0.109074	0.307692	0.106762	0.148438	0.286885	0.996801	0.268623	0.806333	0.159204	0.439024	0.677355	0.567398	0.636704	0.813268	0.317673	0.974269	0.296296	0.090379	0.954359	0.139344	0.169231	0.260163	0.991624	0.270142	0.671454	0.541756	0.363478	0.312169	0.878194	0.078358	0.35122	0.606635	0.244275	0.220657	0.198718	0.959926	0.299456	0.163842	0.970525	0.524623
3420	0.19	0.37619	0.276786	0.992748	0.994749	0.301786	0.33871	0.779927	0.129477	0.107241	0.298077	0.11032	0.164062	0.311475	0.994094	0.266366	0.786451	0.129353	0.487805	0.679359	0.60815	0.599251	0.809582	0.310962	0.97115	0.294613	0.075802	0.955873	0.147541	0.184615	0.235772	0.99198	0.2891	0.648115	0.532334	0.361739	0.328042	0.879046	0.078358	0.385366	0.658768	0.282443	0.198748	0.192308	0.953144	0.303085	0.135593	0.966211	0.499497
3425	0.19	0.4	0.276786	0.992748	0.993436	0.319643	0.362903	0.782346	0.137741	0.106324	0.326923	0.128114	0.148438	0.270492	0.996555	0.277652	0.763623	0.144279	0.445122	0.659319	0.62069	0.640449	0.815725	0.299776	0.97193	0.286195	0.084548	0.959117	0.131148	0.174359	0.284553	0.991802	0.279621	0.67325	0.532334	0.333913	0.31746	0.882453	0.078358	0.341463	0.677725	0.290076	0.209703	0.198718	0.952528	0.268603	0.124294	0.964774	0.499497
3430	0.186667	0.371429	0.276786	0.991661	0.992452	0.305357	0.370968	0.766626	0.134986	0.107241	0.288462	0.117438	0.15625	0.327869	0.994094	0.27088	0.78866	0.134328	0.445122	0.669339	0.583072	0.602996	0.802211	0.279642	0.97193	0.281145	0.087464	0.957603	0.147541	0.164103	0.300813	0.992158	0.293839	0.637343	0.528051	0.328696	0.291005	0.885009	0.08209	0.336585	0.635071	0.320611	0.220657	0.173077	0.951295	0.284936	0.135593	0.969806	0.495477
3435	0.19	0.385714	0.258929	0.992748	0.991467	0.325	0.314516	0.79081	0.134986	0.111824	0.298077	0.117438	0.148438	0.311475	0.994094	0.288939	0.786451	0.144279	0.463415	0.665331	0.576803	0.642322	0.823096	0.319911	0.975828	0.286195	0.093294	0.95955	0.147541	0.174359	0.243902	0.991802	0.270142	0.682226	0.536617	0.316522	0.349206	0.882453	0.085821	0.356098	0.701422	0.267176	0.208138	0.211538	0.952528	0.279492	0.158192	0.96693	0.496482
3440	0.19	0.380952	0.303571	0.994199	0.992123	0.285714	0.379032	0.7763	0.134986	0.107241	0.278846	0.113879	0.148438	0.336066	0.995817	0.24605	0.787187	0.129353	0.481707	0.681363	0.589342	0.625468	0.813268	0.322148	0.977388	0.296296	0.084548	0.95955	0.139344	0.164103	0.260163	0.991802	0.255924	0.664273	0.529336	0.353043	0.301587	0.872232	0.078358	0.365854	0.677725	0.29771	0.197183	0.179487	0.961159	0.255898	0.124294	0.96693	0.479397
3445	0.196667	0.37619	0.258929	0.994924	0.991139	0.316071	0.33871	0.76058	0.143251	0.099908	0.25	0.113879	0.15625	0.336066	0.994833	0.282167	0.768041	0.149254	0.445122	0.693387	0.564263	0.642322	0.800983	0.333333	0.973879	0.29798	0.087464	0.958901	0.131148	0.179487	0.276423	0.992158	0.260664	0.648115	0.539615	0.363478	0.312169	0.888416	0.078358	0.390244	0.616114	0.267176	0.201878	0.224359	0.958076	0.272232	0.129944	0.961898	0.521608
3450	0.18	0.371429	0.214286	0.993836	0.992123	0.321429	0.419355	0.769045	0.137741	0.11549	0.259615	0.120996	0.171875	0.319672	0.996555	0.266366	0.777614	0.119403	0.432927	0.709419	0.573668	0.629213	0.810811	0.288591	0.973879	0.291246	0.087464	0.960415	0.147541	0.174359	0.268293	0.992871	0.265403	0.694794	0.517773	0.353043	0.269841	0.890971	0.097015	0.326829	0.63981	0.282443	0.205008	0.185897	0.95746	0.281307	0.146893	0.968368	0.491457
3455	0.183333	0.342857	0.267857	0.992386	0.990811	0.307143	0.330645	0.754534	0.137741	0.109074	0.317308	0.131673	0.171875	0.336066	0.994341	0.306998	0.798233	0.149254	0.445122	0.657315	0.605016	0.653558	0.798526	0.313199	0.97193	0.286195	0.09621	0.960199	0.139344	0.164103	0.268293	0.993584	0.279621	0.675045	0.541328	0.326957	0.306878	0.896934	0.08209	0.370732	0.611374	0.274809	0.201878	0.185897	0.95561	0.292196	0.141243	0.963336	0.522613
3460	0.183333	0.342857	0.285714	0.993474	0.990811	0.296429	0.33871	0.792019	0.140496	0.109074	0.336538	0.113879	0.132812	0.319672	0.995325	0.248307	0.77025	0.134328	0.457317	0.675351	0.554859	0.636704	0.836609	0.346756	0.97115	0.299663	0.090379	0.958901	0.131148	0.14359	0.292683	0.991267	0.28436	0.685817	0.537473	0.354783	0.296296	0.896934	0.08209	0.356098	0.696682	0.320611	0.226917	0.179487	0.956227	0.288566	0.129944	0.964055	0.486432
3465	0.196667	0.385714	0.258929	0.993474	0.991139	0.298214	0.370968	0.802902	0.126722	0.104491	0.278846	0.120996	0.125	0.319672	0.994833	0.27088	0.787187	0.154229	0.457317	0.659319	0.626959	0.640449	0.783784	0.331096	0.974269	0.289562	0.084548	0.958901	0.147541	0.153846	0.284553	0.991802	0.232227	0.658887	0.533191	0.358261	0.301587	0.886712	0.078358	0.356098	0.654028	0.305344	0.197183	0.185897	0.95746	0.266788	0.169492	0.963336	0.492462
3470	0.19	0.347619	0.258929	0.994561	0.988841	0.310714	0.314516	0.759371	0.132231	0.103575	0.278846	0.11032	0.140625	0.327869	0.993848	0.261851	0.804124	0.154229	0.457317	0.677355	0.626959	0.653558	0.816953	0.317673	0.97115	0.304714	0.087464	0.962146	0.131148	0.169231	0.243902	0.992515	0.2891	0.624776	0.531049	0.307826	0.365079	0.890971	0.070896	0.346341	0.654028	0.290076	0.225352	0.211538	0.958693	0.279492	0.146893	0.964055	0.470352
3475	0.203333	0.361905	0.241071	0.991298	0.991795	0.321429	0.330645	0.775091	0.126722	0.098992	0.307692	0.11032	0.148438	0.377049	0.995817	0.266366	0.801178	0.154229	0.457317	0.683367	0.557994	0.621723	0.785012	0.342282	0.978558	0.282828	0.078717	0.956738	0.131148	0.148718	0.284553	0.991267	0.260664	0.635548	0.529764	0.333913	0.312169	0.891823	0.074627	0.390244	0.625592	0.274809	0.209703	0.179487	0.954377	0.30127	0.152542	0.971244	0.520603
3480	0.19	0.37619	0.330357	0.992748	0.991467	0.321429	0.379032	0.767836	0.134986	0.106324	0.278846	0.131673	0.140625	0.344262	0.995079	0.293454	0.791605	0.154229	0.439024	0.689379	0.573668	0.636704	0.814496	0.328859	0.975828	0.296296	0.084548	0.961713	0.139344	0.189744	0.276423	0.99198	0.2891	0.662478	0.522912	0.351304	0.31746	0.881601	0.074627	0.365854	0.668246	0.328244	0.223787	0.198718	0.956843	0.288566	0.146893	0.967649	0.528643
3485	0.2	0.357143	0.25	0.995286	0.990482	0.308929	0.370968	0.788392	0.121212	0.116407	0.278846	0.11032	0.164062	0.311475	0.994341	0.24605	0.802651	0.154229	0.493902	0.703407	0.583072	0.634831	0.826781	0.284116	0.97076	0.292929	0.078717	0.959117	0.131148	0.174359	0.260163	0.992871	0.260664	0.662478	0.532762	0.34087	0.338624	0.882453	0.078358	0.336585	0.668246	0.305344	0.215962	0.211538	0.951911	0.295826	0.146893	0.961179	0.505528
3490	0.203333	0.371429	0.241071	0.993474	0.991795	0.308929	0.403226	0.770254	0.129477	0.105408	0.307692	0.11032	0.148438	0.344262	0.994833	0.275395	0.782769	0.144279	0.414634	0.675351	0.645768	0.666667	0.781327	0.304251	0.973879	0.299663	0.084548	0.954791	0.131148	0.174359	0.260163	0.992336	0.274882	0.67325	0.535332	0.330435	0.333333	0.882453	0.074627	0.370732	0.663507	0.267176	0.217527	0.205128	0.951911	0.295826	0.118644	0.969087	0.511558
3495	0.196667	0.319048	0.25	0.994561	0.98917	0.317857	0.362903	0.765417	0.126722	0.107241	0.278846	0.124555	0.148438	0.352459	0.996063	0.30474	0.773932	0.144279	0.463415	0.681363	0.583072	0.616105	0.818182	0.357942	0.975439	0.289562	0.090379	0.959117	0.139344	0.164103	0.268293	0.994119	0.270142	0.680431	0.538758	0.33913	0.31746	0.894378	0.078358	0.360976	0.64455	0.290076	0.200313	0.192308	0.950062	0.299456	0.146893	0.967649	0.508543
3500	0.186667	0.352381	0.267857	0.996012	0.99278	0.333929	0.354839	0.775091	0.146006	0.103575	0.307692	0.124555	0.15625	0.311475	0.996309	0.275395	0.808542	0.149254	0.45122	0.655311	0.579937	0.670412	0.808354	0.306488	0.976608	0.294613	0.078717	0.95955	0.139344	0.158974	0.300813	0.991624	0.28436	0.666068	0.515203	0.335652	0.354497	0.885009	0.074627	0.346341	0.630332	0.290076	0.203443	0.217949	0.94328	0.284936	0.146893	0.969806	0.506533
3505	0.21	0.4	0.276786	0.995286	0.98917	0.319643	0.362903	0.80653	0.140496	0.107241	0.317308	0.117438	0.148438	0.327869	0.995325	0.261851	0.803387	0.139303	0.457317	0.675351	0.592476	0.659176	0.792383	0.322148	0.975828	0.301347	0.090379	0.959117	0.139344	0.179487	0.235772	0.993228	0.265403	0.653501	0.533191	0.326957	0.343915	0.883305	0.078358	0.346341	0.701422	0.312977	0.220657	0.205128	0.954994	0.277677	0.112994	0.959741	0.501508
3510	0.186667	0.357143	0.285714	0.995286	0.991467	0.298214	0.370968	0.787183	0.137741	0.109991	0.298077	0.124555	0.148438	0.278689	0.996309	0.291196	0.79676	0.144279	0.408537	0.625251	0.561129	0.636704	0.810811	0.315436	0.973879	0.296296	0.081633	0.958252	0.131148	0.14359	0.235772	0.993406	0.279621	0.642729	0.520771	0.349565	0.31746	0.884157	0.08209	0.37561	0.625592	0.29771	0.225352	0.205128	0.952528	0.303085	0.135593	0.969806	0.492462
3515	0.19	0.390476	0.294643	0.992748	0.992452	0.316071	0.41129	0.779927	0.126722	0.105408	0.259615	0.117438	0.15625	0.286885	0.996801	0.302483	0.791605	0.139303	0.426829	0.667335	0.633229	0.666667	0.809582	0.328859	0.976218	0.284512	0.090379	0.964309	0.131148	0.189744	0.268293	0.993049	0.265403	0.660682	0.534047	0.351304	0.328042	0.890119	0.078358	0.360976	0.682464	0.274809	0.214397	0.179487	0.959926	0.283122	0.152542	0.961898	0.484422
3520	0.196667	0.380952	0.258929	0.993474	0.990811	0.310714	0.403226	0.775091	0.146006	0.113657	0.326923	0.117438	0.140625	0.303279	0.996063	0.264108	0.799705	0.149254	0.396341	0.685371	0.567398	0.64794	0.815725	0.302013	0.974659	0.292929	0.078717	0.957603	0.131148	0.174359	0.276423	0.993049	0.298578	0.660682	0.546895	0.328696	0.275132	0.893526	0.070896	0.365854	0.625592	0.282443	0.195618	0.192308	0.953761	0.272232	0.118644	0.971963	0.489447
3525	0.19	0.380952	0.267857	0.992748	0.990154	0.3	0.395161	0.770254	0.137741	0.107241	0.307692	0.117438	0.148438	0.327869	0.996063	0.300226	0.807069	0.154229	0.390244	0.715431	0.557994	0.657303	0.777641	0.319911	0.97232	0.292929	0.087464	0.960415	0.147541	0.169231	0.292683	0.992158	0.270142	0.64632	0.527623	0.316522	0.322751	0.88075	0.08209	0.370732	0.663507	0.290076	0.201878	0.224359	0.95746	0.299456	0.163842	0.966211	0.484422
3530	0.186667	0.357143	0.267857	0.993836	0.987857	0.2875	0.33871	0.793229	0.137741	0.105408	0.269231	0.124555	0.15625	0.270492	0.995571	0.268623	0.806333	0.129353	0.439024	0.699399	0.61442	0.64794	0.788698	0.322148	0.975439	0.289562	0.087464	0.959117	0.139344	0.138462	0.292683	0.992515	0.308057	0.660682	0.543469	0.346087	0.338624	0.890971	0.078358	0.370732	0.625592	0.328244	0.200313	0.173077	0.95561	0.283122	0.141243	0.971963	0.495477
3535	0.183333	0.371429	0.232143	0.994199	0.989826	0.289286	0.362903	0.80653	0.121212	0.107241	0.307692	0.124555	0.132812	0.319672	0.996063	0.302483	0.809278	0.154229	0.457317	0.693387	0.611285	0.651685	0.82801	0.290828	0.973489	0.296296	0.087464	0.956738	0.139344	0.148718	0.276423	0.99198	0.28436	0.689408	0.521199	0.344348	0.301587	0.896082	0.085821	0.35122	0.691943	0.274809	0.203443	0.198718	0.956843	0.283122	0.152542	0.969087	0.504523
3540	0.18	0.347619	0.232143	0.993474	0.992123	0.2875	0.387097	0.794438	0.126722	0.109074	0.278846	0.11032	0.15625	0.311475	0.996063	0.282167	0.814433	0.154229	0.414634	0.655311	0.592476	0.670412	0.808354	0.333333	0.97271	0.296296	0.09621	0.960848	0.147541	0.189744	0.252033	0.993406	0.293839	0.67325	0.530621	0.370435	0.301587	0.889267	0.089552	0.321951	0.658768	0.312977	0.206573	0.224359	0.958693	0.292196	0.118644	0.963336	0.488442
3545	0.193333	0.352381	0.258929	0.992748	0.989826	0.296429	0.395161	0.788392	0.132231	0.109991	0.288462	0.113879	0.140625	0.311475	0.993848	0.282167	0.797496	0.159204	0.445122	0.715431	0.573668	0.657303	0.82801	0.310962	0.977388	0.291246	0.084548	0.955224	0.122951	0.148718	0.260163	0.992158	0.251185	0.70018	0.51606	0.347826	0.285714	0.877342	0.074627	0.336585	0.654028	0.29771	0.228482	0.166667	0.951295	0.275862	0.112994	0.963336	0.497487
3550	0.19	0.37619	0.258929	0.994561	0.991139	0.305357	0.346774	0.765417	0.137741	0.105408	0.269231	0.117438	0.148438	0.311475	0.994094	0.27088	0.810015	0.139303	0.439024	0.675351	0.570533	0.625468	0.799754	0.313199	0.974659	0.287879	0.09621	0.958252	0.139344	0.184615	0.219512	0.993049	0.303318	0.67325	0.529764	0.328696	0.296296	0.877342	0.074627	0.341463	0.635071	0.290076	0.205008	0.192308	0.951911	0.290381	0.135593	0.969806	0.508543
3555	0.2	0.357143	0.232143	0.994924	0.991795	0.2875	0.370968	0.771463	0.118457	0.108158	0.298077	0.120996	0.164062	0.352459	0.993602	0.264108	0.776878	0.159204	0.420732	0.673347	0.557994	0.610487	0.818182	0.322148	0.977778	0.287879	0.099125	0.959334	0.139344	0.164103	0.243902	0.993049	0.265403	0.64632	0.536188	0.33913	0.285714	0.888416	0.08209	0.35122	0.672986	0.29771	0.215962	0.192308	0.956227	0.292196	0.152542	0.963336	0.487437
3560	0.176667	0.37619	0.223214	0.994561	0.987857	0.308929	0.41129	0.784764	0.115702	0.109074	0.288462	0.117438	0.148438	0.303279	0.995571	0.286682	0.809278	0.154229	0.45122	0.719439	0.605016	0.625468	0.793612	0.306488	0.977778	0.294613	0.081633	0.954575	0.139344	0.164103	0.276423	0.992158	0.28436	0.691203	0.519058	0.349565	0.333333	0.892675	0.085821	0.336585	0.582938	0.290076	0.214397	0.205128	0.956227	0.284936	0.118644	0.965492	0.508543
3565	0.186667	0.333333	0.25	0.993836	0.989498	0.303571	0.41129	0.795647	0.140496	0.101742	0.278846	0.113879	0.164062	0.278689	0.994833	0.250564	0.783505	0.159204	0.45122	0.699399	0.611285	0.638577	0.808354	0.33557	0.969201	0.294613	0.078717	0.960415	0.131148	0.158974	0.284553	0.993228	0.260664	0.658887	0.531478	0.323478	0.291005	0.884157	0.08209	0.321951	0.649289	0.29771	0.212833	0.205128	0.963009	0.286751	0.112994	0.96693	0.529648
3570	0.186667	0.342857	0.267857	0.993836	0.989826	0.294643	0.354839	0.788392	0.129477	0.098992	0.240385	0.113879	0.148438	0.336066	0.995079	0.252822	0.790869	0.144279	0.432927	0.697395	0.570533	0.644195	0.80344	0.297539	0.978168	0.30303	0.090379	0.960632	0.139344	0.153846	0.284553	0.992871	0.265403	0.714542	0.520771	0.346087	0.322751	0.874787	0.078358	0.336585	0.620853	0.290076	0.198748	0.192308	0.958693	0.281307	0.158192	0.963336	0.492462
3575	0.183333	0.357143	0.25	0.994199	0.991139	0.296429	0.33871	0.76179	0.126722	0.110907	0.298077	0.113879	0.164062	0.336066	0.994833	0.273138	0.806333	0.139303	0.457317	0.661323	0.586207	0.64794	0.802211	0.344519	0.97193	0.284512	0.087464	0.956089	0.147541	0.158974	0.276423	0.992158	0.246445	0.655296	0.552891	0.342609	0.306878	0.897785	0.074627	0.370732	0.663507	0.305344	0.225352	0.198718	0.953144	0.279492	0.112994	0.962617	0.539698
3580	0.186667	0.32381	0.232143	0.994924	0.993108	0.294643	0.362903	0.785973	0.129477	0.104491	0.25	0.117438	0.171875	0.311475	0.995079	0.268623	0.801915	0.129353	0.481707	0.695391	0.589342	0.644195	0.813268	0.331096	0.975049	0.294613	0.081633	0.95782	0.139344	0.14359	0.252033	0.993584	0.298578	0.678636	0.537473	0.335652	0.296296	0.883305	0.085821	0.35122	0.630332	0.312977	0.214397	0.205128	0.960543	0.279492	0.152542	0.964055	0.518593
3585	0.193333	0.32381	0.303571	0.994561	0.992452	0.301786	0.370968	0.766626	0.118457	0.110907	0.278846	0.113879	0.15625	0.303279	0.994341	0.266366	0.78866	0.139303	0.469512	0.683367	0.570533	0.617978	0.815725	0.310962	0.975439	0.30303	0.093294	0.962578	0.139344	0.184615	0.227642	0.993049	0.28436	0.64991	0.532334	0.332174	0.322751	0.897785	0.074627	0.326829	0.649289	0.290076	0.226917	0.192308	0.950062	0.272232	0.152542	0.968368	0.498492
3590	0.2	0.380952	0.258929	0.996737	0.991795	0.314286	0.403226	0.79081	0.157025	0.102658	0.298077	0.120996	0.15625	0.303279	0.995325	0.295711	0.796024	0.154229	0.402439	0.677355	0.589342	0.642322	0.813268	0.319911	0.976998	0.296296	0.084548	0.956738	0.139344	0.153846	0.284553	0.993406	0.265403	0.660682	0.533191	0.316522	0.338624	0.892675	0.08209	0.356098	0.635071	0.290076	0.205008	0.166667	0.952528	0.275862	0.146893	0.964774	0.482412
3595	0.183333	0.333333	0.285714	0.995286	0.990482	0.301786	0.395161	0.789601	0.126722	0.096242	0.269231	0.120996	0.15625	0.311475	0.994587	0.277652	0.805596	0.159204	0.469512	0.687375	0.601881	0.666667	0.808354	0.353468	0.976218	0.286195	0.084548	0.958252	0.155738	0.14359	0.268293	0.993762	0.28436	0.662478	0.527623	0.353043	0.280423	0.884157	0.078358	0.326829	0.654028	0.312977	0.201878	0.179487	0.962392	0.30127	0.141243	0.966211	0.490452
3600	0.186667	0.366667	0.25	0.993111	0.991467	0.317857	0.419355	0.779927	0.126722	0.112741	0.307692	0.120996	0.15625	0.319672	0.994833	0.239278	0.789396	0.154229	0.47561	0.699399	0.564263	0.657303	0.796069	0.331096	0.97076	0.296296	0.084548	0.960199	0.131148	0.153846	0.276423	0.993584	0.274882	0.694794	0.532762	0.332174	0.285714	0.879898	0.085821	0.346341	0.616114	0.282443	0.211268	0.211538	0.956843	0.286751	0.129944	0.966211	0.509548
3605	0.2	0.366667	0.276786	0.992748	0.993436	0.308929	0.370968	0.783555	0.123967	0.110907	0.278846	0.106762	0.15625	0.327869	0.994341	0.239278	0.80486	0.159204	0.47561	0.709419	0.545455	0.666667	0.805897	0.324385	0.973879	0.292929	0.090379	0.958252	0.131148	0.169231	0.268293	0.991802	0.28436	0.709156	0.540899	0.323478	0.301587	0.889267	0.067164	0.360976	0.663507	0.335878	0.212833	0.224359	0.950678	0.283122	0.146893	0.966211	0.513568
3610	0.183333	0.385714	0.258929	0.992748	0.989826	0.307143	0.379032	0.762999	0.137741	0.105408	0.269231	0.113879	0.171875	0.336066	0.995571	0.232506	0.804124	0.144279	0.432927	0.711423	0.576803	0.666667	0.812039	0.306488	0.97115	0.29798	0.093294	0.957603	0.131148	0.184615	0.308943	0.993049	0.255924	0.653501	0.524625	0.325217	0.301587	0.893526	0.085821	0.37561	0.635071	0.244275	0.197183	0.198718	0.953761	0.30853	0.152542	0.969087	0.495477
3615	0.193333	0.347619	0.232143	0.992748	0.990811	0.310714	0.395161	0.771463	0.134986	0.096242	0.326923	0.120996	0.132812	0.352459	0.996801	0.252822	0.807806	0.149254	0.487805	0.697395	0.573668	0.681648	0.808354	0.306488	0.97076	0.284512	0.087464	0.957603	0.155738	0.174359	0.268293	0.993584	0.293839	0.669659	0.541756	0.307826	0.301587	0.897785	0.074627	0.365854	0.606635	0.274809	0.223787	0.192308	0.952528	0.286751	0.118644	0.970525	0.492462
3620	0.19	0.361905	0.276786	0.993474	0.987201	0.310714	0.314516	0.7763	0.140496	0.106324	0.269231	0.120996	0.15625	0.327869	0.996063	0.277652	0.808542	0.144279	0.439024	0.683367	0.62069	0.707865	0.810811	0.337808	0.97232	0.287879	0.078717	0.956954	0.131148	0.169231	0.333333	0.993049	0.255924	0.666068	0.523769	0.311304	0.312169	0.903748	0.078358	0.331707	0.630332	0.29771	0.220657	0.192308	0.95561	0.288566	0.141243	0.967649	0.490452
3625	0.19	0.366667	0.303571	0.993111	0.992452	0.283929	0.427419	0.787183	0.143251	0.102658	0.259615	0.117438	0.140625	0.327869	0.995817	0.277652	0.815169	0.149254	0.45122	0.659319	0.583072	0.657303	0.825553	0.315436	0.974269	0.291246	0.078717	0.957171	0.139344	0.148718	0.276423	0.993584	0.255924	0.660682	0.527623	0.34087	0.31746	0.885009	0.078358	0.360976	0.620853	0.282443	0.183099	0.192308	0.959309	0.283122	0.129944	0.969087	0.506533
3630	0.196667	0.366667	0.285714	0.994924	0.991467	0.3125	0.387097	0.770254	0.123967	0.099908	0.269231	0.135231	0.140625	0.286885	0.993356	0.261851	0.798233	0.139303	0.445122	0.695391	0.54232	0.681648	0.845209	0.326622	0.974269	0.284512	0.084548	0.959117	0.131148	0.138462	0.252033	0.99394	0.255924	0.691203	0.533619	0.306087	0.312169	0.887564	0.078358	0.346341	0.649289	0.259542	0.200313	0.198718	0.95746	0.30127	0.135593	0.968368	0.508543
3635	0.196667	0.357143	0.285714	0.993474	0.988513	0.307143	0.370968	0.802902	0.134986	0.101742	0.259615	0.106762	0.132812	0.303279	0.994587	0.248307	0.817378	0.149254	0.45122	0.689379	0.576803	0.661049	0.800983	0.324385	0.97232	0.292929	0.081633	0.959334	0.139344	0.14359	0.284553	0.993228	0.241706	0.67684	0.540899	0.342609	0.343915	0.881601	0.078358	0.365854	0.620853	0.312977	0.211268	0.217949	0.962392	0.288566	0.146893	0.966211	0.514573
3640	0.19	0.371429	0.276786	0.995649	0.991139	0.330357	0.346774	0.794438	0.140496	0.108158	0.288462	0.117438	0.148438	0.311475	0.993602	0.268623	0.796024	0.154229	0.487805	0.671343	0.598746	0.649813	0.813268	0.306488	0.973099	0.306397	0.090379	0.952196	0.147541	0.153846	0.260163	0.992336	0.28436	0.680431	0.528908	0.314783	0.333333	0.881601	0.08209	0.35122	0.687204	0.267176	0.219092	0.185897	0.953144	0.30127	0.135593	0.963336	0.488442
3645	0.186667	0.357143	0.276786	0.993111	0.990482	0.3125	0.403226	0.788392	0.118457	0.105408	0.259615	0.106762	0.132812	0.344262	0.995079	0.286682	0.801915	0.149254	0.432927	0.673347	0.573668	0.636704	0.826781	0.33557	0.97271	0.29798	0.090379	0.957603	0.155738	0.14359	0.317073	0.992693	0.260664	0.698384	0.530193	0.33913	0.31746	0.891823	0.074627	0.360976	0.63981	0.282443	0.208138	0.217949	0.959926	0.294011	0.152542	0.968368	0.478392
3650	0.193333	0.366667	0.285714	0.993111	0.991795	0.321429	0.33871	0.782346	0.140496	0.100825	0.298077	0.11032	0.15625	0.319672	0.995325	0.273138	0.783505	0.154229	0.457317	0.683367	0.598746	0.698502	0.814496	0.304251	0.97037	0.299663	0.081633	0.957171	0.139344	0.164103	0.276423	0.993584	0.265403	0.653501	0.546895	0.356522	0.275132	0.890119	0.074627	0.341463	0.672986	0.290076	0.215962	0.185897	0.946979	0.290381	0.152542	0.963336	0.494472
3655	0.19	0.395238	0.3125	0.993111	0.990154	0.307143	0.298387	0.778718	0.132231	0.103575	0.288462	0.135231	0.15625	0.336066	0.994094	0.252822	0.81296	0.149254	0.469512	0.711423	0.561129	0.661049	0.82801	0.333333	0.976218	0.289562	0.084548	0.956089	0.139344	0.153846	0.300813	0.992336	0.265403	0.680431	0.52848	0.354783	0.26455	0.88586	0.074627	0.385366	0.701422	0.267176	0.208138	0.211538	0.958076	0.295826	0.163842	0.969806	0.501508
3660	0.18	0.37619	0.276786	0.996012	0.988513	0.310714	0.387097	0.765417	0.132231	0.106324	0.317308	0.113879	0.148438	0.344262	0.994833	0.275395	0.785714	0.149254	0.469512	0.707415	0.60815	0.670412	0.815725	0.333333	0.973879	0.299663	0.090379	0.95782	0.163934	0.133333	0.268293	0.993406	0.265403	0.687612	0.53833	0.34087	0.291005	0.887564	0.089552	0.370732	0.687204	0.29771	0.212833	0.198718	0.958693	0.275862	0.152542	0.971244	0.497487
3665	0.19	0.347619	0.303571	0.993836	0.992452	0.308929	0.33871	0.801693	0.137741	0.100825	0.269231	0.106762	0.148438	0.311475	0.994094	0.257336	0.818851	0.164179	0.420732	0.699399	0.592476	0.672285	0.804668	0.337808	0.973099	0.292929	0.081633	0.961713	0.139344	0.158974	0.243902	0.991445	0.279621	0.648115	0.536617	0.337391	0.296296	0.892675	0.078358	0.346341	0.64455	0.320611	0.209703	0.185897	0.956227	0.299456	0.135593	0.959741	0.488442
3670	0.186667	0.366667	0.303571	0.993836	0.990482	0.3375	0.33871	0.769045	0.140496	0.104491	0.269231	0.124555	0.148438	0.344262	0.996555	0.277652	0.807806	0.149254	0.378049	0.705411	0.617555	0.621723	0.80344	0.322148	0.97271	0.29798	0.078717	0.958685	0.131148	0.148718	0.292683	0.991802	0.270142	0.664273	0.527623	0.328696	0.312169	0.885009	0.089552	0.35122	0.563981	0.29771	0.219092	0.205128	0.956227	0.290381	0.135593	0.969087	0.517588
3675	0.186667	0.357143	0.241071	0.996012	0.991467	0.308929	0.330645	0.789601	0.112948	0.108158	0.269231	0.120996	0.148438	0.311475	0.995325	0.273138	0.801178	0.149254	0.420732	0.691383	0.564263	0.614232	0.812039	0.319911	0.976218	0.287879	0.087464	0.961281	0.139344	0.184615	0.252033	0.992871	0.274882	0.669659	0.533619	0.356522	0.275132	0.875639	0.078358	0.346341	0.635071	0.251908	0.197183	0.205128	0.961159	0.306715	0.135593	0.967649	0.499497
3680	0.18	0.385714	0.303571	0.994561	0.991139	0.282143	0.33871	0.798065	0.132231	0.102658	0.307692	0.117438	0.132812	0.286885	0.994587	0.266366	0.813697	0.154229	0.463415	0.697395	0.62069	0.644195	0.829238	0.317673	0.977778	0.292929	0.084548	0.961064	0.122951	0.158974	0.276423	0.993049	0.279621	0.70018	0.523769	0.330435	0.338624	0.882453	0.08209	0.331707	0.630332	0.282443	0.197183	0.211538	0.95746	0.299456	0.107345	0.967649	0.511558
3685	0.19	0.333333	0.267857	0.994199	0.990482	0.310714	0.41129	0.779927	0.123967	0.105408	0.307692	0.099644	0.164062	0.385246	0.996063	0.275395	0.79676	0.144279	0.426829	0.675351	0.564263	0.664794	0.824324	0.306488	0.97115	0.294613	0.081633	0.961497	0.139344	0.164103	0.284553	0.992336	0.270142	0.689408	0.54818	0.32	0.328042	0.88586	0.078358	0.331707	0.601896	0.290076	0.217527	0.217949	0.960543	0.283122	0.129944	0.966211	0.481407
3690	0.186667	0.342857	0.267857	0.993474	0.992123	0.294643	0.330645	0.783555	0.115702	0.096242	0.288462	0.117438	0.140625	0.327869	0.994341	0.273138	0.783505	0.169154	0.432927	0.663327	0.595611	0.653558	0.800983	0.333333	0.974269	0.292929	0.087464	0.959766	0.147541	0.158974	0.292683	0.993406	0.308057	0.642729	0.531478	0.347826	0.312169	0.897785	0.078358	0.365854	0.654028	0.312977	0.201878	0.185897	0.962392	0.299456	0.124294	0.971244	0.495477
3695	0.206667	0.371429	0.321429	0.995649	0.994749	0.294643	0.403226	0.788392	0.129477	0.107241	0.288462	0.113879	0.140625	0.319672	0.996309	0.255079	0.78866	0.159204	0.420732	0.699399	0.636364	0.653558	0.805897	0.35123	0.97076	0.286195	0.087464	0.962578	0.155738	0.169231	0.260163	0.992693	0.293839	0.696589	0.546039	0.332174	0.312169	0.884157	0.089552	0.360976	0.635071	0.312977	0.225352	0.211538	0.958076	0.295826	0.141243	0.968368	0.468342
3700	0.186667	0.37619	0.25	0.993111	0.991139	0.296429	0.395161	0.784764	0.132231	0.109991	0.298077	0.128114	0.15625	0.360656	0.995079	0.273138	0.819588	0.159204	0.445122	0.697395	0.54232	0.689139	0.805897	0.317673	0.969981	0.281145	0.087464	0.958685	0.155738	0.158974	0.235772	0.993762	0.2891	0.666068	0.544754	0.332174	0.306878	0.894378	0.08209	0.346341	0.701422	0.290076	0.212833	0.217949	0.956227	0.275862	0.146893	0.962617	0.494472
3705	0.196667	0.333333	0.294643	0.995286	0.990154	0.325	0.330645	0.767836	0.129477	0.101742	0.269231	0.120996	0.140625	0.311475	0.995079	0.291196	0.802651	0.169154	0.445122	0.701403	0.564263	0.670412	0.804668	0.310962	0.969201	0.286195	0.093294	0.956954	0.163934	0.169231	0.260163	0.994653	0.265403	0.628366	0.52591	0.344348	0.296296	0.896934	0.089552	0.346341	0.601896	0.320611	0.203443	0.205128	0.958076	0.31216	0.152542	0.967649	0.515578
3710	0.19	0.352381	0.321429	0.993836	0.992452	0.296429	0.370968	0.789601	0.132231	0.102658	0.298077	0.096085	0.140625	0.311475	0.995325	0.273138	0.794551	0.159204	0.463415	0.693387	0.589342	0.655431	0.808354	0.328859	0.975439	0.287879	0.084548	0.957171	0.155738	0.14359	0.292683	0.993584	0.28436	0.687612	0.53833	0.316522	0.375661	0.886712	0.074627	0.331707	0.606635	0.282443	0.203443	0.217949	0.956227	0.283122	0.146893	0.969087	0.494472
3715	0.176667	0.361905	0.285714	0.994561	0.990811	0.3125	0.330645	0.784764	0.121212	0.110907	0.278846	0.117438	0.140625	0.327869	0.99311	0.252822	0.800442	0.149254	0.481707	0.691383	0.630094	0.646067	0.820639	0.35123	0.967641	0.292929	0.093294	0.957171	0.147541	0.174359	0.268293	0.992871	0.270142	0.705566	0.538758	0.354783	0.291005	0.884157	0.074627	0.346341	0.582938	0.29771	0.201878	0.185897	0.959926	0.297641	0.141243	0.96693	0.506533
3720	0.196667	0.342857	0.294643	0.993111	0.990154	0.280357	0.362903	0.767836	0.123967	0.105408	0.307692	0.106762	0.15625	0.311475	0.995817	0.27991	0.789396	0.149254	0.426829	0.671343	0.579937	0.640449	0.826781	0.353468	0.975049	0.291246	0.084548	0.956738	0.122951	0.153846	0.235772	0.992336	0.260664	0.608618	0.519486	0.326957	0.328042	0.889267	0.078358	0.356098	0.592417	0.274809	0.198748	0.211538	0.953144	0.288566	0.129944	0.971244	0.495477
3725	0.186667	0.357143	0.25	0.993111	0.990482	0.325	0.403226	0.793229	0.132231	0.104491	0.288462	0.11032	0.148438	0.295082	0.996309	0.234763	0.786451	0.139303	0.408537	0.669339	0.510972	0.674157	0.807125	0.322148	0.97076	0.294613	0.093294	0.955224	0.147541	0.133333	0.284553	0.99394	0.251185	0.657092	0.541756	0.330435	0.312169	0.886712	0.08209	0.37561	0.616114	0.290076	0.201878	0.211538	0.958076	0.288566	0.135593	0.962617	0.492462
3730	0.183333	0.357143	0.285714	0.993111	0.988513	0.301786	0.370968	0.767836	0.134986	0.107241	0.269231	0.113879	0.148438	0.303279	0.995817	0.297968	0.791605	0.154229	0.506098	0.651303	0.595611	0.677903	0.788698	0.310962	0.975439	0.286195	0.081633	0.960848	0.131148	0.158974	0.308943	0.992158	0.260664	0.648115	0.540471	0.32	0.301587	0.894378	0.074627	0.321951	0.677725	0.29771	0.194053	0.24359	0.958076	0.3049	0.118644	0.964774	0.486432
3735	0.183333	0.361905	0.294643	0.992748	0.993436	0.335714	0.41129	0.779927	0.15978	0.099908	0.269231	0.120996	0.15625	0.319672	0.995571	0.293454	0.78056	0.144279	0.420732	0.727455	0.639498	0.621723	0.807125	0.324385	0.97271	0.287879	0.087464	0.956089	0.131148	0.14359	0.252033	0.992515	0.270142	0.680431	0.536188	0.344348	0.31746	0.890119	0.070896	0.370732	0.696682	0.29771	0.208138	0.217949	0.953144	0.30853	0.107345	0.96046	0.492462
3740	0.19	0.37619	0.303571	0.994199	0.990811	0.316071	0.387097	0.795647	0.126722	0.103575	0.298077	0.124555	0.148438	0.303279	0.994833	0.24605	0.799705	0.139303	0.457317	0.659319	0.570533	0.670412	0.810811	0.328859	0.97154	0.294613	0.084548	0.955008	0.131148	0.153846	0.292683	0.993584	0.274882	0.691203	0.519486	0.32	0.291005	0.902044	0.063433	0.35122	0.620853	0.305344	0.197183	0.179487	0.960543	0.295826	0.129944	0.961898	0.477387
3745	0.18	0.366667	0.285714	0.995286	0.991467	0.301786	0.362903	0.778718	0.134986	0.095325	0.326923	0.120996	0.132812	0.319672	0.995079	0.27088	0.798233	0.139303	0.445122	0.679359	0.583072	0.655431	0.836609	0.355705	0.973099	0.284512	0.087464	0.961064	0.131148	0.14359	0.268293	0.995366	0.293839	0.692998	0.532762	0.32	0.349206	0.879898	0.078358	0.35122	0.668246	0.274809	0.214397	0.237179	0.956227	0.294011	0.135593	0.96693	0.499497
3750	0.183333	0.366667	0.267857	0.992748	0.987857	0.3	0.346774	0.781137	0.140496	0.103575	0.288462	0.131673	0.140625	0.303279	0.995571	0.27991	0.786451	0.159204	0.420732	0.727455	0.601881	0.666667	0.814496	0.322148	0.974269	0.284512	0.09621	0.958685	0.147541	0.153846	0.252033	0.992515	0.293839	0.660682	0.526767	0.309565	0.275132	0.900341	0.078358	0.336585	0.578199	0.29771	0.198748	0.230769	0.951295	0.294011	0.135593	0.971244	0.490452
3755	0.19	0.347619	0.285714	0.994199	0.991795	0.316071	0.306452	0.775091	0.134986	0.112741	0.298077	0.117438	0.164062	0.344262	0.995817	0.268623	0.78866	0.139303	0.396341	0.691383	0.579937	0.662921	0.812039	0.313199	0.969201	0.281145	0.081633	0.957603	0.131148	0.148718	0.243902	0.993406	0.274882	0.658887	0.528051	0.342609	0.328042	0.882453	0.074627	0.370732	0.649289	0.305344	0.222222	0.211538	0.953761	0.283122	0.112994	0.968368	0.499497
3760	0.196667	0.342857	0.294643	0.996012	0.988185	0.292857	0.354839	0.767836	0.129477	0.117324	0.259615	0.117438	0.140625	0.319672	0.995325	0.284424	0.801178	0.144279	0.432927	0.647295	0.551724	0.662921	0.814496	0.33557	0.975439	0.282828	0.093294	0.961497	0.139344	0.153846	0.268293	0.994119	0.274882	0.694794	0.53833	0.347826	0.322751	0.893526	0.074627	0.380488	0.663507	0.29771	0.198748	0.224359	0.958076	0.303085	0.129944	0.969806	0.484422
3765	0.17	0.385714	0.294643	0.994199	0.990482	0.308929	0.395161	0.792019	0.129477	0.104491	0.288462	0.124555	0.15625	0.311475	0.995079	0.273138	0.793078	0.134328	0.5	0.677355	0.567398	0.655431	0.826781	0.331096	0.97115	0.287879	0.084548	0.958252	0.131148	0.128205	0.276423	0.993762	0.28436	0.669659	0.532762	0.330435	0.333333	0.884157	0.070896	0.360976	0.620853	0.305344	0.203443	0.205128	0.95746	0.297641	0.135593	0.964055	0.477387
3770	0.193333	0.342857	0.330357	0.992748	0.992123	0.301786	0.379032	0.770254	0.126722	0.101742	0.269231	0.120996	0.15625	0.360656	0.994341	0.275395	0.795287	0.154229	0.426829	0.715431	0.583072	0.64794	0.821867	0.346756	0.977778	0.291246	0.093294	0.955657	0.147541	0.174359	0.243902	0.993049	0.260664	0.694794	0.522484	0.361739	0.31746	0.881601	0.074627	0.370732	0.625592	0.282443	0.198748	0.205128	0.954994	0.30127	0.146893	0.966211	0.515578
3775	0.186667	0.371429	0.276786	0.994561	0.993436	0.2875	0.362903	0.772672	0.126722	0.104491	0.25	0.106762	0.148438	0.311475	0.995571	0.264108	0.795287	0.164179	0.463415	0.685371	0.60815	0.672285	0.807125	0.337808	0.973489	0.281145	0.081633	0.95955	0.139344	0.164103	0.252033	0.993762	0.274882	0.691203	0.532334	0.333913	0.312169	0.894378	0.067164	0.35122	0.611374	0.29771	0.209703	0.198718	0.960543	0.303085	0.146893	0.969087	0.486432
3780	0.186667	0.390476	0.258929	0.994199	0.990811	0.321429	0.387097	0.773881	0.140496	0.112741	0.278846	0.120996	0.148438	0.319672	0.995817	0.266366	0.790869	0.144279	0.463415	0.671343	0.570533	0.640449	0.813268	0.317673	0.976608	0.284512	0.087464	0.959117	0.139344	0.148718	0.268293	0.991802	0.241706	0.669659	0.52334	0.302609	0.312169	0.890971	0.078358	0.356098	0.625592	0.29771	0.206573	0.230769	0.951295	0.292196	0.141243	0.962617	0.516583
3785	0.183333	0.352381	0.294643	0.992386	0.988841	0.296429	0.346774	0.778718	0.140496	0.099908	0.288462	0.092527	0.132812	0.311475	0.994341	0.248307	0.804124	0.174129	0.439024	0.671343	0.579937	0.636704	0.808354	0.346756	0.975439	0.284512	0.087464	0.958036	0.131148	0.2	0.292683	0.992693	0.298578	0.642729	0.532762	0.318261	0.31746	0.889267	0.074627	0.331707	0.630332	0.290076	0.223787	0.205128	0.960543	0.297641	0.129944	0.969806	0.515578
3790	0.193333	0.352381	0.303571	0.994199	0.990811	0.303571	0.322581	0.762999	0.132231	0.106324	0.298077	0.113879	0.148438	0.311475	0.995571	0.288939	0.782769	0.149254	0.45122	0.679359	0.611285	0.689139	0.809582	0.313199	0.97154	0.286195	0.081633	0.961929	0.131148	0.174359	0.284553	0.991445	0.270142	0.687612	0.530621	0.34087	0.328042	0.898637	0.067164	0.360976	0.691943	0.335878	0.206573	0.224359	0.959926	0.277677	0.146893	0.965492	0.477387
3795	0.2	0.347619	0.3125	0.993111	0.990154	0.316071	0.370968	0.784764	0.115702	0.103575	0.307692	0.142349	0.15625	0.286885	0.994587	0.264108	0.790869	0.134328	0.463415	0.673347	0.61442	0.649813	0.812039	0.310962	0.973099	0.286195	0.084548	0.956522	0.131148	0.164103	0.284553	0.993406	0.251185	0.642729	0.534904	0.353043	0.296296	0.878194	0.074627	0.341463	0.601896	0.282443	0.201878	0.198718	0.968557	0.3049	0.124294	0.969087	0.489447
3800	0.176667	0.352381	0.285714	0.994199	0.988513	0.3	0.41129	0.793229	0.126722	0.098075	0.278846	0.117438	0.125	0.303279	0.996063	0.257336	0.806333	0.149254	0.457317	0.667335	0.639498	0.670412	0.809582	0.360179	0.975439	0.279461	0.081633	0.960848	0.131148	0.138462	0.243902	0.993762	0.293839	0.70377	0.536188	0.333913	0.328042	0.886712	0.08209	0.341463	0.649289	0.290076	0.212833	0.198718	0.956843	0.272232	0.135593	0.968368	0.496482
3805	0.183333	0.366667	0.294643	0.994561	0.991467	0.307143	0.33871	0.777509	0.121212	0.102658	0.278846	0.124555	0.140625	0.303279	0.995079	0.264108	0.801915	0.134328	0.469512	0.689379	0.592476	0.61236	0.821867	0.319911	0.978558	0.289562	0.087464	0.95371	0.139344	0.164103	0.260163	0.993584	0.260664	0.642729	0.535332	0.351304	0.328042	0.893526	0.08209	0.4	0.630332	0.282443	0.203443	0.24359	0.95746	0.283122	0.141243	0.970525	0.497487
3810	0.183333	0.42381	0.303571	0.994561	0.988513	0.292857	0.379032	0.794438	0.132231	0.102658	0.307692	0.128114	0.15625	0.327869	0.996063	0.300226	0.810015	0.139303	0.445122	0.665331	0.62069	0.659176	0.813268	0.322148	0.974269	0.296296	0.084548	0.957171	0.131148	0.148718	0.292683	0.993584	0.270142	0.655296	0.516916	0.337391	0.306878	0.897785	0.08209	0.365854	0.64455	0.290076	0.211268	0.198718	0.959309	0.284936	0.146893	0.969806	0.499497
3815	0.186667	0.342857	0.285714	0.994561	0.991795	0.316071	0.33871	0.767836	0.118457	0.110907	0.288462	0.106762	0.148438	0.295082	0.996555	0.257336	0.799705	0.154229	0.457317	0.667335	0.601881	0.625468	0.830467	0.331096	0.976608	0.279461	0.087464	0.960415	0.139344	0.169231	0.276423	0.992515	0.298578	0.666068	0.547323	0.330435	0.291005	0.892675	0.074627	0.331707	0.630332	0.29771	0.194053	0.211538	0.956843	0.323049	0.118644	0.965492	0.499497
3820	0.19	0.371429	0.25	0.994199	0.990482	0.310714	0.370968	0.775091	0.140496	0.107241	0.288462	0.113879	0.140625	0.327869	0.996555	0.30474	0.805596	0.149254	0.457317	0.687375	0.554859	0.64794	0.810811	0.337808	0.968811	0.289562	0.093294	0.961497	0.139344	0.153846	0.268293	0.992871	0.255924	0.667864	0.542612	0.328696	0.280423	0.890971	0.067164	0.360976	0.682464	0.29771	0.200313	0.224359	0.959309	0.310345	0.141243	0.962617	0.516583
3825	0.18	0.352381	0.241071	0.995649	0.988513	0.294643	0.379032	0.765417	0.140496	0.109074	0.278846	0.113879	0.140625	0.311475	0.995325	0.286682	0.802651	0.154229	0.506098	0.707415	0.592476	0.617978	0.80344	0.344519	0.977778	0.279461	0.093294	0.955657	0.147541	0.14359	0.300813	0.991267	0.28436	0.678636	0.549036	0.325217	0.349206	0.88075	0.078358	0.331707	0.672986	0.305344	0.208138	0.198718	0.952528	0.3049	0.158192	0.96693	0.478392
3830	0.176667	0.380952	0.276786	0.994561	0.98917	0.305357	0.41129	0.781137	0.123967	0.106324	0.298077	0.117438	0.148438	0.286885	0.996063	0.257336	0.826215	0.144279	0.439024	0.705411	0.583072	0.670412	0.82801	0.360179	0.975828	0.292929	0.090379	0.961713	0.147541	0.138462	0.252033	0.994297	0.251185	0.696589	0.522484	0.368696	0.328042	0.884157	0.078358	0.360976	0.668246	0.282443	0.223787	0.179487	0.95746	0.30127	0.129944	0.970525	0.476382
3835	0.18	0.371429	0.258929	0.993474	0.990482	0.308929	0.370968	0.773881	0.14876	0.101742	0.278846	0.113879	0.140625	0.295082	0.995325	0.275395	0.802651	0.159204	0.512195	0.685371	0.592476	0.679775	0.812039	0.344519	0.975439	0.289562	0.084548	0.957603	0.139344	0.148718	0.276423	0.992515	0.312796	0.714542	0.529764	0.302609	0.322751	0.881601	0.08209	0.317073	0.663507	0.305344	0.212833	0.185897	0.958076	0.281307	0.146893	0.965492	0.507538
3840	0.186667	0.385714	0.267857	0.996012	0.99278	0.296429	0.354839	0.795647	0.126722	0.113657	0.269231	0.11032	0.164062	0.303279	0.995817	0.27088	0.804124	0.144279	0.463415	0.683367	0.573668	0.640449	0.799754	0.33557	0.97271	0.291246	0.093294	0.956954	0.139344	0.164103	0.276423	0.993228	0.293839	0.639138	0.542612	0.372174	0.291005	0.881601	0.085821	0.360976	0.606635	0.305344	0.209703	0.217949	0.964858	0.30853	0.141243	0.971963	0.480402
3845	0.186667	0.357143	0.285714	0.996012	0.987529	0.296429	0.387097	0.801693	0.110193	0.107241	0.269231	0.113879	0.15625	0.377049	0.995325	0.277652	0.789396	0.164179	0.426829	0.705411	0.589342	0.649813	0.832924	0.304251	0.977388	0.279461	0.093294	0.960199	0.155738	0.174359	0.243902	0.992871	0.270142	0.694794	0.520771	0.333913	0.301587	0.911414	0.070896	0.35122	0.630332	0.29771	0.186228	0.205128	0.951911	0.281307	0.135593	0.968368	0.513568
3850	0.186667	0.333333	0.241071	0.996012	0.987857	0.285714	0.395161	0.759371	0.121212	0.113657	0.25	0.117438	0.148438	0.336066	0.994094	0.297968	0.790869	0.134328	0.457317	0.681363	0.589342	0.642322	0.834152	0.315436	0.979337	0.284512	0.090379	0.95782	0.139344	0.158974	0.260163	0.993406	0.28436	0.64632	0.540471	0.326957	0.322751	0.892675	0.078358	0.360976	0.649289	0.305344	0.211268	0.237179	0.956227	0.288566	0.129944	0.965492	0.474372
3855	0.186667	0.361905	0.3125	0.994561	0.988841	0.305357	0.370968	0.779927	0.123967	0.098992	0.288462	0.128114	0.15625	0.352459	0.995079	0.266366	0.810015	0.154229	0.439024	0.709419	0.579937	0.662921	0.802211	0.346756	0.976998	0.287879	0.078717	0.958036	0.131148	0.169231	0.252033	0.993406	0.251185	0.657092	0.540043	0.342609	0.26455	0.899489	0.078358	0.370732	0.677725	0.305344	0.209703	0.211538	0.962392	0.297641	0.129944	0.967649	0.493467
3860	0.176667	0.385714	0.258929	0.994561	0.989498	0.298214	0.370968	0.794438	0.129477	0.104491	0.278846	0.120996	0.140625	0.319672	0.995817	0.264108	0.798969	0.164179	0.481707	0.683367	0.554859	0.625468	0.825553	0.306488	0.973489	0.287879	0.075802	0.955873	0.172131	0.138462	0.292683	0.992871	0.270142	0.669659	0.531049	0.330435	0.37037	0.893526	0.074627	0.356098	0.64455	0.274809	0.215962	0.185897	0.963625	0.283122	0.129944	0.958303	0.508543
3865	0.176667	0.385714	0.285714	0.993836	0.992452	0.317857	0.33871	0.765417	0.132231	0.101742	0.307692	0.128114	0.132812	0.303279	0.995571	0.261851	0.804124	0.154229	0.45122	0.703407	0.579937	0.672285	0.832924	0.357942	0.974659	0.281145	0.078717	0.961929	0.147541	0.153846	0.292683	0.992871	0.251185	0.671454	0.546895	0.33913	0.291005	0.908859	0.078358	0.336585	0.668246	0.320611	0.205008	0.185897	0.956227	0.295826	0.141243	0.9734	0.481407
3870	0.18	0.361905	0.267857	0.993836	0.990482	0.294643	0.330645	0.783555	0.129477	0.109074	0.259615	0.113879	0.148438	0.303279	0.994833	0.288939	0.80486	0.144279	0.47561	0.681363	0.633229	0.674157	0.812039	0.324385	0.976608	0.289562	0.087464	0.957387	0.131148	0.148718	0.276423	0.992871	0.260664	0.721724	0.545182	0.353043	0.291005	0.897785	0.074627	0.331707	0.7109	0.282443	0.201878	0.224359	0.958076	0.270417	0.141243	0.968368	0.500503
3875	0.183333	0.380952	0.276786	0.994924	0.990154	0.294643	0.362903	0.783555	0.140496	0.097159	0.269231	0.113879	0.148438	0.344262	0.995817	0.295711	0.786451	0.154229	0.408537	0.685371	0.576803	0.666667	0.831695	0.364653	0.975439	0.286195	0.087464	0.956522	0.139344	0.153846	0.268293	0.992336	0.246445	0.666068	0.548608	0.356522	0.306878	0.902044	0.078358	0.37561	0.654028	0.282443	0.215962	0.211538	0.956227	0.30127	0.141243	0.969087	0.508543
3880	0.183333	0.338095	0.3125	0.994199	0.989498	0.296429	0.330645	0.767836	0.129477	0.106324	0.336538	0.113879	0.132812	0.344262	0.995571	0.286682	0.793814	0.154229	0.5	0.703407	0.655172	0.666667	0.812039	0.35123	0.976608	0.277778	0.090379	0.957387	0.139344	0.179487	0.300813	0.99198	0.265403	0.653501	0.533619	0.32	0.301587	0.890119	0.070896	0.341463	0.649289	0.274809	0.198748	0.25	0.953144	0.274047	0.129944	0.967649	0.494472
3885	0.19	0.347619	0.276786	0.994199	0.992123	0.305357	0.370968	0.792019	0.126722	0.108158	0.278846	0.11032	0.148438	0.319672	0.995817	0.282167	0.797496	0.164179	0.457317	0.709419	0.623824	0.659176	0.815725	0.355705	0.973099	0.287879	0.078717	0.959766	0.147541	0.169231	0.268293	0.993762	0.255924	0.666068	0.537045	0.337391	0.280423	0.891823	0.070896	0.35122	0.635071	0.305344	0.205008	0.224359	0.958693	0.279492	0.146893	0.962617	0.520603
3890	0.19	0.371429	0.276786	0.993474	0.98917	0.316071	0.330645	0.784764	0.140496	0.104491	0.288462	0.124555	0.140625	0.360656	0.994833	0.27991	0.798233	0.154229	0.5	0.729459	0.598746	0.666667	0.823096	0.317673	0.976998	0.287879	0.087464	0.955657	0.131148	0.128205	0.308943	0.992336	0.28436	0.67684	0.534904	0.34087	0.312169	0.891823	0.078358	0.380488	0.635071	0.282443	0.212833	0.224359	0.960543	0.286751	0.141243	0.965492	0.509548
3895	0.18	0.37619	0.285714	0.996012	0.988513	0.305357	0.370968	0.792019	0.129477	0.108158	0.317308	0.106762	0.15625	0.286885	0.994833	0.261851	0.793814	0.129353	0.439024	0.675351	0.601881	0.614232	0.81941	0.33557	0.978558	0.277778	0.081633	0.956305	0.122951	0.14359	0.268293	0.993584	0.270142	0.588869	0.537045	0.318261	0.301587	0.896934	0.08209	0.35122	0.654028	0.305344	0.217527	0.211538	0.95561	0.326679	0.135593	0.969087	0.495477
[truncated: 30 more columns]

## Sheet: Decision tree
Number of feature	Class 1	Class 2	Class 3	Class 4	Class 5	Class 6	Class 7	Class 8	Class 9	Class 10	Class 11	Class 12	Class 13	Class 14	Class 15	Class 16	Class 17	Class 18	Class 19	Class 20	Class 21	Class 22	Class 23	Class 24	Class 25	Class 26	Class 27	Class 28	Class 29	Class 30	Class 31	Class 32	Class 33	Class 34	Class 35	Class 36	Class 37	Class 38	Class 39	Class 40	Class 41	Class 42	Class 43	Class 44	Class 45	Class 46	Class 47	Class 48	Class 49
5	0	0	0	0	0	0	0	0	0	0	0	0	0.070312	0.040984	0.186762	0	0	0	0	0	0	0	0	0	0	0.851852	0	0	0	0	0	0	0	0	0	0	0	0.083475	0	0	0	0	0	0	0	0	0.067797	0	0
10	0	0	0	0	0	0	0	0	0	0	0	0	0.070312	0.040984	0.186762	0	0	0	0	0	0	0	0	0	0	0.851852	0	0	0.040984	0	0	0	0	0	0	0	0	0.083475	0	0	0.417062	0	0.023474	0	0	0	0.067797	0	0
15	0	0	0	0	0.02002	0.039286	0	0	0	0.164986	0	0.081851	0	0.213115	0.385089	0	0	0	0	0	0	0	0.029484	0	0.02963	0.845118	0	0	0.090164	0	0.292683	0	0	0	0	0	0.301587	0	0	0	0.417062	0	0.035994	0	0	0	0.158192	0	0.111558
20	0	0	0	0	0.343617	0.0625	0	0	0.024793	0.092576	0.269231	0.185053	0.15625	0.278689	0.485728	0	0.135493	0	0	0	0.137931	0	0.029484	0	0.030409	0.843434	0	0.008003	0.016393	0	0	0	0	0	0	0	0.481481	0	0	0	0.412322	0.122137	0.079812	0	0	0.143376	0.101695	0.150252	0.123618
25	0.033333	0.019048	0	0	0.330489	0.058929	0	0	0.035813	0.245646	0.298077	0.281139	0.351562	0.360656	0.090797	0	0.120766	0.00995	0	0	0.137931	0	0.029484	0	0.077973	0.843434	0	0.008003	0.139344	0	0	0	0.018957	0.010772	0.011991	0	0.687831	0	0	0.165854	0.412322	0.022901	0.046948	0	0	0.277677	0.163842	0.306254	0.347739
30	0.063333	0.033333	0	0	0.329504	0.057143	0	0	0.088154	0.331806	0.384615	0.409253	0.304688	0.418033	0.643947	0	0.09352	0.00995	0	0	0.137931	0.046816	0.029484	0	0.092398	0.843434	0	0.008003	0.139344	0	0	0.123864	0.014218	0.023339	0.028266	0	0.095238	0	0.007463	0.985366	0.412322	0.022901	0.043818	0	0	0.286751	0.214689	0.550683	0.493467
35	0.246667	0.090476	0	0	0.20512	0.051786	0.290323	0	0.267218	0.36297	0.451923	0.412811	0.273438	0.409836	0.806841	0	0.131075	0.00995	0.012195	0	0.137931	0.061798	0.03317	0.008949	0.095906	0.843434	0	0.008003	0.155738	0.241026	0.065041	0.123864	0.137441	0.066427	0.02955	0	0.063492	0	0.108209	0.970732	0.412322	0.038168	0.040689	0	0	0.426497	0.282486	0.595255	0.556784
40	0.253333	0.1	0	0	0.231703	0.057143	0.266129	0	0.369146	0.433547	0.394231	0.487544	0.414062	0.45082	0.808071	0	0.149485	0.0199	0.054878	0	0.137931	0.044944	0.029484	0.008949	0.116959	0.843434	0	0.008003	0.155738	0.241026	0.065041	0.124577	0.137441	0.086176	0.033405	0	0.084656	0	0.115672	0.970732	0.412322	0.038168	0.042254	0.134615	0.001233	0.352087	0.344633	0.645579	0.566834
45	0.233333	0.104762	0.026786	0	0.203479	0.073214	0.290323	0.043531	0.396694	0.466544	0.375	0.412811	0.460938	0.442623	0.809793	0	0.159794	0.00995	0.067073	0	0.257053	0.095506	0.063882	0.033557	0.11423	0.846801	0	0.008003	0.155738	0.251282	0.065041	0.124577	0.137441	0.078995	0.040257	0	0.084656	0	0.130597	0.960976	0.412322	0.038168	0.042254	0.134615	0.001233	0.410163	0.355932	0.640546	0.518593
50	0.2	0.219048	0	0.915518	0.225468	0.096429	0.346774	0.04474	0.443526	0.474794	0.317308	0.405694	0.40625	0.336066	0.816683	0	0.159057	0.00995	0.140244	0.068136	0.363636	0.09176	0.103194	0.038031	0.124756	0.813131	0.014577	0.048453	0.090164	0.071795	0.333333	0.124577	0.094787	0.317774	0.068522	0.003478	0.269841	0	0.190299	0.302439	0.398104	0.160305	0.13615	0.160256	0.077682	0.491833	0.423729	0.594536	0.476382
55	0.316667	0.257143	0.053571	0.915156	0.276666	0.103571	0.346774	0.049577	0.493113	0.500458	0.403846	0.427046	0.429688	0.377049	0.821358	0.164786	0.326215	0.039801	0.140244	0.006012	0.426332	0.110487	0.162162	0.067114	0.126706	0.809764	0.037901	0.049751	0.090164	0.102564	0.308943	0.124577	0.260664	0.317774	0.091221	0.013913	0.079365	0.005111	0.205224	0.302439	0.398104	0.160305	0.126761	0.134615	0.091245	0.473684	0.418079	0.589504	0.463317
60	0.266667	0.27619	0.008929	0.907179	0.29767	0.146429	0.193548	0.049577	0.504132	0.47846	0.355769	0.437722	0.429688	0.393443	0.826772	0.216704	0.349043	0.089552	0.042683	0.212425	0.278997	0.144195	0.234644	0.06264	0.146199	0.464646	0.061224	0.044776	0.090164	0.174359	0.268293	0.551773	0.251185	0.314183	0.128051	0.154783	0.238095	0.005111	0.264925	0.302439	0.398104	0.160305	0.131455	0.179487	0.176942	0.488203	0.429379	0.576564	0.461307
65	0.276667	0.285714	0.008929	0.883249	0.313423	0.144643	0.193548	0.049577	0.501377	0.482126	0.317308	0.402135	0.414062	0.368852	0.839813	0.216704	0.343152	0.079602	0.079268	0.55511	0.31348	0.17603	0.255528	0.194631	0.159454	0.494949	0.084548	0.061432	0.090164	0.220513	0.325203	0.423989	0.246445	0.310592	0.150749	0.111304	0.243386	0.417376	0.268657	0.302439	0.393365	0.160305	0.128326	0.128205	0.207152	0.557169	0.40678	0.570093	0.473367
70	0.293333	0.347619	0.044643	0.892676	0.351493	0.176786	0.193548	0.051995	0.495868	0.52429	0.326923	0.3879	0.421875	0.368852	0.838337	0.221219	0.354197	0.089552	0.060976	0.537074	0.407524	0.168539	0.356265	0.178971	0.182846	0.622896	0.119534	0.060134	0.139344	0.205128	0.357724	0.428979	0.303318	0.303411	0.173019	0.126957	0.232804	0.417376	0.261194	0.268293	0.402844	0.114504	0.140845	0.153846	0.204686	0.526316	0.367232	0.563623	0.428141
75	0.316667	0.347619	0.044643	0.886512	0.383656	0.182143	0.209677	0.051995	0.534435	0.513291	0.288462	0.423488	0.382812	0.344262	0.854331	0.218962	0.42268	0.109453	0.304878	0.438878	0.438871	0.209738	0.425061	0.391499	0.202729	0.646465	0.134111	0.075276	0.180328	0.220513	0.317073	0.443771	0.327014	0.290844	0.182013	0.144348	0.222222	0.416525	0.242537	0.268293	0.388626	0.122137	0.198748	0.185897	0.187423	0.54265	0.451977	0.561467	0.433166
80	0.33	0.328571	0.107143	0.886149	0.41385	0.171429	0.241935	0.082225	0.512397	0.51879	0.221154	0.341637	0.414062	0.311475	0.85876	0.218962	0.428571	0.104478	0.390244	0.450902	0.454545	0.209738	0.459459	0.302013	0.216374	0.776094	0.145773	0.080251	0.221311	0.251282	0.300813	0.445732	0.350711	0.368043	0.209422	0.252174	0.243386	0.397785	0.276119	0.263415	0.492891	0.129771	0.245696	0.205128	0.180641	0.54265	0.372881	0.562904	0.430151
85	0.356667	0.352381	0.116071	0.886875	0.434526	0.185714	0.314516	0.310762	0.504132	0.513291	0.317308	0.359431	0.398438	0.311475	0.855807	0.225734	0.418262	0.129353	0.469512	0.44489	0.476489	0.205993	0.492629	0.389262	0.234308	0.69697	0.169096	0.106208	0.237705	0.266667	0.308943	0.586883	0.308057	0.38061	0.310064	0.285217	0.248677	0.4046	0.317164	0.44878	0.49763	0.19084	0.311424	0.25641	0.187423	0.588022	0.344633	0.557153	0.437186
90	0.373333	0.352381	0.205357	0.873096	0.452904	0.2	0.274194	0.280532	0.479339	0.492209	0.317308	0.33452	0.398438	0.319672	0.870079	0.218962	0.447717	0.169154	0.457317	0.458918	0.545455	0.38764	0.568796	0.456376	0.241715	0.73569	0.236152	0.119403	0.237705	0.353846	0.268293	0.639993	0.308057	0.443447	0.411991	0.330435	0.238095	0.413118	0.324627	0.356098	0.535545	0.274809	0.389671	0.237179	0.205302	0.557169	0.361582	0.528397	0.420101
95	0.39	0.319048	0.205357	0.863669	0.57893	0.221429	0.330645	0.270859	0.504132	0.516957	0.288462	0.338078	0.414062	0.286885	0.867372	0.218962	0.467599	0.21393	0.45122	0.462926	0.529781	0.400749	0.566339	0.425056	0.240156	0.73569	0.22449	0.151417	0.229508	0.384615	0.260163	0.639815	0.350711	0.429084	0.449251	0.323478	0.232804	0.413969	0.38806	0.360976	0.535545	0.320611	0.391236	0.339744	0.239211	0.540835	0.40113	0.544213	0.417085
100	0.38	0.32381	0.205357	0.857143	0.577289	0.228571	0.298387	0.297461	0.490358	0.482126	0.240385	0.295374	0.398438	0.262295	0.875246	0.209932	0.505155	0.19403	0.432927	0.49499	0.573668	0.417603	0.57371	0.44519	0.266277	0.712121	0.209913	0.155743	0.221311	0.364103	0.317073	0.652647	0.345972	0.448833	0.453961	0.342609	0.227513	0.431857	0.373134	0.35122	0.535545	0.335878	0.395931	0.358974	0.235512	0.544465	0.310734	0.523364	0.405025
105	0.386667	0.328571	0.214286	0.870558	0.576305	0.216071	0.354839	0.301088	0.498623	0.490376	0.259615	0.327402	0.359375	0.311475	0.875984	0.275395	0.511782	0.283582	0.420732	0.503006	0.573668	0.393258	0.603194	0.463087	0.305653	0.740741	0.230321	0.26844	0.262295	0.297436	0.414634	0.621993	0.374408	0.459605	0.45182	0.34087	0.269841	0.429302	0.36194	0.35122	0.549763	0.343511	0.391236	0.416667	0.447596	0.526316	0.305085	0.496765	0.433166
110	0.383333	0.380952	0.205357	0.839376	0.595996	0.228571	0.370968	0.316808	0.484848	0.486709	0.221154	0.359431	0.390625	0.311475	0.881644	0.334086	0.513991	0.258706	0.426829	0.511022	0.564263	0.41573	0.605651	0.46085	0.31384	0.727273	0.221574	0.278607	0.327869	0.302564	0.382114	0.641062	0.36019	0.4614	0.471949	0.365217	0.312169	0.450596	0.365672	0.35122	0.563981	0.374046	0.456964	0.397436	0.439581	0.537205	0.305085	0.489576	0.379899
115	0.373333	0.347619	0.196429	0.840102	0.59173	0.235714	0.370968	0.367594	0.476584	0.48121	0.221154	0.30605	0.34375	0.303279	0.885581	0.259594	0.510309	0.268657	0.432927	0.52505	0.579937	0.438202	0.605651	0.469799	0.354386	0.737374	0.247813	0.205927	0.278689	0.317949	0.422764	0.641953	0.364929	0.493716	0.482227	0.326957	0.365079	0.457411	0.354478	0.395122	0.606635	0.396947	0.460094	0.410256	0.572133	0.548094	0.333333	0.492451	0.405025
120	0.38	0.357143	0.160714	0.848441	0.601904	0.233929	0.403226	0.338573	0.424242	0.483043	0.259615	0.345196	0.359375	0.254098	0.889026	0.329571	0.525037	0.243781	0.47561	0.50501	0.601881	0.421348	0.663391	0.467562	0.394152	0.76431	0.244898	0.322085	0.303279	0.358974	0.382114	0.64427	0.369668	0.486535	0.479657	0.344348	0.359788	0.470187	0.365672	0.42439	0.63981	0.358779	0.485133	0.384615	0.557953	0.549909	0.338983	0.494608	0.40201
125	0.38	0.361905	0.151786	0.838289	0.610108	0.2625	0.419355	0.359129	0.451791	0.47571	0.25	0.33452	0.367188	0.336066	0.886319	0.349887	0.551546	0.223881	0.445122	0.521042	0.586207	0.438202	0.673219	0.534676	0.388304	0.755892	0.253644	0.229937	0.311475	0.374359	0.357724	0.654607	0.379147	0.502693	0.475375	0.394783	0.402116	0.468484	0.384328	0.4	0.606635	0.358779	0.497653	0.384615	0.555487	0.515426	0.350282	0.498922	0.427136
130	0.38	0.385714	0.196429	0.525743	0.687233	0.353571	0.362903	0.399033	0.443526	0.464711	0.25	0.323843	0.453125	0.319672	0.881644	0.392777	0.530928	0.298507	0.481707	0.57515	0.62069	0.43633	0.684275	0.485459	0.51345	0.848485	0.250729	0.282068	0.327869	0.4	0.357724	0.716984	0.36019	0.500898	0.484797	0.415652	0.42328	0.505963	0.432836	0.37561	0.56872	0.450382	0.508607	0.326923	0.647349	0.551724	0.338983	0.531991	0.427136
135	0.403333	0.37619	0.205357	0.741117	0.689531	0.3875	0.346774	0.424426	0.407713	0.446379	0.307692	0.284698	0.367188	0.286885	0.886319	0.376975	0.558174	0.303483	0.52439	0.601202	0.595611	0.47191	0.674447	0.485459	0.529825	0.850168	0.262391	0.353666	0.319672	0.34359	0.382114	0.726787	0.393365	0.517056	0.511777	0.431304	0.455026	0.546848	0.425373	0.404878	0.592417	0.40458	0.460094	0.346154	0.644883	0.520871	0.288136	0.527678	0.428141
140	0.393333	0.409524	0.1875	0.829949	0.685921	0.3875	0.41129	0.495768	0.404959	0.479377	0.307692	0.288256	0.375	0.327869	0.886073	0.363431	0.56701	0.328358	0.457317	0.611222	0.60815	0.468165	0.684275	0.480984	0.592982	0.843434	0.28863	0.393251	0.344262	0.348718	0.406504	0.787204	0.402844	0.62298	0.50621	0.429565	0.455026	0.526405	0.421642	0.443902	0.611374	0.389313	0.482003	0.384615	0.654131	0.526316	0.293785	0.529835	0.444221
145	0.4	0.414286	0.25	0.650471	0.689859	0.444643	0.395161	0.495768	0.435262	0.434464	0.288462	0.241993	0.34375	0.319672	0.887057	0.374718	0.567747	0.318408	0.487805	0.61523	0.636364	0.485019	0.681818	0.503356	0.619103	0.819865	0.309038	0.441921	0.360656	0.348718	0.373984	0.800749	0.407583	0.630162	0.519058	0.45913	0.470899	0.528109	0.410448	0.404878	0.545024	0.396947	0.496088	0.410256	0.68619	0.549909	0.282486	0.544932	0.436181
150	0.38	0.380952	0.276786	0.622915	0.70233	0.453571	0.362903	0.527207	0.402204	0.450962	0.317308	0.291815	0.34375	0.303279	0.88435	0.361174	0.56701	0.318408	0.420732	0.651303	0.617555	0.486891	0.687961	0.487696	0.651852	0.80303	0.306122	0.476314	0.311475	0.4	0.439024	0.807343	0.383886	0.630162	0.526338	0.448696	0.444444	0.554514	0.458955	0.439024	0.545024	0.412214	0.480438	0.448718	0.683724	0.497278	0.327684	0.530554	0.419095
155	0.383333	0.347619	0.267857	0.626178	0.703315	0.442857	0.387097	0.544135	0.446281	0.453712	0.365385	0.302491	0.335938	0.303279	0.889272	0.376975	0.564065	0.328358	0.45122	0.643287	0.61442	0.5	0.684275	0.47651	0.646784	0.784512	0.28863	0.505732	0.311475	0.389744	0.495935	0.8257	0.393365	0.617594	0.509636	0.448696	0.486772	0.570698	0.44403	0.414634	0.563981	0.396947	0.503912	0.416667	0.715166	0.509982	0.322034	0.53271	0.453266
160	0.39	0.390476	0.276786	0.443075	0.712176	0.417857	0.395161	0.586457	0.440771	0.451879	0.288462	0.291815	0.414062	0.303279	0.890256	0.379233	0.604566	0.318408	0.469512	0.629259	0.60815	0.498127	0.701474	0.498881	0.665497	0.776094	0.3207	0.503136	0.319672	0.358974	0.487805	0.825878	0.407583	0.628366	0.520343	0.441739	0.507937	0.580068	0.38806	0.429268	0.582938	0.412214	0.483568	0.410256	0.717633	0.479129	0.271186	0.525521	0.427136
165	0.413333	0.371429	0.258929	0.444888	0.720381	0.410714	0.427419	0.58162	0.426997	0.444546	0.307692	0.320285	0.375	0.352459	0.892224	0.422122	0.610457	0.288557	0.45122	0.631263	0.564263	0.52809	0.719902	0.474273	0.659259	0.779461	0.329446	0.494051	0.409836	0.410256	0.373984	0.823204	0.459716	0.678636	0.520771	0.455652	0.465608	0.597104	0.402985	0.439024	0.56872	0.473282	0.478873	0.410256	0.720715	0.495463	0.254237	0.514738	0.398995
170	0.403333	0.385714	0.25	0.443075	0.695438	0.408929	0.379032	0.603386	0.402204	0.427131	0.221154	0.281139	0.390625	0.254098	0.890994	0.469526	0.624448	0.288557	0.402439	0.631263	0.573668	0.554307	0.707617	0.49217	0.679532	0.765993	0.332362	0.506165	0.311475	0.410256	0.439024	0.836749	0.421801	0.648115	0.515632	0.471304	0.455026	0.593697	0.429104	0.443902	0.559242	0.358779	0.485133	0.371795	0.723181	0.497278	0.316384	0.501797	0.41608
175	0.423333	0.37619	0.267857	0.450689	0.702658	0.396429	0.362903	0.608222	0.418733	0.439047	0.317308	0.27758	0.40625	0.295082	0.893947	0.462754	0.616348	0.303483	0.432927	0.619238	0.564263	0.544944	0.712531	0.478747	0.680312	0.774411	0.282799	0.534501	0.344262	0.415385	0.471545	0.841918	0.412322	0.664273	0.534904	0.476522	0.433862	0.605622	0.402985	0.453659	0.559242	0.473282	0.482003	0.371795	0.742293	0.473684	0.338983	0.516894	0.422111
180	0.396667	0.404762	0.241071	0.448876	0.714145	0.396429	0.387097	0.613059	0.421488	0.423465	0.269231	0.259786	0.382812	0.245902	0.898376	0.474041	0.614875	0.303483	0.457317	0.591182	0.561129	0.544944	0.689189	0.449664	0.667446	0.754209	0.335277	0.540774	0.352459	0.441026	0.455285	0.832294	0.43128	0.651706	0.52334	0.488696	0.460317	0.61414	0.432836	0.404878	0.554502	0.480916	0.466354	0.346154	0.747842	0.479129	0.276836	0.514738	0.405025
185	0.4	0.385714	0.267857	0.448151	0.737447	0.430357	0.41129	0.621524	0.402204	0.439963	0.298077	0.259786	0.375	0.254098	0.902805	0.422122	0.605302	0.373134	0.487805	0.593186	0.576803	0.574906	0.669533	0.46085	0.65809	0.757576	0.309038	0.550292	0.327869	0.405128	0.398374	0.840848	0.407583	0.637343	0.515203	0.46087	0.481481	0.611584	0.44403	0.44878	0.611374	0.480916	0.453834	0.384615	0.756473	0.499093	0.299435	0.5133	0.413065
190	0.41	0.37619	0.267857	0.454315	0.741385	0.425	0.379032	0.602177	0.385675	0.410632	0.307692	0.288256	0.382812	0.295082	0.89247	0.435666	0.592047	0.308458	0.493902	0.613226	0.583072	0.567416	0.689189	0.431767	0.65809	0.727273	0.323615	0.564136	0.360656	0.415385	0.471545	0.844235	0.417062	0.657092	0.507495	0.48	0.465608	0.622658	0.477612	0.439024	0.549763	0.419847	0.455399	0.346154	0.74476	0.466425	0.259887	0.521208	0.384925
195	0.39	0.433333	0.258929	0.464104	0.759107	0.3875	0.435484	0.620314	0.355372	0.424381	0.336538	0.298932	0.367188	0.303279	0.885827	0.471783	0.60972	0.323383	0.469512	0.623246	0.554859	0.595506	0.684275	0.440716	0.667446	0.742424	0.303207	0.53515	0.278689	0.482051	0.398374	0.845126	0.393365	0.630162	0.522056	0.476522	0.486772	0.620954	0.425373	0.419512	0.549763	0.40458	0.453834	0.378205	0.749075	0.490018	0.299435	0.502516	0.370854
200	0.396667	0.428571	0.339286	0.506526	0.746636	0.441071	0.354839	0.617896	0.374656	0.427131	0.317308	0.302491	0.351562	0.270492	0.886811	0.460497	0.603829	0.323383	0.469512	0.681363	0.567398	0.593633	0.692875	0.440716	0.654581	0.739057	0.303207	0.556998	0.286885	0.502564	0.430894	0.833719	0.412322	0.626571	0.53576	0.478261	0.571429	0.601363	0.410448	0.419512	0.587678	0.358779	0.453834	0.320513	0.754007	0.508167	0.282486	0.528397	0.413065
205	0.416667	0.361905	0.339286	0.50145	0.739744	0.423214	0.427419	0.613059	0.393939	0.4033	0.355769	0.288256	0.375	0.286885	0.886073	0.48307	0.596465	0.333333	0.487805	0.689379	0.54232	0.597378	0.691646	0.458613	0.65692	0.712121	0.276968	0.553969	0.360656	0.502564	0.447154	0.831581	0.402844	0.621185	0.519486	0.485217	0.555556	0.597956	0.391791	0.44878	0.616114	0.419847	0.458529	0.384615	0.742293	0.466425	0.282486	0.514019	0.401005
210	0.376667	0.390476	0.330357	0.515228	0.7404	0.442857	0.467742	0.649335	0.415978	0.433547	0.278846	0.281139	0.351562	0.336066	0.886073	0.501129	0.586156	0.383085	0.47561	0.691383	0.598746	0.574906	0.67199	0.472036	0.680702	0.725589	0.326531	0.588146	0.360656	0.441026	0.422764	0.814293	0.379147	0.626571	0.518201	0.471304	0.518519	0.591993	0.406716	0.443902	0.592417	0.496183	0.472613	0.346154	0.743527	0.433757	0.333333	0.516894	0.379899
215	0.38	0.37619	0.330357	0.520667	0.737118	0.4375	0.41129	0.659008	0.418733	0.414299	0.269231	0.259786	0.375	0.303279	0.886319	0.514673	0.567747	0.363184	0.408537	0.679359	0.567398	0.58427	0.683047	0.438479	0.699415	0.739057	0.276968	0.593987	0.303279	0.466667	0.430894	0.825165	0.421801	0.599641	0.513919	0.483478	0.534392	0.60477	0.395522	0.453659	0.559242	0.40458	0.452269	0.333333	0.742293	0.450091	0.322034	0.510424	0.379899
220	0.336667	0.4	0.276786	0.531907	0.738431	0.417857	0.427419	0.64208	0.421488	0.404216	0.278846	0.284698	0.414062	0.303279	0.886811	0.492099	0.58542	0.358209	0.439024	0.679359	0.592476	0.599251	0.651106	0.44519	0.683431	0.720539	0.28863	0.610426	0.319672	0.471795	0.357724	0.825878	0.412322	0.597846	0.520771	0.471304	0.534392	0.603918	0.402985	0.482927	0.587678	0.419847	0.485133	0.371795	0.748459	0.450091	0.276836	0.505392	0.4
225	0.373333	0.37619	0.321429	0.532632	0.722022	0.421429	0.419355	0.654172	0.410468	0.405133	0.25	0.266904	0.367188	0.245902	0.890748	0.462754	0.588365	0.353234	0.347561	0.655311	0.523511	0.595506	0.625307	0.442953	0.676023	0.708754	0.271137	0.616699	0.360656	0.461538	0.325203	0.826947	0.383886	0.601436	0.526767	0.493913	0.539683	0.608177	0.410448	0.44878	0.635071	0.435115	0.461659	0.371795	0.736745	0.490018	0.288136	0.501078	0.363819
230	0.37	0.385714	0.285714	0.53517	0.747292	0.432143	0.370968	0.666264	0.413223	0.387718	0.307692	0.302491	0.320312	0.303279	0.884843	0.453725	0.57732	0.333333	0.420732	0.673347	0.557994	0.567416	0.654791	0.420582	0.683041	0.698653	0.28863	0.605235	0.344262	0.45641	0.349593	0.830868	0.374408	0.601436	0.501927	0.478261	0.555556	0.597956	0.429104	0.463415	0.630332	0.442748	0.469484	0.378205	0.721332	0.473684	0.293785	0.488138	0.370854
235	0.37	0.395238	0.3125	0.534808	0.739416	0.442857	0.419355	0.636034	0.369146	0.401467	0.25	0.284698	0.375	0.303279	0.883366	0.478555	0.580265	0.308458	0.426829	0.667335	0.529781	0.580524	0.668305	0.438479	0.683041	0.700337	0.297376	0.605667	0.352459	0.451282	0.373984	0.823561	0.350711	0.614004	0.514775	0.476522	0.587302	0.603918	0.421642	0.453659	0.630332	0.374046	0.447574	0.371795	0.731813	0.455535	0.288136	0.50683	0.367839
240	0.373333	0.4	0.3125	0.533358	0.747949	0.441071	0.395161	0.634825	0.38843	0.395967	0.288462	0.27758	0.367188	0.360656	0.876476	0.478555	0.571429	0.323383	0.402439	0.655311	0.539185	0.589888	0.64742	0.438479	0.668226	0.720539	0.285714	0.600043	0.278689	0.374359	0.349593	0.820175	0.388626	0.621185	0.495503	0.445217	0.534392	0.622658	0.369403	0.468293	0.611374	0.358779	0.450704	0.403846	0.738594	0.435572	0.271186	0.525521	0.39397
245	0.366667	0.395238	0.321429	0.545323	0.739088	0.453571	0.395161	0.614268	0.371901	0.406049	0.259615	0.256228	0.359375	0.295082	0.875246	0.487585	0.57511	0.348259	0.384146	0.663327	0.548589	0.578652	0.633907	0.425056	0.655361	0.712121	0.262391	0.608912	0.336066	0.430769	0.349593	0.815897	0.350711	0.624776	0.519914	0.453913	0.539683	0.609029	0.402985	0.458537	0.63981	0.458015	0.456964	0.371795	0.731813	0.480944	0.288136	0.519051	0.378894
250	0.343333	0.347619	0.3125	0.539521	0.741057	0.396429	0.435484	0.609432	0.341598	0.370302	0.317308	0.27758	0.320312	0.311475	0.880413	0.480813	0.592047	0.338308	0.396341	0.639279	0.548589	0.588015	0.619165	0.384787	0.665107	0.70202	0.265306	0.604586	0.360656	0.4	0.349593	0.818214	0.35545	0.621185	0.498073	0.46087	0.518519	0.598807	0.421642	0.468293	0.597156	0.419847	0.435055	0.358974	0.731813	0.415608	0.271186	0.494608	0.396985
255	0.393333	0.366667	0.303571	0.542422	0.738431	0.426786	0.467742	0.603386	0.358127	0.381302	0.288462	0.291815	0.34375	0.352459	0.871801	0.510158	0.606775	0.303483	0.378049	0.633267	0.573668	0.582397	0.621622	0.422819	0.649903	0.707071	0.285714	0.604369	0.385246	0.441026	0.325203	0.806808	0.331754	0.61939	0.519486	0.473043	0.529101	0.60477	0.380597	0.492683	0.616114	0.396947	0.4241	0.391026	0.750925	0.442831	0.293785	0.501797	0.351759
260	0.343333	0.366667	0.303571	0.548223	0.742041	0.401786	0.475806	0.609432	0.366391	0.382218	0.269231	0.284698	0.335938	0.221311	0.874016	0.505643	0.589838	0.313433	0.347561	0.637275	0.564263	0.597378	0.616708	0.449664	0.663548	0.693603	0.271137	0.616915	0.385246	0.451282	0.341463	0.815541	0.336493	0.617594	0.489936	0.471304	0.534392	0.608177	0.402985	0.44878	0.611374	0.442748	0.446009	0.358974	0.758323	0.431942	0.254237	0.511862	0.378894
265	0.363333	0.371429	0.330357	0.544598	0.738103	0.417857	0.524194	0.609432	0.424242	0.383135	0.307692	0.252669	0.304688	0.295082	0.874262	0.485327	0.587629	0.328358	0.396341	0.609218	0.529781	0.602996	0.603194	0.364653	0.668616	0.693603	0.262391	0.622107	0.360656	0.4	0.292683	0.810016	0.331754	0.62298	0.496788	0.450435	0.57672	0.603918	0.384328	0.439024	0.625592	0.419847	0.422535	0.397436	0.737978	0.433757	0.259887	0.524802	0.372864
270	0.38	0.371429	0.294643	0.659536	0.738103	0.416071	0.459677	0.622733	0.38843	0.358387	0.298077	0.288256	0.34375	0.327869	0.880167	0.469526	0.579529	0.318408	0.359756	0.651303	0.539185	0.589888	0.657248	0.418345	0.672125	0.66835	0.276968	0.602206	0.401639	0.523077	0.333333	0.813046	0.36019	0.608618	0.495503	0.448696	0.529101	0.600511	0.365672	0.453659	0.616114	0.374046	0.43662	0.358974	0.720715	0.46098	0.276836	0.5133	0.368844
275	0.363333	0.380952	0.3125	0.653735	0.748605	0.416071	0.467742	0.615478	0.344353	0.367553	0.288462	0.24911	0.320312	0.278689	0.878937	0.469526	0.582474	0.338308	0.341463	0.627255	0.517241	0.574906	0.630221	0.400447	0.668616	0.680135	0.294461	0.604586	0.368852	0.482051	0.317073	0.810551	0.341232	0.603232	0.491221	0.453913	0.560847	0.602215	0.369403	0.439024	0.597156	0.389313	0.425665	0.365385	0.740444	0.437387	0.259887	0.510424	0.372864
280	0.346667	0.371429	0.339286	0.671501	0.754184	0.405357	0.443548	0.620314	0.366391	0.398717	0.288462	0.252669	0.25	0.360656	0.882628	0.501129	0.572165	0.368159	0.378049	0.643287	0.504702	0.580524	0.620393	0.438479	0.670955	0.675084	0.279883	0.615618	0.360656	0.492308	0.357724	0.81465	0.35545	0.612208	0.503212	0.467826	0.555556	0.60477	0.339552	0.42439	0.606635	0.465649	0.467919	0.326923	0.742293	0.455535	0.271186	0.511862	0.398995
285	0.35	0.390476	0.348214	0.673677	0.741385	0.403571	0.419355	0.605804	0.322314	0.358387	0.278846	0.266904	0.367188	0.254098	0.874754	0.455982	0.568483	0.328358	0.359756	0.683367	0.548589	0.573034	0.63145	0.407159	0.680702	0.671717	0.253644	0.602206	0.418033	0.523077	0.333333	0.815006	0.312796	0.599641	0.493362	0.467826	0.513228	0.606474	0.320896	0.473171	0.587678	0.412214	0.41784	0.320513	0.733046	0.399274	0.265537	0.506111	0.367839
290	0.346667	0.404762	0.294643	0.69797	0.745323	0.417857	0.483871	0.58283	0.374656	0.369386	0.288462	0.270463	0.335938	0.204918	0.877707	0.458239	0.567747	0.323383	0.384146	0.647295	0.532915	0.548689	0.624079	0.420582	0.678752	0.673401	0.294461	0.61194	0.393443	0.502564	0.325203	0.812868	0.336493	0.599641	0.48651	0.452174	0.539683	0.589438	0.30597	0.443902	0.592417	0.427481	0.461659	0.339744	0.736128	0.422868	0.276836	0.485262	0.379899
295	0.326667	0.390476	0.3125	0.695069	0.739744	0.417857	0.451613	0.575574	0.38292	0.36297	0.269231	0.252669	0.328125	0.262295	0.872785	0.451467	0.569956	0.343284	0.335366	0.637275	0.485893	0.554307	0.628993	0.378076	0.677583	0.654882	0.265306	0.609994	0.360656	0.502564	0.308943	0.808234	0.341232	0.574506	0.502355	0.445217	0.544974	0.603066	0.324627	0.434146	0.559242	0.473282	0.447574	0.378205	0.74476	0.393829	0.231638	0.483825	0.360804
300	0.363333	0.37619	0.294643	0.687817	0.75681	0.410714	0.451613	0.574365	0.352617	0.371219	0.307692	0.274021	0.28125	0.319672	0.872539	0.446953	0.553756	0.343284	0.341463	0.645291	0.492163	0.533708	0.603194	0.42953	0.695517	0.680135	0.297376	0.626	0.352459	0.502564	0.349593	0.808056	0.327014	0.578097	0.489507	0.457391	0.534392	0.603918	0.324627	0.429268	0.630332	0.473282	0.461659	0.358974	0.748459	0.450091	0.225989	0.514738	0.39397
305	0.323333	0.37619	0.294643	0.684554	0.738431	0.396429	0.483871	0.608222	0.349862	0.36572	0.298077	0.252669	0.28125	0.204918	0.870571	0.455982	0.555965	0.318408	0.365854	0.651303	0.54232	0.573034	0.620393	0.427293	0.712281	0.759259	0.317784	0.618646	0.368852	0.471795	0.300813	0.808947	0.322275	0.563734	0.502355	0.485217	0.550265	0.630324	0.328358	0.453659	0.606635	0.389313	0.446009	0.384615	0.743527	0.419238	0.288136	0.488138	0.372864
310	0.36	0.333333	0.294643	0.714286	0.739744	0.383929	0.491935	0.604595	0.366391	0.371219	0.211538	0.245552	0.226562	0.229508	0.870079	0.442438	0.570692	0.348259	0.365854	0.649299	0.548589	0.561798	0.642506	0.400447	0.674464	0.744108	0.294461	0.610859	0.344262	0.441026	0.292683	0.810729	0.312796	0.558348	0.48651	0.492174	0.486772	0.61414	0.328358	0.42439	0.57346	0.519084	0.43975	0.346154	0.736745	0.430127	0.265537	0.493889	0.378894
315	0.313333	0.37619	0.294643	0.713198	0.744667	0.394643	0.459677	0.614268	0.336088	0.364803	0.240385	0.256228	0.3125	0.254098	0.870571	0.455982	0.578792	0.338308	0.359756	0.639279	0.470219	0.55618	0.633907	0.416107	0.697856	0.784512	0.303207	0.614969	0.311475	0.471795	0.325203	0.808234	0.308057	0.56553	0.492505	0.469565	0.502646	0.627768	0.347015	0.409756	0.606635	0.435115	0.461659	0.378205	0.737978	0.415608	0.242938	0.515457	0.40603
320	0.33	0.347619	0.3125	0.704496	0.744995	0.382143	0.41129	0.602177	0.338843	0.340972	0.259615	0.24911	0.296875	0.270492	0.865404	0.428894	0.533137	0.358209	0.323171	0.677355	0.498433	0.554307	0.615479	0.404922	0.700585	0.774411	0.291545	0.620376	0.344262	0.451282	0.365854	0.804669	0.322275	0.601436	0.490364	0.446957	0.492063	0.614991	0.350746	0.380488	0.601896	0.427481	0.383412	0.358974	0.736745	0.442831	0.271186	0.501797	0.360804
325	0.33	0.390476	0.303571	0.728426	0.744995	0.394643	0.370968	0.580411	0.338843	0.373052	0.278846	0.224199	0.265625	0.303279	0.862697	0.433409	0.561856	0.308458	0.371951	0.633267	0.507837	0.56367	0.632678	0.411633	0.717739	0.787879	0.309038	0.618213	0.303279	0.430769	0.292683	0.797184	0.322275	0.606822	0.475803	0.445217	0.465608	0.570698	0.309701	0.4	0.587678	0.442748	0.4241	0.365385	0.742293	0.373866	0.288136	0.51977	0.363819
330	0.34	0.37619	0.3125	0.741479	0.742698	0.391071	0.354839	0.586457	0.300275	0.363886	0.288462	0.213523	0.28125	0.311475	0.867126	0.408578	0.592047	0.328358	0.365854	0.637275	0.489028	0.602996	0.626536	0.422819	0.700585	0.781145	0.274052	0.599611	0.311475	0.461538	0.284553	0.793976	0.331754	0.603232	0.475375	0.462609	0.444444	0.578365	0.343284	0.365854	0.57346	0.412214	0.402191	0.346154	0.742293	0.395644	0.259887	0.516175	0.355779
335	0.33	0.385714	0.285714	0.741479	0.754184	0.407143	0.362903	0.58283	0.325069	0.368469	0.278846	0.209964	0.328125	0.213115	0.864911	0.404063	0.582474	0.338308	0.365854	0.645291	0.517241	0.59176	0.610565	0.420582	0.695127	0.772727	0.271137	0.598745	0.336066	0.415385	0.292683	0.803957	0.322275	0.572711	0.480514	0.434783	0.444444	0.564736	0.339552	0.409756	0.563981	0.435115	0.402191	0.307692	0.745376	0.38294	0.242938	0.483825	0.373869
340	0.34	0.357143	0.330357	0.738216	0.7404	0.401786	0.41129	0.59734	0.30303	0.369386	0.317308	0.245552	0.25	0.278689	0.863189	0.433409	0.556701	0.293532	0.359756	0.631263	0.504702	0.546816	0.644963	0.402685	0.704873	0.791246	0.268222	0.604802	0.286885	0.425641	0.341463	0.796828	0.331754	0.572711	0.474518	0.433043	0.455026	0.561329	0.302239	0.404878	0.578199	0.450382	0.389671	0.314103	0.727497	0.372051	0.19774	0.493889	0.352764
345	0.296667	0.357143	0.276786	0.737491	0.743354	0.4	0.459677	0.605804	0.322314	0.351971	0.25	0.263345	0.28125	0.229508	0.855315	0.428894	0.572165	0.308458	0.371951	0.611222	0.504702	0.610487	0.62285	0.402685	0.680312	0.781145	0.282799	0.596799	0.295082	0.441026	0.325203	0.793085	0.336493	0.610413	0.473662	0.450435	0.428571	0.572402	0.33209	0.443902	0.578199	0.435115	0.413146	0.326923	0.704686	0.373866	0.20904	0.49317	0.371859
350	0.33	0.352381	0.330357	0.741117	0.738759	0.383929	0.403226	0.588875	0.311295	0.351054	0.25	0.231317	0.296875	0.336066	0.854577	0.428894	0.58542	0.263682	0.256098	0.621242	0.504702	0.625468	0.626536	0.434004	0.699805	0.796296	0.279883	0.600909	0.344262	0.425641	0.276423	0.794689	0.303318	0.581688	0.480942	0.446957	0.402116	0.556218	0.350746	0.404878	0.563981	0.435115	0.413146	0.352564	0.72688	0.359347	0.237288	0.506111	0.357789
355	0.326667	0.357143	0.303571	0.734953	0.750903	0.405357	0.403226	0.608222	0.338843	0.387718	0.298077	0.259786	0.265625	0.303279	0.863681	0.44921	0.552283	0.298507	0.335366	0.631263	0.501567	0.604869	0.615479	0.411633	0.675634	0.784512	0.300292	0.592256	0.327869	0.446154	0.276423	0.789877	0.317536	0.572711	0.469807	0.401739	0.439153	0.562181	0.33209	0.42439	0.616114	0.450382	0.446009	0.346154	0.737978	0.417423	0.214689	0.487419	0.372864
360	0.333333	0.333333	0.3125	0.736041	0.763046	0.389286	0.443548	0.590085	0.289256	0.363886	0.201923	0.238434	0.304688	0.254098	0.859498	0.435666	0.55891	0.278607	0.347561	0.621242	0.495298	0.606742	0.608108	0.39821	0.682651	0.787879	0.271137	0.592689	0.368852	0.430769	0.243902	0.794511	0.341232	0.574506	0.472377	0.453913	0.428571	0.569847	0.313433	0.385366	0.578199	0.412214	0.419405	0.365385	0.721332	0.415608	0.231638	0.484543	0.351759
365	0.293333	0.314286	0.285714	0.726613	0.748277	0.392857	0.387097	0.604595	0.289256	0.347388	0.269231	0.227758	0.304688	0.237705	0.849409	0.458239	0.555228	0.263682	0.353659	0.607214	0.53605	0.580524	0.611794	0.411633	0.680312	0.774411	0.309038	0.579061	0.319672	0.389744	0.268293	0.794867	0.303318	0.59605	0.477088	0.462609	0.433862	0.553663	0.354478	0.365854	0.582938	0.351145	0.394366	0.339744	0.710851	0.357532	0.248588	0.465852	0.350754
370	0.296667	0.338095	0.267857	0.741479	0.756482	0.430357	0.419355	0.564692	0.325069	0.346471	0.288462	0.234875	0.226562	0.245902	0.856299	0.395034	0.553756	0.293532	0.359756	0.635271	0.526646	0.582397	0.615479	0.389262	0.702144	0.781145	0.276968	0.601774	0.295082	0.384615	0.292683	0.794511	0.293839	0.567325	0.454818	0.450435	0.412698	0.557922	0.335821	0.390244	0.549763	0.412214	0.4241	0.282051	0.711467	0.401089	0.248588	0.473041	0.351759
375	0.32	0.338095	0.241071	0.743292	0.754513	0.391071	0.403226	0.56711	0.300275	0.340972	0.211538	0.217082	0.273438	0.278689	0.850886	0.386005	0.552283	0.288557	0.365854	0.637275	0.514107	0.589888	0.585995	0.393736	0.692008	0.794613	0.259475	0.609777	0.303279	0.374359	0.292683	0.79558	0.265403	0.578097	0.464668	0.415652	0.42328	0.561329	0.339552	0.419512	0.545024	0.465649	0.450704	0.288462	0.713933	0.38294	0.242938	0.475917	0.349749
380	0.316667	0.342857	0.25	0.736041	0.753856	0.364286	0.395161	0.53688	0.297521	0.340972	0.25	0.202847	0.242188	0.286885	0.85187	0.413093	0.522091	0.238806	0.408537	0.627255	0.514107	0.552434	0.603194	0.400447	0.687719	0.806397	0.259475	0.596582	0.303279	0.410256	0.268293	0.798075	0.312796	0.567325	0.459957	0.427826	0.354497	0.564736	0.30597	0.37561	0.578199	0.442748	0.422535	0.288462	0.71455	0.372051	0.242938	0.494608	0.372864
385	0.343333	0.328571	0.276786	0.736766	0.760092	0.364286	0.354839	0.546554	0.30303	0.341888	0.25	0.227758	0.265625	0.254098	0.849656	0.433409	0.531664	0.233831	0.329268	0.625251	0.523511	0.533708	0.597052	0.384787	0.698635	0.782828	0.262391	0.593554	0.327869	0.369231	0.284553	0.800036	0.2891	0.576302	0.466381	0.417391	0.391534	0.574957	0.317164	0.360976	0.526066	0.435115	0.441315	0.294872	0.689273	0.362976	0.214689	0.462257	0.339698
390	0.363333	0.295238	0.303571	0.735315	0.748933	0.358929	0.354839	0.541717	0.300275	0.348304	0.25	0.241993	0.25	0.270492	0.847687	0.413093	0.536082	0.208955	0.323171	0.617234	0.564263	0.513109	0.593366	0.384787	0.68499	0.794613	0.253644	0.588363	0.270492	0.389744	0.292683	0.792729	0.312796	0.579892	0.484797	0.44	0.428571	0.529813	0.313433	0.409756	0.554502	0.358779	0.422535	0.307692	0.694205	0.370236	0.220339	0.461538	0.350754
395	0.333333	0.357143	0.3125	0.739666	0.74959	0.3375	0.387097	0.534462	0.30854	0.329056	0.240385	0.220641	0.226562	0.213115	0.844488	0.374718	0.518409	0.273632	0.323171	0.621242	0.54232	0.535581	0.593366	0.36689	0.684211	0.754209	0.274052	0.586199	0.295082	0.384615	0.276423	0.790412	0.298578	0.567325	0.472805	0.431304	0.42328	0.5477	0.36194	0.365854	0.535545	0.450382	0.380282	0.314103	0.680641	0.408348	0.242938	0.485981	0.355779
400	0.293333	0.261905	0.241071	0.761421	0.7532	0.328571	0.419355	0.547763	0.286501	0.335472	0.259615	0.209964	0.234375	0.204918	0.842766	0.386005	0.5243	0.238806	0.402439	0.599198	0.520376	0.470037	0.610565	0.387025	0.687719	0.757576	0.276968	0.577763	0.319672	0.410256	0.276423	0.780253	0.312796	0.570916	0.464668	0.410435	0.375661	0.562181	0.33209	0.395122	0.56872	0.458015	0.408451	0.358974	0.678175	0.392015	0.265537	0.45363	0.325628
405	0.316667	0.304762	0.214286	0.751632	0.734821	0.319643	0.379032	0.545345	0.283747	0.324473	0.25	0.213523	0.21875	0.213115	0.847441	0.370203	0.536082	0.268657	0.396341	0.593186	0.529781	0.475655	0.604423	0.391499	0.683041	0.742424	0.244898	0.583171	0.303279	0.333333	0.243902	0.798788	0.255924	0.558348	0.462955	0.41913	0.455026	0.557922	0.309701	0.429268	0.559242	0.412214	0.42097	0.301282	0.683724	0.38294	0.254237	0.44716	0.371859
410	0.33	0.309524	0.241071	0.759971	0.733837	0.316071	0.379032	0.557437	0.292011	0.316224	0.221154	0.24911	0.234375	0.295082	0.844734	0.361174	0.519146	0.218905	0.402439	0.609218	0.532915	0.494382	0.592138	0.389262	0.692788	0.754209	0.25656	0.580792	0.270492	0.405128	0.227642	0.78453	0.270142	0.579892	0.459101	0.438261	0.433862	0.536627	0.354478	0.409756	0.592417	0.427481	0.42097	0.275641	0.651665	0.393829	0.225989	0.475198	0.347739
415	0.346667	0.290476	0.232143	0.759246	0.728914	0.339286	0.322581	0.518742	0.30854	0.331806	0.230769	0.202847	0.265625	0.319672	0.857283	0.358916	0.527982	0.228856	0.384146	0.611222	0.489028	0.498127	0.584767	0.391499	0.702534	0.722222	0.274052	0.591175	0.254098	0.410256	0.268293	0.786134	0.308057	0.560144	0.471949	0.408696	0.396825	0.542589	0.347015	0.409756	0.559242	0.48855	0.419405	0.314103	0.681874	0.373866	0.214689	0.471603	0.321608
420	0.32	0.290476	0.241071	0.758521	0.737775	0.3375	0.354839	0.5526	0.269972	0.328139	0.25	0.206406	0.273438	0.270492	0.852116	0.358916	0.519882	0.199005	0.359756	0.603206	0.53605	0.514981	0.597052	0.393736	0.680702	0.754209	0.294461	0.567164	0.270492	0.348718	0.235772	0.797897	0.274882	0.54219	0.467238	0.424348	0.365079	0.550256	0.38806	0.37561	0.549763	0.381679	0.389671	0.262821	0.657213	0.361162	0.237288	0.456506	0.346734
425	0.303333	0.3	0.258929	0.752719	0.73318	0.353571	0.346774	0.533253	0.267218	0.327223	0.211538	0.185053	0.234375	0.327869	0.848917	0.361174	0.503682	0.20398	0.408537	0.59519	0.470219	0.514981	0.583538	0.369128	0.695906	0.772727	0.274052	0.582738	0.221311	0.338462	0.243902	0.788451	0.260664	0.533214	0.465953	0.415652	0.439153	0.534923	0.335821	0.331707	0.563981	0.374046	0.381847	0.333333	0.668311	0.352087	0.19209	0.468728	0.350754
430	0.273333	0.304762	0.25	0.745468	0.745323	0.323214	0.354839	0.556227	0.297521	0.350137	0.240385	0.213523	0.234375	0.270492	0.843258	0.343115	0.508837	0.21393	0.396341	0.591182	0.476489	0.47191	0.593366	0.373602	0.671345	0.762626	0.230321	0.569976	0.262295	0.338462	0.243902	0.793085	0.279621	0.535009	0.472805	0.410435	0.306878	0.524702	0.380597	0.326829	0.545024	0.412214	0.403756	0.262821	0.657213	0.395644	0.20339	0.441409	0.366834
435	0.3	0.285714	0.241071	0.74293	0.74237	0.332143	0.33871	0.570738	0.278237	0.316224	0.278846	0.220641	0.1875	0.229508	0.852362	0.329571	0.478645	0.223881	0.323171	0.611222	0.501567	0.505618	0.578624	0.371365	0.674464	0.755892	0.259475	0.577331	0.270492	0.374359	0.227642	0.789877	0.265403	0.5386	0.478373	0.45913	0.343915	0.545145	0.309701	0.35122	0.582938	0.412214	0.372457	0.269231	0.660912	0.341198	0.248588	0.457225	0.370854
440	0.313333	0.333333	0.241071	0.750544	0.74598	0.325	0.33871	0.557437	0.286501	0.296975	0.211538	0.220641	0.171875	0.245902	0.842274	0.34763	0.497791	0.20398	0.335366	0.579158	0.507837	0.483146	0.565111	0.337808	0.671735	0.774411	0.25656	0.573437	0.245902	0.317949	0.219512	0.783818	0.2891	0.533214	0.458672	0.424348	0.375661	0.554514	0.298507	0.336585	0.559242	0.412214	0.392801	0.294872	0.673859	0.392015	0.237288	0.478073	0.363819
445	0.26	0.261905	0.258929	0.74293	0.739088	0.328571	0.306452	0.517533	0.294766	0.307058	0.288462	0.224199	0.210938	0.229508	0.843258	0.345372	0.486745	0.208955	0.445122	0.617234	0.479624	0.52809	0.595823	0.331096	0.673294	0.772727	0.250729	0.589011	0.270492	0.328205	0.243902	0.783105	0.327014	0.529623	0.446681	0.427826	0.417989	0.536627	0.309701	0.380488	0.549763	0.427481	0.388106	0.230769	0.665228	0.38294	0.180791	0.451474	0.353769
450	0.293333	0.261905	0.267857	0.743292	0.740072	0.328571	0.443548	0.556227	0.261708	0.31714	0.25	0.188612	0.1875	0.204918	0.845965	0.352144	0.4919	0.233831	0.371951	0.581162	0.467085	0.494382	0.579853	0.326622	0.676413	0.755892	0.236152	0.57149	0.204918	0.333333	0.195122	0.788808	0.308057	0.518851	0.4394	0.415652	0.306878	0.516184	0.30597	0.42439	0.49763	0.40458	0.388106	0.339744	0.653514	0.355717	0.20339	0.475198	0.351759
455	0.326667	0.333333	0.285714	0.738216	0.736462	0.333929	0.354839	0.509069	0.253444	0.318973	0.259615	0.234875	0.21875	0.221311	0.839813	0.318284	0.488218	0.154229	0.378049	0.571142	0.489028	0.492509	0.562654	0.348993	0.666277	0.771044	0.218659	0.576465	0.295082	0.328205	0.252033	0.785956	0.308057	0.497307	0.452248	0.441739	0.312169	0.505111	0.30597	0.341463	0.50237	0.419847	0.389671	0.282051	0.659679	0.346642	0.220339	0.462976	0.340704
460	0.296667	0.290476	0.303571	0.739304	0.738103	0.339286	0.379032	0.541717	0.305785	0.307974	0.201923	0.224199	0.1875	0.213115	0.843504	0.354402	0.490427	0.164179	0.347561	0.587174	0.539185	0.501873	0.587224	0.35123	0.695517	0.749158	0.239067	0.57971	0.221311	0.328205	0.211382	0.787382	0.336493	0.543986	0.438544	0.453913	0.365079	0.52385	0.313433	0.390244	0.521327	0.435115	0.378717	0.326923	0.662762	0.346642	0.220339	0.444285	0.355779
465	0.3	0.304762	0.294643	0.74438	0.737118	0.314286	0.395161	0.52237	0.256198	0.311641	0.211538	0.181495	0.195312	0.221311	0.84498	0.336343	0.474963	0.199005	0.347561	0.587174	0.445141	0.479401	0.565111	0.331096	0.672125	0.73569	0.25656	0.579926	0.254098	0.307692	0.227642	0.772233	0.317536	0.529623	0.469807	0.441739	0.391534	0.488075	0.350746	0.404878	0.492891	0.389313	0.375587	0.288462	0.662145	0.353902	0.175141	0.465852	0.326633
470	0.326667	0.285714	0.294643	0.751269	0.744011	0.308929	0.387097	0.564692	0.261708	0.293309	0.288462	0.202847	0.21875	0.163934	0.846457	0.295711	0.472018	0.20398	0.378049	0.58517	0.504702	0.477528	0.556511	0.322148	0.682261	0.771044	0.268222	0.56154	0.270492	0.271795	0.243902	0.779362	0.28436	0.547576	0.445396	0.429565	0.328042	0.488927	0.320896	0.385366	0.526066	0.366412	0.402191	0.24359	0.665845	0.372051	0.19774	0.454349	0.350754
475	0.313333	0.27619	0.258929	0.747643	0.734821	0.308929	0.354839	0.544135	0.258953	0.278643	0.259615	0.202847	0.171875	0.213115	0.843012	0.309255	0.454345	0.169154	0.347561	0.607214	0.504702	0.496255	0.565111	0.340045	0.681871	0.767677	0.241983	0.573437	0.262295	0.292308	0.243902	0.786491	0.274882	0.506284	0.449679	0.445217	0.407407	0.515332	0.328358	0.395122	0.511848	0.412214	0.359937	0.282051	0.651048	0.350272	0.146893	0.458663	0.343719
480	0.286667	0.280952	0.241071	0.744743	0.743026	0.316071	0.395161	0.5526	0.236915	0.343721	0.278846	0.177936	0.164062	0.196721	0.841043	0.30474	0.458763	0.189055	0.365854	0.57515	0.517241	0.492509	0.565111	0.337808	0.665887	0.76936	0.241983	0.574735	0.278689	0.287179	0.211382	0.786134	0.255924	0.504488	0.46167	0.434783	0.349206	0.495741	0.313433	0.409756	0.521327	0.389313	0.378717	0.301282	0.665228	0.362976	0.214689	0.463695	0.324623
485	0.306667	0.233333	0.258929	0.735315	0.724319	0.285714	0.41129	0.555018	0.292011	0.307974	0.240385	0.163701	0.257812	0.213115	0.840059	0.293454	0.474227	0.159204	0.365854	0.599198	0.485893	0.492509	0.554054	0.326622	0.671345	0.760943	0.230321	0.564568	0.245902	0.241026	0.186992	0.77954	0.308057	0.499102	0.433405	0.387826	0.375661	0.505111	0.279851	0.390244	0.521327	0.427481	0.366197	0.275641	0.67201	0.315789	0.19209	0.46082	0.347739
490	0.26	0.271429	0.232143	0.748731	0.73318	0.296429	0.346774	0.530834	0.264463	0.27406	0.298077	0.177936	0.21875	0.221311	0.841289	0.284424	0.458027	0.189055	0.365854	0.593186	0.482759	0.505618	0.565111	0.324385	0.672515	0.767677	0.250729	0.563703	0.254098	0.302564	0.227642	0.767243	0.279621	0.513465	0.436403	0.408696	0.31746	0.497445	0.276119	0.365854	0.563981	0.435115	0.352113	0.25	0.670777	0.326679	0.175141	0.468728	0.340704
495	0.316667	0.295238	0.232143	0.748006	0.723663	0.3	0.346774	0.499395	0.261708	0.299725	0.298077	0.192171	0.234375	0.237705	0.843012	0.266366	0.462445	0.18408	0.420732	0.59519	0.467085	0.494382	0.545455	0.319911	0.683431	0.762626	0.227405	0.564568	0.254098	0.292308	0.203252	0.780431	0.312796	0.522442	0.449679	0.422609	0.354497	0.515332	0.294776	0.390244	0.606635	0.40458	0.348983	0.269231	0.662145	0.346642	0.225989	0.475917	0.344724
500	0.29	0.266667	0.223214	0.740029	0.726288	0.321429	0.362903	0.523579	0.261708	0.283226	0.221154	0.19573	0.25	0.213115	0.838829	0.266366	0.452872	0.164179	0.341463	0.581162	0.460815	0.479401	0.558968	0.328859	0.668226	0.739057	0.215743	0.571707	0.229508	0.261538	0.243902	0.783996	0.246445	0.497307	0.459957	0.413913	0.386243	0.495741	0.279851	0.297561	0.563981	0.450382	0.363067	0.282051	0.65783	0.339383	0.19209	0.463695	0.354774
505	0.296667	0.271429	0.214286	0.736403	0.724319	0.3	0.346774	0.530834	0.267218	0.303391	0.211538	0.202847	0.25	0.221311	0.842274	0.27991	0.455081	0.19403	0.365854	0.573146	0.473354	0.458801	0.566339	0.299776	0.679142	0.76936	0.233236	0.561324	0.188525	0.271795	0.235772	0.78453	0.303318	0.481149	0.440685	0.406957	0.365079	0.495741	0.320896	0.321951	0.521327	0.381679	0.355243	0.288462	0.663379	0.326679	0.186441	0.48023	0.323618
510	0.293333	0.266667	0.223214	0.741479	0.732196	0.280357	0.362903	0.556227	0.256198	0.298808	0.221154	0.177936	0.179688	0.221311	0.840305	0.297968	0.474227	0.139303	0.365854	0.571142	0.438871	0.477528	0.535627	0.362416	0.691228	0.779461	0.209913	0.579926	0.196721	0.292308	0.211382	0.78756	0.265403	0.509874	0.444111	0.4	0.42328	0.511073	0.268657	0.326829	0.554502	0.381679	0.350548	0.275641	0.65783	0.346642	0.175141	0.448598	0.340704
515	0.293333	0.242857	0.1875	0.735678	0.728257	0.307143	0.395161	0.521161	0.253444	0.288726	0.230769	0.174377	0.210938	0.221311	0.836614	0.273138	0.440353	0.189055	0.359756	0.553106	0.432602	0.483146	0.544226	0.340045	0.6846	0.789562	0.215743	0.567597	0.229508	0.282051	0.276423	0.787738	0.293839	0.491921	0.446253	0.422609	0.396825	0.520443	0.261194	0.336585	0.521327	0.351145	0.375587	0.262821	0.657213	0.352087	0.163842	0.471603	0.369849
520	0.276667	0.27619	0.214286	0.728064	0.715458	0.301786	0.419355	0.505441	0.253444	0.326306	0.269231	0.234875	0.210938	0.229508	0.841781	0.277652	0.45729	0.144279	0.359756	0.559118	0.498433	0.479401	0.550369	0.346756	0.68499	0.752525	0.250729	0.562189	0.254098	0.297436	0.235772	0.786669	0.255924	0.450628	0.431263	0.391304	0.312169	0.511073	0.272388	0.341463	0.521327	0.381679	0.378717	0.269231	0.649199	0.355717	0.19209	0.448598	0.365829
525	0.263333	0.233333	0.232143	0.734228	0.721365	0.298214	0.33871	0.515115	0.272727	0.304308	0.230769	0.188612	0.234375	0.262295	0.838337	0.300226	0.45729	0.174129	0.365854	0.563126	0.473354	0.485019	0.560197	0.315436	0.659259	0.792929	0.212828	0.563703	0.229508	0.220513	0.260163	0.787204	0.308057	0.524237	0.41242	0.386087	0.322751	0.511925	0.246269	0.307317	0.507109	0.320611	0.342723	0.294872	0.630703	0.377495	0.19209	0.44069	0.314573
530	0.246667	0.271429	0.214286	0.725888	0.730555	0.267857	0.33871	0.551391	0.269972	0.310724	0.288462	0.213523	0.257812	0.204918	0.830709	0.250564	0.436672	0.174129	0.323171	0.567134	0.467085	0.47191	0.536855	0.313199	0.684211	0.752525	0.22449	0.560675	0.286885	0.266667	0.260163	0.797719	0.274882	0.518851	0.438972	0.391304	0.37037	0.519591	0.287313	0.326829	0.526066	0.343511	0.364632	0.224359	0.651665	0.350272	0.175141	0.479511	0.342714
535	0.31	0.261905	0.267857	0.732415	0.734165	0.285714	0.370968	0.545345	0.247934	0.299725	0.25	0.199288	0.210938	0.180328	0.842028	0.250564	0.442563	0.134328	0.335366	0.597194	0.470219	0.481273	0.561425	0.313199	0.683431	0.808081	0.227405	0.571923	0.254098	0.261538	0.235772	0.79059	0.279621	0.493716	0.449679	0.349565	0.322751	0.522998	0.272388	0.346341	0.50237	0.366412	0.347418	0.224359	0.663995	0.324864	0.169492	0.431344	0.318593
540	0.286667	0.257143	0.25	0.738579	0.719724	0.294643	0.354839	0.528416	0.245179	0.31714	0.201923	0.174377	0.203125	0.180328	0.838337	0.241535	0.421208	0.164179	0.317073	0.557114	0.473354	0.44382	0.561425	0.299776	0.681871	0.79798	0.201166	0.554186	0.237705	0.266667	0.268293	0.798075	0.317536	0.477558	0.448822	0.356522	0.333333	0.525554	0.246269	0.307317	0.526066	0.351145	0.375587	0.192308	0.630086	0.297641	0.20339	0.475917	0.337688
545	0.263333	0.247619	0.25	0.728426	0.722678	0.271429	0.362903	0.519952	0.242424	0.308891	0.230769	0.199288	0.1875	0.163934	0.846949	0.275395	0.415317	0.159204	0.329268	0.577154	0.420063	0.496255	0.566339	0.319911	0.675244	0.76936	0.212828	0.567164	0.204918	0.34359	0.276423	0.786847	0.298578	0.504488	0.452248	0.386087	0.322751	0.495741	0.272388	0.292683	0.516588	0.335878	0.356808	0.282051	0.651048	0.337568	0.220339	0.468728	0.337688
550	0.276667	0.257143	0.285714	0.724075	0.729898	0.276786	0.370968	0.516324	0.272727	0.293309	0.25	0.220641	0.164062	0.196721	0.845472	0.230248	0.418262	0.164179	0.347561	0.581162	0.45768	0.451311	0.578624	0.261745	0.667057	0.760943	0.189504	0.546398	0.196721	0.307692	0.195122	0.783639	0.293839	0.493716	0.411135	0.384348	0.312169	0.487223	0.223881	0.317073	0.50237	0.343511	0.333333	0.294872	0.631936	0.326679	0.19209	0.478792	0.318593
555	0.26	0.242857	0.214286	0.743292	0.723991	0.269643	0.346774	0.518742	0.256198	0.296059	0.25	0.188612	0.21875	0.237705	0.840059	0.234763	0.438881	0.169154	0.347561	0.563126	0.495298	0.426966	0.544226	0.328859	0.694737	0.749158	0.206997	0.545317	0.221311	0.297436	0.243902	0.792729	0.317536	0.479354	0.423126	0.34087	0.359788	0.495741	0.261194	0.317073	0.535545	0.40458	0.358372	0.262821	0.636868	0.324864	0.19209	0.46729	0.364824
560	0.276667	0.266667	0.205357	0.74293	0.747949	0.271429	0.379032	0.490931	0.236915	0.307974	0.259615	0.181495	0.25	0.204918	0.84375	0.200903	0.424153	0.199005	0.378049	0.567134	0.454545	0.479401	0.568796	0.304251	0.681481	0.774411	0.206997	0.547913	0.204918	0.297436	0.219512	0.801818	0.303318	0.48474	0.433833	0.346087	0.354497	0.526405	0.223881	0.341463	0.56872	0.358779	0.359937	0.224359	0.643033	0.306715	0.214689	0.480949	0.344724
565	0.283333	0.214286	0.232143	0.725163	0.728257	0.269643	0.362903	0.515115	0.239669	0.302475	0.288462	0.16726	0.25	0.147541	0.84375	0.27991	0.420471	0.164179	0.353659	0.587174	0.454545	0.477528	0.577396	0.315436	0.661598	0.774411	0.201166	0.539044	0.213115	0.297436	0.211382	0.793441	0.279621	0.482944	0.418844	0.373913	0.349206	0.517888	0.246269	0.317073	0.49763	0.381679	0.330203	0.25641	0.626387	0.303085	0.19209	0.452193	0.337688
570	0.25	0.214286	0.25	0.708122	0.744667	0.266071	0.379032	0.517533	0.250689	0.328139	0.221154	0.19573	0.1875	0.196721	0.833661	0.284424	0.432253	0.154229	0.359756	0.57515	0.479624	0.5	0.542998	0.322148	0.68694	0.76936	0.186589	0.535583	0.213115	0.282051	0.284553	0.791125	0.270142	0.48833	0.429122	0.349565	0.312169	0.505111	0.223881	0.317073	0.545024	0.351145	0.352113	0.24359	0.617139	0.324864	0.237288	0.450755	0.345729
575	0.233333	0.238095	0.196429	0.725526	0.735149	0.280357	0.33871	0.52237	0.247934	0.28506	0.25	0.174377	0.203125	0.196721	0.837106	0.277652	0.440353	0.19403	0.365854	0.60521	0.46395	0.473783	0.547912	0.315436	0.690838	0.779461	0.189504	0.548562	0.172131	0.210256	0.195122	0.791125	0.274882	0.472172	0.422698	0.391304	0.328042	0.496593	0.227612	0.307317	0.549763	0.419847	0.350548	0.24359	0.619605	0.355717	0.20904	0.441409	0.328643
580	0.236667	0.27619	0.214286	0.720087	0.741385	0.239286	0.314516	0.509069	0.239669	0.298808	0.288462	0.199288	0.25	0.155738	0.840059	0.268623	0.405744	0.18408	0.353659	0.60521	0.454545	0.494382	0.567568	0.313199	0.68538	0.767677	0.195335	0.532122	0.204918	0.261538	0.186992	0.791125	0.270142	0.479354	0.427409	0.382609	0.322751	0.492334	0.231343	0.326829	0.49763	0.351145	0.350548	0.237179	0.622688	0.328494	0.20904	0.469446	0.314573
585	0.246667	0.280952	0.267857	0.74583	0.742698	0.267857	0.354839	0.488513	0.253444	0.292392	0.221154	0.174377	0.1875	0.204918	0.835384	0.257336	0.409426	0.179104	0.359756	0.569138	0.426332	0.441948	0.579853	0.340045	0.681871	0.776094	0.204082	0.55159	0.139344	0.25641	0.325203	0.784352	0.279621	0.4614	0.427837	0.372174	0.328042	0.505111	0.216418	0.312195	0.50237	0.419847	0.341158	0.301282	0.641184	0.30853	0.175141	0.452912	0.316583
590	0.253333	0.290476	0.214286	0.738216	0.740729	0.280357	0.330645	0.469166	0.22865	0.307058	0.259615	0.217082	0.21875	0.180328	0.833415	0.255079	0.427099	0.169154	0.365854	0.573146	0.442006	0.455056	0.568796	0.326622	0.682651	0.776094	0.204082	0.546182	0.172131	0.230769	0.252033	0.784174	0.255924	0.479354	0.411991	0.387826	0.333333	0.515332	0.19403	0.297561	0.49763	0.381679	0.328638	0.275641	0.625771	0.303085	0.163842	0.460101	0.330653
595	0.226667	0.242857	0.25	0.730602	0.740072	0.276786	0.435484	0.476421	0.253444	0.300642	0.230769	0.185053	0.179688	0.254098	0.84375	0.243792	0.444772	0.19403	0.384146	0.613226	0.416928	0.462547	0.558968	0.306488	0.677973	0.782828	0.195335	0.542721	0.213115	0.235897	0.260163	0.787382	0.232227	0.45781	0.42955	0.358261	0.291005	0.479557	0.223881	0.307317	0.507109	0.351145	0.330203	0.25	0.634402	0.326679	0.225989	0.434939	0.331658
600	0.273333	0.261905	0.1875	0.72335	0.727601	0.269643	0.403226	0.493349	0.22865	0.275894	0.211538	0.192171	0.203125	0.245902	0.840551	0.255079	0.40648	0.189055	0.371951	0.591182	0.470219	0.430712	0.525799	0.333333	0.673294	0.799663	0.154519	0.556565	0.278689	0.230769	0.243902	0.783639	0.303318	0.452424	0.424839	0.373913	0.312169	0.506814	0.238806	0.35122	0.488152	0.374046	0.322379	0.25641	0.644883	0.272232	0.231638	0.468728	0.323618
605	0.293333	0.271429	0.178571	0.726613	0.739088	0.2625	0.362903	0.499395	0.236915	0.299725	0.221154	0.192171	0.21875	0.237705	0.85187	0.230248	0.432253	0.169154	0.426829	0.59519	0.413793	0.440075	0.561425	0.304251	0.683431	0.757576	0.201166	0.55332	0.229508	0.235897	0.252033	0.785421	0.260664	0.472172	0.421842	0.325217	0.31746	0.494889	0.25	0.273171	0.521327	0.366412	0.367762	0.275641	0.637485	0.306715	0.163842	0.461538	0.314573
610	0.25	0.252381	0.205357	0.717912	0.732852	0.278571	0.379032	0.494559	0.253444	0.318057	0.269231	0.181495	0.21875	0.204918	0.842274	0.264108	0.442563	0.159204	0.347561	0.609218	0.442006	0.455056	0.552826	0.317673	0.692398	0.784512	0.145773	0.560242	0.204918	0.215385	0.227642	0.780075	0.2891	0.464991	0.424839	0.351304	0.301587	0.522147	0.246269	0.263415	0.516588	0.351145	0.341158	0.24359	0.604809	0.283122	0.152542	0.44716	0.351759
615	0.26	0.252381	0.205357	0.732777	0.732852	0.253571	0.379032	0.529625	0.253444	0.300642	0.240385	0.209964	0.1875	0.270492	0.849656	0.239278	0.409426	0.18408	0.396341	0.611222	0.470219	0.430712	0.54914	0.299776	0.674464	0.787879	0.154519	0.550508	0.245902	0.215385	0.211382	0.78257	0.236967	0.479354	0.402998	0.346087	0.306878	0.488927	0.257463	0.341463	0.473934	0.358779	0.345853	0.24359	0.610358	0.319419	0.158192	0.469446	0.347739
620	0.276667	0.27619	0.169643	0.714286	0.730555	0.235714	0.387097	0.488513	0.267218	0.32264	0.230769	0.209964	0.210938	0.213115	0.85064	0.27991	0.438144	0.139303	0.414634	0.591182	0.432602	0.449438	0.53317	0.284116	0.688499	0.771044	0.189504	0.534501	0.237705	0.225641	0.186992	0.779184	0.274882	0.447038	0.420985	0.354783	0.206349	0.506814	0.227612	0.278049	0.478673	0.374046	0.334898	0.224359	0.611591	0.31216	0.20339	0.457944	0.317588
625	0.253333	0.247619	0.178571	0.719362	0.73318	0.264286	0.387097	0.452237	0.231405	0.269478	0.201923	0.149466	0.179688	0.213115	0.851132	0.273138	0.438881	0.179104	0.396341	0.587174	0.454545	0.417603	0.572482	0.306488	0.6846	0.776094	0.195335	0.53926	0.237705	0.25641	0.186992	0.788095	0.279621	0.464991	0.410278	0.353043	0.312169	0.511925	0.205224	0.287805	0.483412	0.366412	0.311424	0.224359	0.614057	0.326679	0.175141	0.437096	0.335678
630	0.246667	0.242857	0.214286	0.71066	0.73679	0.267857	0.346774	0.469166	0.242424	0.288726	0.230769	0.185053	0.242188	0.262295	0.850148	0.259594	0.458027	0.129353	0.396341	0.579158	0.429467	0.425094	0.523342	0.319911	0.678752	0.767677	0.174927	0.529094	0.172131	0.246154	0.211382	0.788451	0.265403	0.432675	0.432548	0.373913	0.253968	0.488927	0.212687	0.297561	0.454976	0.358779	0.327074	0.24359	0.621455	0.31216	0.169492	0.445723	0.325628
635	0.233333	0.247619	0.223214	0.729152	0.73679	0.258929	0.41129	0.500605	0.220386	0.297892	0.240385	0.185053	0.21875	0.262295	0.852608	0.234763	0.444772	0.144279	0.347561	0.599198	0.467085	0.382022	0.568796	0.284116	0.678752	0.76936	0.195335	0.533204	0.254098	0.271795	0.235772	0.778649	0.251185	0.459605	0.429979	0.377391	0.291005	0.479557	0.19403	0.278049	0.473934	0.419847	0.309859	0.288462	0.630086	0.315789	0.141243	0.443566	0.369849
640	0.223333	0.233333	0.196429	0.724438	0.737447	0.267857	0.419355	0.472793	0.201102	0.304308	0.182692	0.19573	0.1875	0.286885	0.856053	0.268623	0.435935	0.164179	0.396341	0.579158	0.429467	0.430712	0.538084	0.286353	0.679922	0.755892	0.16035	0.532555	0.237705	0.25641	0.178862	0.788451	0.265403	0.456014	0.413276	0.382609	0.296296	0.50937	0.208955	0.287805	0.483412	0.328244	0.336463	0.25	0.625771	0.274047	0.186441	0.436377	0.334673
645	0.206667	0.233333	0.25	0.713923	0.743026	0.285714	0.403226	0.47763	0.23416	0.266728	0.182692	0.181495	0.15625	0.229508	0.856545	0.23702	0.45729	0.134328	0.396341	0.583166	0.429467	0.426966	0.53317	0.288591	0.674074	0.762626	0.204082	0.523253	0.188525	0.220513	0.260163	0.78061	0.255924	0.438061	0.402141	0.34087	0.275132	0.479557	0.175373	0.229268	0.483412	0.343511	0.333333	0.288462	0.628853	0.294011	0.158192	0.463695	0.330653
[truncated: 650 more rows]
[truncated: 30 more columns]
