# Supplementary material for: Characterization of chromatin accessibility patterns in different mouse cell types using machine learning methods at single-cell resolution
Source: Front Genet. 2023 Mar 1;14:1145647. doi: 10.3389/fgene.2023.1145647 (PMC10014730; doi:10.3389/fgene.2023.1145647)
Supplement: Supplementary file 3 [file Table4.XLSX]

## Sheet: Sheet1
Rules_0	passed counts:2150
node_0: feature_name=TRBV31	feature_id[200].value <= threshold=0.5
node_1: feature_name=MYH6	feature_id[33].value > threshold=0.5
node_48201: feature_name=NRXN1	feature_id[13].value <= threshold=0.5
node_48202: feature_name=SOX5	feature_id[183].value <= threshold=0.5
node_48203: feature_name=CX3CL1	feature_id[141].value <= threshold=0.5
node_48204: feature_name=KCNN2	feature_id[88].value <= threshold=0.5
Class: Heart_Cardiomyocytes
Rules_1	passed counts:1970
node_0: feature_name=TRBV31	feature_id[200].value <= threshold=0.5
node_1: feature_name=MYH6	feature_id[33].value <= threshold=0.5
node_2: feature_name=SLC27A2	feature_id[129].value > threshold=0.5
node_47454: feature_name=GLIS2	feature_id[150].value <= threshold=0.5
node_47455: feature_name=GRAMD1B	feature_id[75].value <= threshold=0.5
node_47456: feature_name=RIN2	feature_id[138].value <= threshold=0.5
node_47457: feature_name=PHYHIPL	feature_id[135].value <= threshold=0.5
node_47458: feature_name=SLC6A15	feature_id[168].value <= threshold=0.5
node_47459: feature_name=DDR1	feature_id[153].value <= threshold=0.5
node_47460: feature_name=CSRNP3	feature_id[35].value <= threshold=0.5
node_47461: feature_name=LAMB1	feature_id[143].value <= threshold=0.5
node_47462: feature_name=CYTIP	feature_id[46].value <= threshold=0.5
node_47463: feature_name=ODZ4	feature_id[67].value <= threshold=0.5
node_47464: feature_name=RUNX1T1	feature_id[85].value <= threshold=0.5
node_47465: feature_name=ATP6V0A4	feature_id[152].value <= threshold=0.5
node_47466: feature_name=LEF1	feature_id[178].value <= threshold=0.5
node_47467: feature_name=ZFP583	feature_id[186].value <= threshold=0.5
node_47468: feature_name=LRMP	feature_id[93].value <= threshold=0.5
node_47469: feature_name=ODZ2	feature_id[11].value <= threshold=0.5
node_47470: feature_name=RTN1	feature_id[116].value <= threshold=0.5
node_47471: feature_name=LAPTM5	feature_id[169].value <= threshold=0.5
node_47472: feature_name=ZFYVE28	feature_id[117].value <= threshold=0.5
node_47473: feature_name=9030224M15RIK	feature_id[123].value <= threshold=0.5
node_47474: feature_name=SCHIP1	feature_id[125].value <= threshold=0.5
node_47475: feature_name=CX3CL1	feature_id[141].value <= threshold=0.5
node_47476: feature_name=TYRO3	feature_id[23].value <= threshold=0.5
node_47477: feature_name=PPP1R16B	feature_id[202].value <= threshold=0.5
node_47478: feature_name=PTPN22	feature_id[110].value <= threshold=0.5
node_47479: feature_name=PCDHA11	feature_id[14].value <= threshold=0.5
node_47480: feature_name=PALM3	feature_id[126].value <= threshold=0.5
node_47481: feature_name=GIMAP5	feature_id[87].value <= threshold=0.5
node_47482: feature_name=DAB1	feature_id[39].value <= threshold=0.5
node_47483: feature_name=LRRC7	feature_id[190].value <= threshold=0.5
node_47484: feature_name=ZFP503	feature_id[205].value <= threshold=0.5
node_47485: feature_name=9330188P03RIK	feature_id[36].value <= threshold=0.5
node_47486: feature_name=CBLN1	feature_id[65].value <= threshold=0.5
node_47487: feature_name=GPSM1	feature_id[165].value <= threshold=0.5
node_47488: feature_name=EFNA5	feature_id[147].value <= threshold=0.5
node_47489: feature_name=KCTD1	feature_id[159].value <= threshold=0.5
node_47490: feature_name=PTGES	feature_id[198].value <= threshold=0.5
node_47491: feature_name=PCDHGC5	feature_id[145].value <= threshold=0.5
node_47492: feature_name=ESAM	feature_id[195].value <= threshold=0.5
node_47493: feature_name=FGF9	feature_id[206].value <= threshold=0.5
Class: Liver_Hepatocytes
Rules_2	passed counts:1920
node_0: feature_name=TRBV31	feature_id[200].value > threshold=0.5
node_48220: feature_name=PDE1A	feature_id[90].value <= threshold=0.5
node_48221: feature_name=SOX5	feature_id[183].value <= threshold=0.5
node_48222: feature_name=EPHB6	feature_id[72].value > threshold=0.5
node_48392: feature_name=GM9889	feature_id[166].value <= threshold=0.5
node_48393: feature_name=KCNN2	feature_id[88].value <= threshold=0.5
node_48394: feature_name=LPHN3	feature_id[122].value <= threshold=0.5
node_48395: feature_name=C230021G24RIK	feature_id[73].value <= threshold=0.5
node_48396: feature_name=DPP6	feature_id[55].value <= threshold=0.5
node_48397: feature_name=FAM5C	feature_id[137].value <= threshold=0.5
node_48398: feature_name=A930018M24RIK	feature_id[101].value <= threshold=0.5
node_48399: feature_name=MTAP2	feature_id[96].value <= threshold=0.5
node_48400: feature_name=HPN	feature_id[148].value <= threshold=0.5
node_48401: feature_name=DNM1	feature_id[124].value <= threshold=0.5
node_48402: feature_name=SYNPO	feature_id[134].value <= threshold=0.5
node_48403: feature_name=FGF9	feature_id[206].value <= threshold=0.5
node_48404: feature_name=GPSM1	feature_id[165].value <= threshold=0.5
node_48405: feature_name=H2-OB	feature_id[18].value <= threshold=0.5
node_48406: feature_name=TRBJ2-5	feature_id[9].value > threshold=0.5
node_48418: feature_name=PITPNM2	feature_id[113].value <= threshold=0.5
node_48419: feature_name=GRAMD1B	feature_id[75].value <= threshold=0.5
node_48420: feature_name=TRBJ1-6	feature_id[118].value > threshold=0.5
Class: Thymus_T cells
Rules_3	passed counts:861
node_0: feature_name=TRBV31	feature_id[200].value > threshold=0.5
node_48220: feature_name=PDE1A	feature_id[90].value <= threshold=0.5
node_48221: feature_name=SOX5	feature_id[183].value <= threshold=0.5
node_48222: feature_name=EPHB6	feature_id[72].value > threshold=0.5
node_48392: feature_name=GM9889	feature_id[166].value <= threshold=0.5
node_48393: feature_name=KCNN2	feature_id[88].value <= threshold=0.5
node_48394: feature_name=LPHN3	feature_id[122].value <= threshold=0.5
node_48395: feature_name=C230021G24RIK	feature_id[73].value <= threshold=0.5
node_48396: feature_name=DPP6	feature_id[55].value <= threshold=0.5
node_48397: feature_name=FAM5C	feature_id[137].value <= threshold=0.5
node_48398: feature_name=A930018M24RIK	feature_id[101].value <= threshold=0.5
node_48399: feature_name=MTAP2	feature_id[96].value <= threshold=0.5
node_48400: feature_name=HPN	feature_id[148].value <= threshold=0.5
node_48401: feature_name=DNM1	feature_id[124].value <= threshold=0.5
node_48402: feature_name=SYNPO	feature_id[134].value <= threshold=0.5
node_48403: feature_name=FGF9	feature_id[206].value <= threshold=0.5
node_48404: feature_name=GPSM1	feature_id[165].value <= threshold=0.5
node_48405: feature_name=H2-OB	feature_id[18].value <= threshold=0.5
node_48406: feature_name=TRBJ2-5	feature_id[9].value > threshold=0.5
node_48418: feature_name=PITPNM2	feature_id[113].value > threshold=0.5
node_48438: feature_name=LRMP	feature_id[93].value > threshold=0.5
node_48454: feature_name=SRGN	feature_id[209].value <= threshold=0.5
Class: Thymus_T cells
Rules_4	passed counts:661
node_0: feature_name=TRBV31	feature_id[200].value <= threshold=0.5
node_1: feature_name=MYH6	feature_id[33].value > threshold=0.5
node_48201: feature_name=NRXN1	feature_id[13].value <= threshold=0.5
node_48202: feature_name=SOX5	feature_id[183].value <= threshold=0.5
node_48203: feature_name=CX3CL1	feature_id[141].value <= threshold=0.5
node_48204: feature_name=KCNN2	feature_id[88].value > threshold=0.5
node_48206: feature_name=GATA4	feature_id[28].value > threshold=0.5
Class: Heart_Cardiomyocytes
Rules_5	passed counts:577
node_0: feature_name=TRBV31	feature_id[200].value <= threshold=0.5
node_1: feature_name=MYH6	feature_id[33].value <= threshold=0.5
node_2: feature_name=SLC27A2	feature_id[129].value <= threshold=0.5
node_3: feature_name=H2-DMB2	feature_id[0].value <= threshold=0.5
node_4: feature_name=CBLN1	feature_id[65].value <= threshold=0.5
node_5: feature_name=RBM47	feature_id[2].value > threshold=0.5
node_39383: feature_name=CLU	feature_id[139].value > threshold=0.5
node_42099: feature_name=RIN2	feature_id[138].value <= threshold=0.5
node_42100: feature_name=CYTIP	feature_id[46].value <= threshold=0.5
node_42101: feature_name=LRMP	feature_id[93].value <= threshold=0.5
node_42102: feature_name=SCHIP1	feature_id[125].value <= threshold=0.5
node_42103: feature_name=DDR1	feature_id[153].value <= threshold=0.5
node_42104: feature_name=PMP22	feature_id[177].value <= threshold=0.5
node_42105: feature_name=GRAMD1B	feature_id[75].value <= threshold=0.5
node_42106: feature_name=CX3CL1	feature_id[141].value <= threshold=0.5
node_42107: feature_name=GIMAP5	feature_id[87].value <= threshold=0.5
node_42108: feature_name=SYKB	feature_id[81].value <= threshold=0.5
node_42109: feature_name=RGMA	feature_id[71].value <= threshold=0.5
node_42110: feature_name=FGF9	feature_id[206].value <= threshold=0.5
Class: Liver_Hepatocytes
Rules_6	passed counts:551
node_0: feature_name=TRBV31	feature_id[200].value <= threshold=0.5
node_1: feature_name=MYH6	feature_id[33].value <= threshold=0.5
node_2: feature_name=SLC27A2	feature_id[129].value <= threshold=0.5
node_3: feature_name=H2-DMB2	feature_id[0].value <= threshold=0.5
node_4: feature_name=CBLN1	feature_id[65].value <= threshold=0.5
node_5: feature_name=RBM47	feature_id[2].value <= threshold=0.5
node_6: feature_name=PDE1A	feature_id[90].value <= threshold=0.5
node_7: feature_name=SLA	feature_id[48].value <= threshold=0.5
node_8: feature_name=GRAMD1B	feature_id[75].value <= threshold=0.5
node_9: feature_name=CASZ1	feature_id[154].value <= threshold=0.5
node_10: feature_name=GM16534	feature_id[108].value <= threshold=0.5
node_11: feature_name=PPARA	feature_id[63].value <= threshold=0.5
node_12: feature_name=CMTM5	feature_id[191].value <= threshold=0.5
node_13: feature_name=GATA4	feature_id[28].value <= threshold=0.5
node_14: feature_name=CYTIP	feature_id[46].value <= threshold=0.5
node_15: feature_name=IKZF1	feature_id[69].value <= threshold=0.5
node_16: feature_name=ESRP2	feature_id[203].value <= threshold=0.5
node_17: feature_name=C130071C03RIK	feature_id[52].value <= threshold=0.5
node_18: feature_name=DLC1	feature_id[208].value <= threshold=0.5
node_19: feature_name=CXCR4	feature_id[156].value <= threshold=0.5
node_20: feature_name=SNORA17	feature_id[127].value <= threshold=0.5
node_21: feature_name=GAS1	feature_id[97].value <= threshold=0.5
node_22: feature_name=HNF1B	feature_id[175].value <= threshold=0.5
node_23: feature_name=PAX6	feature_id[22].value <= threshold=0.5
node_24: feature_name=SEPT9	feature_id[164].value <= threshold=0.5
node_25: feature_name=LMO7	feature_id[172].value <= threshold=0.5
node_26: feature_name=SYKB	feature_id[81].value <= threshold=0.5
node_27: feature_name=RGMA	feature_id[71].value <= threshold=0.5
node_28: feature_name=MPP2	feature_id[155].value <= threshold=0.5
node_29: feature_name=ABCA4	feature_id[119].value <= threshold=0.5
node_30: feature_name=RIN2	feature_id[138].value <= threshold=0.5
node_31: feature_name=RTN1	feature_id[116].value <= threshold=0.5
node_32: feature_name=RIMS2	feature_id[167].value <= threshold=0.5
node_33: feature_name=NFIB	feature_id[192].value <= threshold=0.5
node_34: feature_name=PALM3	feature_id[126].value <= threshold=0.5
node_35: feature_name=GM16654	feature_id[176].value <= threshold=0.5
node_36: feature_name=SYNPO	feature_id[134].value <= threshold=0.5
node_37: feature_name=PLEKHA2	feature_id[144].value <= threshold=0.5
node_38: feature_name=CD83	feature_id[58].value <= threshold=0.5
node_39: feature_name=PCDHGC5	feature_id[145].value <= threshold=0.5
node_40: feature_name=GM15525	feature_id[107].value <= threshold=0.5
node_41: feature_name=PHYHIPL	feature_id[135].value <= threshold=0.5
node_42: feature_name=GPSM1	feature_id[165].value <= threshold=0.5
node_43: feature_name=TRIM2	feature_id[207].value <= threshold=0.5
node_44: feature_name=CX3CL1	feature_id[141].value <= threshold=0.5
node_45: feature_name=ODZ4	feature_id[67].value <= threshold=0.5
node_46: feature_name=A430078G23RIK	feature_id[83].value <= threshold=0.5
node_47: feature_name=TMOD2	feature_id[161].value <= threshold=0.5
node_48: feature_name=2010013B24RIK	feature_id[79].value <= threshold=0.5
node_49: feature_name=CELSR3	feature_id[109].value <= threshold=0.5
node_50: feature_name=PHLDB2	feature_id[204].value <= threshold=0.5
node_51: feature_name=A930018M24RIK	feature_id[101].value <= threshold=0.5
node_52: feature_name=PDK4	feature_id[181].value <= threshold=0.5
node_53: feature_name=SLC12A5	feature_id[197].value <= threshold=0.5
node_54: feature_name=PMP22	feature_id[177].value <= threshold=0.5
node_55: feature_name=GIMAP6	feature_id[106].value <= threshold=0.5
node_56: feature_name=AATK	feature_id[100].value <= threshold=0.5
node_57: feature_name=PTGES	feature_id[198].value <= threshold=0.5
node_58: feature_name=MYH14	feature_id[173].value <= threshold=0.5
node_59: feature_name=ESAM	feature_id[195].value <= threshold=0.5
node_60: feature_name=A830082K12RIK	feature_id[42].value <= threshold=0.5
node_61: feature_name=SATB1	feature_id[89].value <= threshold=0.5
node_62: feature_name=ANK2	feature_id[17].value <= threshold=0.5
node_63: feature_name=EPHB3	feature_id[163].value <= threshold=0.5
node_64: feature_name=LEF1	feature_id[178].value <= threshold=0.5
node_65: feature_name=GM16983	feature_id[31].value <= threshold=0.5
node_66: feature_name=MCF2L	feature_id[57].value <= threshold=0.5
node_67: feature_name=CD74	feature_id[54].value <= threshold=0.5
node_68: feature_name=SIRPA	feature_id[196].value <= threshold=0.5
node_69: feature_name=GLIS2	feature_id[150].value <= threshold=0.5
node_70: feature_name=ANKRD34A	feature_id[84].value <= threshold=0.5
node_71: feature_name=KALRN	feature_id[61].value <= threshold=0.5
node_72: feature_name=RAP1GAP	feature_id[160].value <= threshold=0.5
node_73: feature_name=NOL4	feature_id[56].value <= threshold=0.5
node_74: feature_name=EFNA5	feature_id[147].value <= threshold=0.5
node_75: feature_name=LAPTM5	feature_id[169].value <= threshold=0.5
node_76: feature_name=GIMAP5	feature_id[87].value <= threshold=0.5
node_77: feature_name=NCAM1	feature_id[40].value <= threshold=0.5
node_78: feature_name=KCNN2	feature_id[88].value <= threshold=0.5
node_79: feature_name=KCTD1	feature_id[159].value <= threshold=0.5
node_80: feature_name=ZFP503	feature_id[205].value <= threshold=0.5
node_81: feature_name=PITPNM2	feature_id[113].value <= threshold=0.5
node_82: feature_name=FAM176A	feature_id[82].value <= threshold=0.5
node_83: feature_name=ZFYVE28	feature_id[117].value <= threshold=0.5
node_84: feature_name=PTPN22	feature_id[110].value <= threshold=0.5
node_85: feature_name=LPHN1	feature_id[185].value <= threshold=0.5
node_86: feature_name=PPP1R16B	feature_id[202].value <= threshold=0.5
node_87: feature_name=BAI3	feature_id[19].value <= threshold=0.5
node_88: feature_name=BDNF	feature_id[112].value <= threshold=0.5
node_89: feature_name=PTPRR	feature_id[111].value <= threshold=0.5
node_90: feature_name=LRRN3	feature_id[74].value <= threshold=0.5
node_91: feature_name=FGF9	feature_id[206].value <= threshold=0.5
node_92: feature_name=DNM1	feature_id[124].value <= threshold=0.5
node_93: feature_name=A430104N18RIK	feature_id[136].value <= threshold=0.5
node_94: feature_name=MDGA2	feature_id[38].value <= threshold=0.5
node_95: feature_name=SPEG	feature_id[158].value <= threshold=0.5
node_96: feature_name=ELAVL4	feature_id[66].value <= threshold=0.5
node_97: feature_name=PDE10A	feature_id[115].value <= threshold=0.5
node_98: feature_name=LINGO1	feature_id[53].value <= threshold=0.5
node_99: feature_name=ADRB1	feature_id[170].value <= threshold=0.5
node_100: feature_name=H2-AA	feature_id[26].value <= threshold=0.5
node_101: feature_name=DDR1	feature_id[153].value <= threshold=0.5
node_102: feature_name=PIGZ	feature_id[133].value <= threshold=0.5
node_103: feature_name=PHACTR3	feature_id[194].value <= threshold=0.5
node_104: feature_name=TTYH1	feature_id[47].value <= threshold=0.5
node_105: feature_name=9330188P03RIK	feature_id[36].value <= threshold=0.5
node_106: feature_name=SNAP25	feature_id[179].value <= threshold=0.5
node_107: feature_name=LMTK3	feature_id[86].value <= threshold=0.5
node_108: feature_name=H2-AB1	feature_id[62].value <= threshold=0.5
node_109: feature_name=CALY	feature_id[43].value <= threshold=0.5
node_110: feature_name=LAMB1	feature_id[143].value <= threshold=0.5
node_111: feature_name=DBC1	feature_id[128].value <= threshold=0.5
node_112: feature_name=SHANK1	feature_id[24].value <= threshold=0.5
node_113: feature_name=CLU	feature_id[139].value <= threshold=0.5
node_114: feature_name=SOX2OT	feature_id[16].value <= threshold=0.5
node_115: feature_name=NDRG4	feature_id[80].value <= threshold=0.5
node_116: feature_name=TRBJ2-3	feature_id[8].value <= threshold=0.5
node_117: feature_name=SH2D2A	feature_id[114].value <= threshold=0.5
node_118: feature_name=TRIM9	feature_id[50].value <= threshold=0.5
node_119: feature_name=GM14978	feature_id[77].value <= threshold=0.5
node_120: feature_name=GM20513	feature_id[34].value <= threshold=0.5
node_121: feature_name=S1PR1	feature_id[182].value <= threshold=0.5
node_122: feature_name=SCN2A1	feature_id[29].value <= threshold=0.5
node_123: feature_name=OPCML	feature_id[121].value <= threshold=0.5
node_124: feature_name=CDH2	feature_id[157].value <= threshold=0.5
node_125: feature_name=EDIL3	feature_id[199].value <= threshold=0.5
node_126: feature_name=TMEFF2	feature_id[25].value <= threshold=0.5
node_127: feature_name=MTUS2	feature_id[49].value <= threshold=0.5
node_128: feature_name=GM3764	feature_id[171].value <= threshold=0.5
node_129: feature_name=TYRO3	feature_id[23].value <= threshold=0.5
node_130: feature_name=SHISA7	feature_id[120].value <= threshold=0.5
node_131: feature_name=SOX5	feature_id[183].value <= threshold=0.5
node_132: feature_name=LRMP	feature_id[93].value <= threshold=0.5
node_133: feature_name=DOCK2	feature_id[130].value <= threshold=0.5
node_134: feature_name=VSNL1	feature_id[70].value <= threshold=0.5
node_135: feature_name=TRBD2	feature_id[1].value <= threshold=0.5
node_136: feature_name=PODNL1	feature_id[20].value <= threshold=0.5
node_137: feature_name=GIMAP1	feature_id[132].value <= threshold=0.5
node_138: feature_name=NEGR1	feature_id[146].value <= threshold=0.5
node_139: feature_name=GM17502	feature_id[102].value <= threshold=0.5
node_140: feature_name=DPP6	feature_id[55].value <= threshold=0.5
node_141: feature_name=MTSS1L	feature_id[151].value <= threshold=0.5
node_142: feature_name=FEZ1	feature_id[104].value <= threshold=0.5
node_143: feature_name=ANKS1B	feature_id[27].value <= threshold=0.5
node_144: feature_name=NTM	feature_id[98].value <= threshold=0.5
node_145: feature_name=SCHIP1	feature_id[125].value <= threshold=0.5
node_146: feature_name=PCDHA11	feature_id[14].value <= threshold=0.5
node_147: feature_name=EPHB6	feature_id[72].value <= threshold=0.5
node_148: feature_name=HPN	feature_id[148].value <= threshold=0.5
node_149: feature_name=MTAP2	feature_id[96].value <= threshold=0.5
node_150: feature_name=DLG2	feature_id[12].value <= threshold=0.5
node_151: feature_name=LPHN3	feature_id[122].value <= threshold=0.5
node_152: feature_name=RGS10	feature_id[193].value <= threshold=0.5
node_153: feature_name=NRXN1	feature_id[13].value <= threshold=0.5
node_154: feature_name=ZFP583	feature_id[186].value <= threshold=0.5
node_155: feature_name=CTSZ	feature_id[149].value <= threshold=0.5
node_156: feature_name=SRGN	feature_id[209].value <= threshold=0.5
node_157: feature_name=RUNX1T1	feature_id[85].value <= threshold=0.5
node_158: feature_name=STRN4	feature_id[60].value <= threshold=0.5
node_159: feature_name=SHANK3	feature_id[45].value <= threshold=0.5
node_160: feature_name=FAM5C	feature_id[137].value <= threshold=0.5
node_161: feature_name=SLC6A15	feature_id[168].value <= threshold=0.5
node_162: feature_name=FGF14	feature_id[59].value <= threshold=0.5
node_163: feature_name=MTAP1A	feature_id[30].value <= threshold=0.5
node_164: feature_name=PPFIA2	feature_id[103].value <= threshold=0.5
node_165: feature_name=LRRC7	feature_id[190].value <= threshold=0.5
Class: BoneMarrow_Erythroblasts
Rules_7	passed counts:324
node_0: feature_name=TRBV31	feature_id[200].value <= threshold=0.5
node_1: feature_name=MYH6	feature_id[33].value <= threshold=0.5
node_2: feature_name=SLC27A2	feature_id[129].value <= threshold=0.5
node_3: feature_name=H2-DMB2	feature_id[0].value <= threshold=0.5
node_4: feature_name=CBLN1	feature_id[65].value <= threshold=0.5
node_5: feature_name=RBM47	feature_id[2].value <= threshold=0.5
node_6: feature_name=PDE1A	feature_id[90].value <= threshold=0.5
node_7: feature_name=SLA	feature_id[48].value <= threshold=0.5
node_8: feature_name=GRAMD1B	feature_id[75].value <= threshold=0.5
node_9: feature_name=CASZ1	feature_id[154].value <= threshold=0.5
node_10: feature_name=GM16534	feature_id[108].value <= threshold=0.5
node_11: feature_name=PPARA	feature_id[63].value <= threshold=0.5
node_12: feature_name=CMTM5	feature_id[191].value <= threshold=0.5
node_13: feature_name=GATA4	feature_id[28].value <= threshold=0.5
node_14: feature_name=CYTIP	feature_id[46].value <= threshold=0.5
node_15: feature_name=IKZF1	feature_id[69].value <= threshold=0.5
node_16: feature_name=ESRP2	feature_id[203].value <= threshold=0.5
node_17: feature_name=C130071C03RIK	feature_id[52].value <= threshold=0.5
node_18: feature_name=DLC1	feature_id[208].value <= threshold=0.5
node_19: feature_name=CXCR4	feature_id[156].value <= threshold=0.5
node_20: feature_name=SNORA17	feature_id[127].value > threshold=0.5
node_8616: feature_name=SOX5	feature_id[183].value <= threshold=0.5
node_8617: feature_name=NOL4	feature_id[56].value <= threshold=0.5
node_8618: feature_name=RIN2	feature_id[138].value <= threshold=0.5
node_8619: feature_name=CELSR3	feature_id[109].value <= threshold=0.5
node_8620: feature_name=RTN1	feature_id[116].value <= threshold=0.5
node_8621: feature_name=PHACTR3	feature_id[194].value <= threshold=0.5
node_8622: feature_name=TRIM2	feature_id[207].value <= threshold=0.5
node_8623: feature_name=EPHB3	feature_id[163].value <= threshold=0.5
node_8624: feature_name=FAM176A	feature_id[82].value <= threshold=0.5
node_8625: feature_name=MPP2	feature_id[155].value <= threshold=0.5
node_8626: feature_name=CX3CL1	feature_id[141].value <= threshold=0.5
node_8627: feature_name=SLC12A5	feature_id[197].value <= threshold=0.5
node_8628: feature_name=SLC6A15	feature_id[168].value <= threshold=0.5
node_8629: feature_name=PCDHA11	feature_id[14].value <= threshold=0.5
node_8630: feature_name=PLEKHA2	feature_id[144].value <= threshold=0.5
node_8631: feature_name=CLU	feature_id[139].value <= threshold=0.5
node_8632: feature_name=LPHN3	feature_id[122].value <= threshold=0.5
node_8633: feature_name=LMO7	feature_id[172].value <= threshold=0.5
node_8634: feature_name=RIMS2	feature_id[167].value <= threshold=0.5
node_8635: feature_name=NFIB	feature_id[192].value <= threshold=0.5
node_8636: feature_name=CALY	feature_id[43].value <= threshold=0.5
node_8637: feature_name=PITPNM2	feature_id[113].value <= threshold=0.5
node_8638: feature_name=SEPT9	feature_id[164].value <= threshold=0.5
node_8639: feature_name=KCNN2	feature_id[88].value <= threshold=0.5
node_8640: feature_name=DDR1	feature_id[153].value <= threshold=0.5
node_8641: feature_name=GM15525	feature_id[107].value <= threshold=0.5
node_8642: feature_name=ODZ4	feature_id[67].value <= threshold=0.5
node_8643: feature_name=A430104N18RIK	feature_id[136].value <= threshold=0.5
node_8644: feature_name=RGMA	feature_id[71].value <= threshold=0.5
node_8645: feature_name=PCDHGC5	feature_id[145].value <= threshold=0.5
node_8646: feature_name=SYKB	feature_id[81].value <= threshold=0.5
node_8647: feature_name=SYNPO	feature_id[134].value <= threshold=0.5
node_8648: feature_name=TMOD2	feature_id[161].value <= threshold=0.5
node_8649: feature_name=GPSM1	feature_id[165].value <= threshold=0.5
node_8650: feature_name=PHYHIPL	feature_id[135].value <= threshold=0.5
node_8651: feature_name=SATB1	feature_id[89].value <= threshold=0.5
node_8652: feature_name=2010013B24RIK	feature_id[79].value <= threshold=0.5
node_8653: feature_name=PHLDB2	feature_id[204].value <= threshold=0.5
node_8654: feature_name=LEF1	feature_id[178].value <= threshold=0.5
node_8655: feature_name=ANK2	feature_id[17].value <= threshold=0.5
node_8656: feature_name=SNTG1	feature_id[95].value <= threshold=0.5
node_8657: feature_name=GM17502	feature_id[102].value <= threshold=0.5
node_8658: feature_name=PMP22	feature_id[177].value <= threshold=0.5
node_8659: feature_name=PDK4	feature_id[181].value <= threshold=0.5
node_8660: feature_name=CD83	feature_id[58].value <= threshold=0.5
node_8661: feature_name=ARPP21	feature_id[41].value <= threshold=0.5
node_8662: feature_name=A430078G23RIK	feature_id[83].value <= threshold=0.5
node_8663: feature_name=A930018M24RIK	feature_id[101].value <= threshold=0.5
node_8664: feature_name=AATK	feature_id[100].value <= threshold=0.5
node_8665: feature_name=GLIS2	feature_id[150].value <= threshold=0.5
node_8666: feature_name=ESAM	feature_id[195].value <= threshold=0.5
node_8667: feature_name=MCF2L	feature_id[57].value <= threshold=0.5
node_8668: feature_name=PPP1R16B	feature_id[202].value <= threshold=0.5
node_8669: feature_name=MAPK10	feature_id[99].value <= threshold=0.5
node_8670: feature_name=ZFYVE28	feature_id[117].value <= threshold=0.5
node_8671: feature_name=PTGES	feature_id[198].value <= threshold=0.5
node_8672: feature_name=PTPRR	feature_id[111].value <= threshold=0.5
node_8673: feature_name=ABCA4	feature_id[119].value <= threshold=0.5
node_8674: feature_name=ELAVL4	feature_id[66].value <= threshold=0.5
node_8675: feature_name=MYH14	feature_id[173].value <= threshold=0.5
node_8676: feature_name=KALRN	feature_id[61].value <= threshold=0.5
node_8677: feature_name=LRFN5	feature_id[64].value <= threshold=0.5
node_8678: feature_name=TBR1	feature_id[21].value <= threshold=0.5
node_8679: feature_name=EDIL3	feature_id[199].value <= threshold=0.5
node_8680: feature_name=GM16983	feature_id[31].value <= threshold=0.5
node_8681: feature_name=SIRPA	feature_id[196].value <= threshold=0.5
node_8682: feature_name=NCAM1	feature_id[40].value <= threshold=0.5
node_8683: feature_name=LMTK3	feature_id[86].value <= threshold=0.5
node_8684: feature_name=GIMAP5	feature_id[87].value <= threshold=0.5
node_8685: feature_name=CDH2	feature_id[157].value <= threshold=0.5
node_8686: feature_name=EFNA5	feature_id[147].value <= threshold=0.5
node_8687: feature_name=PAX6	feature_id[22].value <= threshold=0.5
node_8688: feature_name=FGF9	feature_id[206].value <= threshold=0.5
node_8689: feature_name=MDGA2	feature_id[38].value <= threshold=0.5
node_8690: feature_name=GAS1	feature_id[97].value <= threshold=0.5
node_8691: feature_name=HNF1B	feature_id[175].value <= threshold=0.5
node_8692: feature_name=DNM1	feature_id[124].value <= threshold=0.5
node_8693: feature_name=A830082K12RIK	feature_id[42].value <= threshold=0.5
node_8694: feature_name=ZFP503	feature_id[205].value <= threshold=0.5
node_8695: feature_name=TTYH1	feature_id[47].value <= threshold=0.5
node_8696: feature_name=TRBJ2-5	feature_id[9].value <= threshold=0.5
node_8697: feature_name=GM3764	feature_id[171].value <= threshold=0.5
node_8698: feature_name=DOCK2	feature_id[130].value <= threshold=0.5
node_8699: feature_name=SNAP25	feature_id[179].value <= threshold=0.5
node_8700: feature_name=LRRC4C	feature_id[78].value <= threshold=0.5
node_8701: feature_name=MTAP2	feature_id[96].value <= threshold=0.5
node_8702: feature_name=LRRN3	feature_id[74].value <= threshold=0.5
node_8703: feature_name=H2-AB1	feature_id[62].value <= threshold=0.5
node_8704: feature_name=FAM5C	feature_id[137].value <= threshold=0.5
node_8705: feature_name=PRICKLE2	feature_id[51].value <= threshold=0.5
node_8706: feature_name=SHC3	feature_id[91].value <= threshold=0.5
node_8707: feature_name=DLG2	feature_id[12].value <= threshold=0.5
node_8708: feature_name=KCTD1	feature_id[159].value <= threshold=0.5
node_8709: feature_name=RAP1GAP	feature_id[160].value <= threshold=0.5
node_8710: feature_name=CD74	feature_id[54].value <= threshold=0.5
node_8711: feature_name=DBC1	feature_id[128].value <= threshold=0.5
node_8712: feature_name=TMEFF2	feature_id[25].value <= threshold=0.5
node_8713: feature_name=ADRB1	feature_id[170].value <= threshold=0.5
node_8714: feature_name=SHISA7	feature_id[120].value <= threshold=0.5
node_8715: feature_name=BDNF	feature_id[112].value <= threshold=0.5
node_8716: feature_name=MTSS1L	feature_id[151].value <= threshold=0.5
node_8717: feature_name=GM17618	feature_id[105].value <= threshold=0.5
node_8718: feature_name=NTRK2	feature_id[37].value <= threshold=0.5
node_8719: feature_name=SHANK2	feature_id[15].value <= threshold=0.5
node_8720: feature_name=PIGZ	feature_id[133].value <= threshold=0.5
node_8721: feature_name=LAPTM5	feature_id[169].value <= threshold=0.5
node_8722: feature_name=CELF4	feature_id[184].value <= threshold=0.5
node_8723: feature_name=PALM3	feature_id[126].value <= threshold=0.5
node_8724: feature_name=TYRO3	feature_id[23].value <= threshold=0.5
node_8725: feature_name=PODNL1	feature_id[20].value <= threshold=0.5
node_8726: feature_name=H2-AA	feature_id[26].value <= threshold=0.5
node_8727: feature_name=DAB1	feature_id[39].value <= threshold=0.5
node_8728: feature_name=ANKRD34A	feature_id[84].value <= threshold=0.5
node_8729: feature_name=NDRG4	feature_id[80].value <= threshold=0.5
node_8730: feature_name=CSRNP3	feature_id[35].value <= threshold=0.5
node_8731: feature_name=GIMAP1	feature_id[132].value <= threshold=0.5
node_8732: feature_name=TRBJ1-7	feature_id[201].value <= threshold=0.5
node_8733: feature_name=GRIA2	feature_id[76].value <= threshold=0.5
node_8734: feature_name=LRRTM1	feature_id[162].value <= threshold=0.5
node_8735: feature_name=SPEG	feature_id[158].value <= threshold=0.5
node_8736: feature_name=PPP2R2B	feature_id[68].value <= threshold=0.5
node_8737: feature_name=DPP6	feature_id[55].value <= threshold=0.5
node_8738: feature_name=BAI3	feature_id[19].value <= threshold=0.5
node_8739: feature_name=SCHIP1	feature_id[125].value <= threshold=0.5
node_8740: feature_name=9330188P03RIK	feature_id[36].value <= threshold=0.5
node_8741: feature_name=SHANK1	feature_id[24].value <= threshold=0.5
node_8742: feature_name=LINGO1	feature_id[53].value <= threshold=0.5
node_8743: feature_name=NEGR1	feature_id[146].value <= threshold=0.5
node_8744: feature_name=ODZ2	feature_id[11].value <= threshold=0.5
node_8745: feature_name=PPFIA2	feature_id[103].value <= threshold=0.5
node_8746: feature_name=EPHB6	feature_id[72].value <= threshold=0.5
node_8747: feature_name=LRRC7	feature_id[190].value <= threshold=0.5
node_8748: feature_name=NRXN1	feature_id[13].value <= threshold=0.5
node_8749: feature_name=MTAP1A	feature_id[30].value <= threshold=0.5
node_8750: feature_name=RUNX1T1	feature_id[85].value <= threshold=0.5
node_8751: feature_name=PTPN22	feature_id[110].value <= threshold=0.5
node_8752: feature_name=S1PR1	feature_id[182].value <= threshold=0.5
node_8753: feature_name=RGS10	feature_id[193].value <= threshold=0.5
node_8754: feature_name=SRGN	feature_id[209].value <= threshold=0.5
node_8755: feature_name=ZFP583	feature_id[186].value <= threshold=0.5
node_8756: feature_name=CTSZ	feature_id[149].value <= threshold=0.5
node_8757: feature_name=LRMP	feature_id[93].value <= threshold=0.5
node_8758: feature_name=STRN4	feature_id[60].value <= threshold=0.5
node_8759: feature_name=FGF14	feature_id[59].value <= threshold=0.5
node_8760: feature_name=SHANK3	feature_id[45].value <= threshold=0.5
node_8761: feature_name=HPN	feature_id[148].value <= threshold=0.5
node_8762: feature_name=LPHN1	feature_id[185].value <= threshold=0.5
Class: BoneMarrow_Erythroblasts
Rules_8	passed counts:311
node_0: feature_name=TRBV31	feature_id[200].value <= threshold=0.5
node_1: feature_name=MYH6	feature_id[33].value <= threshold=0.5
node_2: feature_name=SLC27A2	feature_id[129].value <= threshold=0.5
node_3: feature_name=H2-DMB2	feature_id[0].value <= threshold=0.5
node_4: feature_name=CBLN1	feature_id[65].value <= threshold=0.5
node_5: feature_name=RBM47	feature_id[2].value > threshold=0.5
node_39383: feature_name=CLU	feature_id[139].value <= threshold=0.5
node_39384: feature_name=SLC6A15	feature_id[168].value <= threshold=0.5
node_39385: feature_name=SOX5	feature_id[183].value > threshold=0.5
node_41817: feature_name=DDR1	feature_id[153].value <= threshold=0.5
node_41818: feature_name=RIN2	feature_id[138].value <= threshold=0.5
node_41819: feature_name=MTAP2	feature_id[96].value <= threshold=0.5
node_41820: feature_name=PHYHIPL	feature_id[135].value <= threshold=0.5
node_41821: feature_name=ODZ4	feature_id[67].value <= threshold=0.5
node_41822: feature_name=GLIS2	feature_id[150].value <= threshold=0.5
node_41823: feature_name=FGF14	feature_id[59].value <= threshold=0.5
node_41824: feature_name=IKZF1	feature_id[69].value <= threshold=0.5
node_41825: feature_name=EPHB3	feature_id[163].value <= threshold=0.5
node_41826: feature_name=ATP6V0A4	feature_id[152].value <= threshold=0.5
node_41827: feature_name=GPSM1	feature_id[165].value <= threshold=0.5
node_41828: feature_name=SHANK2	feature_id[15].value <= threshold=0.5
node_41829: feature_name=TTYH1	feature_id[47].value <= threshold=0.5
Class: Liver_Hepatocytes
Rules_9	passed counts:282
node_0: feature_name=TRBV31	feature_id[200].value <= threshold=0.5
node_1: feature_name=MYH6	feature_id[33].value <= threshold=0.5
node_2: feature_name=SLC27A2	feature_id[129].value <= threshold=0.5
node_3: feature_name=H2-DMB2	feature_id[0].value <= threshold=0.5
node_4: feature_name=CBLN1	feature_id[65].value <= threshold=0.5
node_5: feature_name=RBM47	feature_id[2].value <= threshold=0.5
node_6: feature_name=PDE1A	feature_id[90].value <= threshold=0.5
node_7: feature_name=SLA	feature_id[48].value <= threshold=0.5
node_8: feature_name=GRAMD1B	feature_id[75].value <= threshold=0.5
node_9: feature_name=CASZ1	feature_id[154].value > threshold=0.5
node_26703: feature_name=GM17502	feature_id[102].value > threshold=0.5
node_28229: feature_name=KALRN	feature_id[61].value <= threshold=0.5
node_28230: feature_name=ANK2	feature_id[17].value <= threshold=0.5
node_28231: feature_name=IKZF1	feature_id[69].value <= threshold=0.5
node_28232: feature_name=A930011O12RIK	feature_id[94].value <= threshold=0.5
node_28233: feature_name=FGF9	feature_id[206].value <= threshold=0.5
node_28234: feature_name=GAS1	feature_id[97].value <= threshold=0.5
node_28235: feature_name=MTAP1A	feature_id[30].value <= threshold=0.5
node_28236: feature_name=PITPNM2	feature_id[113].value <= threshold=0.5
Class: Lung_Type I pneumocytes
Rules_10	passed counts:277
node_0: feature_name=TRBV31	feature_id[200].value <= threshold=0.5
node_1: feature_name=MYH6	feature_id[33].value <= threshold=0.5
node_2: feature_name=SLC27A2	feature_id[129].value <= threshold=0.5
node_3: feature_name=H2-DMB2	feature_id[0].value <= threshold=0.5
node_4: feature_name=CBLN1	feature_id[65].value <= threshold=0.5
node_5: feature_name=RBM47	feature_id[2].value > threshold=0.5
node_39383: feature_name=CLU	feature_id[139].value <= threshold=0.5
node_39384: feature_name=SLC6A15	feature_id[168].value <= threshold=0.5
node_39385: feature_name=SOX5	feature_id[183].value <= threshold=0.5
node_39386: feature_name=ABCA4	feature_id[119].value <= threshold=0.5
node_39387: feature_name=GAS1	feature_id[97].value <= threshold=0.5
node_39388: feature_name=TRIM2	feature_id[207].value <= threshold=0.5
node_39389: feature_name=HPN	feature_id[148].value <= threshold=0.5
node_39390: feature_name=ATP6V0A4	feature_id[152].value <= threshold=0.5
node_39391: feature_name=RIN2	feature_id[138].value > threshold=0.5
node_40555: feature_name=SEPT9	feature_id[164].value <= threshold=0.5
node_40556: feature_name=PALM3	feature_id[126].value <= threshold=0.5
node_40557: feature_name=ZFP503	feature_id[205].value <= threshold=0.5
node_40558: feature_name=PHYHIPL	feature_id[135].value <= threshold=0.5
node_40559: feature_name=FAM176A	feature_id[82].value <= threshold=0.5
node_40560: feature_name=ZFP583	feature_id[186].value <= threshold=0.5
node_40561: feature_name=VSNL1	feature_id[70].value <= threshold=0.5
node_40562: feature_name=ADRB1	feature_id[170].value <= threshold=0.5
node_40563: feature_name=CDH2	feature_id[157].value <= threshold=0.5
node_40564: feature_name=IKZF1	feature_id[69].value <= threshold=0.5
node_40565: feature_name=PDE1A	feature_id[90].value <= threshold=0.5
node_40566: feature_name=GM17502	feature_id[102].value <= threshold=0.5
node_40567: feature_name=RTN1	feature_id[116].value <= threshold=0.5
node_40568: feature_name=SIRPA	feature_id[196].value <= threshold=0.5
node_40569: feature_name=ELAVL4	feature_id[66].value <= threshold=0.5
node_40570: feature_name=GM16983	feature_id[31].value <= threshold=0.5
node_40571: feature_name=PPP2R2B	feature_id[68].value <= threshold=0.5
node_40572: feature_name=FAM5C	feature_id[137].value <= threshold=0.5
node_40573: feature_name=DAB1	feature_id[39].value <= threshold=0.5
node_40574: feature_name=TMOD2	feature_id[161].value <= threshold=0.5
node_40575: feature_name=SHANK3	feature_id[45].value <= threshold=0.5
node_40576: feature_name=GLIS2	feature_id[150].value <= threshold=0.5
node_40577: feature_name=MCF2L	feature_id[57].value <= threshold=0.5
node_40578: feature_name=PIGZ	feature_id[133].value <= threshold=0.5
node_40579: feature_name=STRN4	feature_id[60].value <= threshold=0.5
node_40580: feature_name=CTSZ	feature_id[149].value <= threshold=0.5
node_40581: feature_name=KALRN	feature_id[61].value <= threshold=0.5
node_40582: feature_name=PTGES	feature_id[198].value <= threshold=0.5
Class: LargeIntestine_Enterocytes
Rules_11	passed counts:247
node_0: feature_name=TRBV31	feature_id[200].value <= threshold=0.5
node_1: feature_name=MYH6	feature_id[33].value <= threshold=0.5
node_2: feature_name=SLC27A2	feature_id[129].value <= threshold=0.5
node_3: feature_name=H2-DMB2	feature_id[0].value <= threshold=0.5
node_4: feature_name=CBLN1	feature_id[65].value <= threshold=0.5
node_5: feature_name=RBM47	feature_id[2].value <= threshold=0.5
node_6: feature_name=PDE1A	feature_id[90].value <= threshold=0.5
node_7: feature_name=SLA	feature_id[48].value > threshold=0.5
node_35963: feature_name=GM16654	feature_id[176].value > threshold=0.5
node_37571: feature_name=S1PR1	feature_id[182].value <= threshold=0.5
node_37572: feature_name=PALM3	feature_id[126].value <= threshold=0.5
node_37573: feature_name=LRRN3	feature_id[74].value <= threshold=0.5
node_37574: feature_name=DNM1	feature_id[124].value <= threshold=0.5
node_37575: feature_name=CD83	feature_id[58].value <= threshold=0.5
node_37576: feature_name=IKZF1	feature_id[69].value > threshold=0.5
node_37636: feature_name=DOCK2	feature_id[130].value <= threshold=0.5
Class: Thymus_T cells
Rules_12	passed counts:232
node_0: feature_name=TRBV31	feature_id[200].value > threshold=0.5
node_48220: feature_name=PDE1A	feature_id[90].value <= threshold=0.5
node_48221: feature_name=SOX5	feature_id[183].value <= threshold=0.5
node_48222: feature_name=EPHB6	feature_id[72].value > threshold=0.5
node_48392: feature_name=GM9889	feature_id[166].value <= threshold=0.5
node_48393: feature_name=KCNN2	feature_id[88].value <= threshold=0.5
node_48394: feature_name=LPHN3	feature_id[122].value <= threshold=0.5
node_48395: feature_name=C230021G24RIK	feature_id[73].value <= threshold=0.5
node_48396: feature_name=DPP6	feature_id[55].value <= threshold=0.5
node_48397: feature_name=FAM5C	feature_id[137].value <= threshold=0.5
node_48398: feature_name=A930018M24RIK	feature_id[101].value <= threshold=0.5
node_48399: feature_name=MTAP2	feature_id[96].value <= threshold=0.5
node_48400: feature_name=HPN	feature_id[148].value <= threshold=0.5
node_48401: feature_name=DNM1	feature_id[124].value <= threshold=0.5
node_48402: feature_name=SYNPO	feature_id[134].value <= threshold=0.5
node_48403: feature_name=FGF9	feature_id[206].value <= threshold=0.5
node_48404: feature_name=GPSM1	feature_id[165].value <= threshold=0.5
node_48405: feature_name=H2-OB	feature_id[18].value <= threshold=0.5
node_48406: feature_name=TRBJ2-5	feature_id[9].value > threshold=0.5
node_48418: feature_name=PITPNM2	feature_id[113].value <= threshold=0.5
node_48419: feature_name=GRAMD1B	feature_id[75].value <= threshold=0.5
node_48420: feature_name=TRBJ1-6	feature_id[118].value <= threshold=0.5
node_48421: feature_name=DOCK2	feature_id[130].value <= threshold=0.5
Class: Thymus_T cells
Rules_13	passed counts:232
node_0: feature_name=TRBV31	feature_id[200].value <= threshold=0.5
node_1: feature_name=MYH6	feature_id[33].value <= threshold=0.5
node_2: feature_name=SLC27A2	feature_id[129].value <= threshold=0.5
node_3: feature_name=H2-DMB2	feature_id[0].value <= threshold=0.5
node_4: feature_name=CBLN1	feature_id[65].value <= threshold=0.5
node_5: feature_name=RBM47	feature_id[2].value <= threshold=0.5
node_6: feature_name=PDE1A	feature_id[90].value > threshold=0.5
node_37680: feature_name=SNORA17	feature_id[127].value > threshold=0.5
node_38182: feature_name=PCDHGC5	feature_id[145].value <= threshold=0.5
node_38183: feature_name=PPARA	feature_id[63].value <= threshold=0.5
node_38184: feature_name=NFIB	feature_id[192].value <= threshold=0.5
node_38185: feature_name=DLC1	feature_id[208].value <= threshold=0.5
node_38186: feature_name=SCHIP1	feature_id[125].value <= threshold=0.5
node_38187: feature_name=SHISA7	feature_id[120].value <= threshold=0.5
node_38188: feature_name=GAS1	feature_id[97].value <= threshold=0.5
node_38189: feature_name=PITPNM2	feature_id[113].value <= threshold=0.5
node_38190: feature_name=TRIM2	feature_id[207].value <= threshold=0.5
node_38191: feature_name=SOX5	feature_id[183].value > threshold=0.5
node_38761: feature_name=FAM176A	feature_id[82].value <= threshold=0.5
node_38762: feature_name=PDK4	feature_id[181].value <= threshold=0.5
node_38763: feature_name=CLU	feature_id[139].value <= threshold=0.5
node_38764: feature_name=PIGZ	feature_id[133].value <= threshold=0.5
node_38765: feature_name=CX3CL1	feature_id[141].value <= threshold=0.5
node_38766: feature_name=ZFP503	feature_id[205].value <= threshold=0.5
node_38767: feature_name=1810019D21RIK	feature_id[140].value <= threshold=0.5
node_38768: feature_name=SNTG1	feature_id[95].value <= threshold=0.5
node_38769: feature_name=LPHN3	feature_id[122].value > threshold=0.5
node_38885: feature_name=ANKS1B	feature_id[27].value <= threshold=0.5
node_38886: feature_name=NTM	feature_id[98].value <= threshold=0.5
node_38887: feature_name=NOL4	feature_id[56].value <= threshold=0.5
Class: BoneMarrow_Hematopoietic progenitors
Rules_14	passed counts:229
node_0: feature_name=TRBV31	feature_id[200].value <= threshold=0.5
node_1: feature_name=MYH6	feature_id[33].value <= threshold=0.5
node_2: feature_name=SLC27A2	feature_id[129].value <= threshold=0.5
node_3: feature_name=H2-DMB2	feature_id[0].value <= threshold=0.5
node_4: feature_name=CBLN1	feature_id[65].value <= threshold=0.5
node_5: feature_name=RBM47	feature_id[2].value > threshold=0.5
node_39383: feature_name=CLU	feature_id[139].value <= threshold=0.5
node_39384: feature_name=SLC6A15	feature_id[168].value <= threshold=0.5
node_39385: feature_name=SOX5	feature_id[183].value <= threshold=0.5
node_39386: feature_name=ABCA4	feature_id[119].value <= threshold=0.5
node_39387: feature_name=GAS1	feature_id[97].value <= threshold=0.5
node_39388: feature_name=TRIM2	feature_id[207].value > threshold=0.5
node_40970: feature_name=ZFP503	feature_id[205].value <= threshold=0.5
node_40971: feature_name=KCNN2	feature_id[88].value <= threshold=0.5
node_40972: feature_name=ZFP583	feature_id[186].value <= threshold=0.5
node_40973: feature_name=ANK2	feature_id[17].value <= threshold=0.5
node_40974: feature_name=DLC1	feature_id[208].value <= threshold=0.5
node_40975: feature_name=PHYHIPL	feature_id[135].value <= threshold=0.5
node_40976: feature_name=S1PR1	feature_id[182].value <= threshold=0.5
node_40977: feature_name=GM17502	feature_id[102].value <= threshold=0.5
node_40978: feature_name=LRRC4C	feature_id[78].value <= threshold=0.5
node_40979: feature_name=PDE1A	feature_id[90].value <= threshold=0.5
node_40980: feature_name=C130071C03RIK	feature_id[52].value <= threshold=0.5
node_40981: feature_name=ATP6V0A4	feature_id[152].value <= threshold=0.5
node_40982: feature_name=HPN	feature_id[148].value <= threshold=0.5
node_40983: feature_name=CALY	feature_id[43].value <= threshold=0.5
node_40984: feature_name=CSRNP3	feature_id[35].value <= threshold=0.5
node_40985: feature_name=ADRB1	feature_id[170].value <= threshold=0.5
node_40986: feature_name=LINGO1	feature_id[53].value <= threshold=0.5
node_40987: feature_name=LAMB1	feature_id[143].value <= threshold=0.5
node_40988: feature_name=GATA4	feature_id[28].value <= threshold=0.5
node_40989: feature_name=CDH2	feature_id[157].value <= threshold=0.5
node_40990: feature_name=PITPNM2	feature_id[113].value <= threshold=0.5
node_40991: feature_name=MTAP2	feature_id[96].value <= threshold=0.5
node_40992: feature_name=MYH14	feature_id[173].value <= threshold=0.5
node_40993: feature_name=CXCR4	feature_id[156].value <= threshold=0.5
node_40994: feature_name=MCF2L	feature_id[57].value <= threshold=0.5
node_40995: feature_name=PPARA	feature_id[63].value <= threshold=0.5
node_40996: feature_name=HNF1B	feature_id[175].value <= threshold=0.5
node_40997: feature_name=SNORA17	feature_id[127].value > threshold=0.5
Class: LargeIntestine_Enterocytes
Rules_15	passed counts:225
node_0: feature_name=TRBV31	feature_id[200].value > threshold=0.5
node_48220: feature_name=PDE1A	feature_id[90].value <= threshold=0.5
node_48221: feature_name=SOX5	feature_id[183].value <= threshold=0.5
node_48222: feature_name=EPHB6	feature_id[72].value > threshold=0.5
node_48392: feature_name=GM9889	feature_id[166].value <= threshold=0.5
node_48393: feature_name=KCNN2	feature_id[88].value <= threshold=0.5
node_48394: feature_name=LPHN3	feature_id[122].value <= threshold=0.5
node_48395: feature_name=C230021G24RIK	feature_id[73].value <= threshold=0.5
node_48396: feature_name=DPP6	feature_id[55].value <= threshold=0.5
node_48397: feature_name=FAM5C	feature_id[137].value <= threshold=0.5
node_48398: feature_name=A930018M24RIK	feature_id[101].value <= threshold=0.5
node_48399: feature_name=MTAP2	feature_id[96].value <= threshold=0.5
node_48400: feature_name=HPN	feature_id[148].value <= threshold=0.5
node_48401: feature_name=DNM1	feature_id[124].value <= threshold=0.5
node_48402: feature_name=SYNPO	feature_id[134].value <= threshold=0.5
node_48403: feature_name=FGF9	feature_id[206].value <= threshold=0.5
node_48404: feature_name=GPSM1	feature_id[165].value <= threshold=0.5
node_48405: feature_name=H2-OB	feature_id[18].value <= threshold=0.5
node_48406: feature_name=TRBJ2-5	feature_id[9].value > threshold=0.5
node_48418: feature_name=PITPNM2	feature_id[113].value > threshold=0.5
node_48438: feature_name=LRMP	feature_id[93].value <= threshold=0.5
node_48439: feature_name=TRBJ1-6	feature_id[118].value > threshold=0.5
node_48443: feature_name=DOCK2	feature_id[130].value <= threshold=0.5
Class: Thymus_T cells
Rules_16	passed counts:196
node_0: feature_name=TRBV31	feature_id[200].value <= threshold=0.5
node_1: feature_name=MYH6	feature_id[33].value <= threshold=0.5
node_2: feature_name=SLC27A2	feature_id[129].value > threshold=0.5
node_47454: feature_name=GLIS2	feature_id[150].value <= threshold=0.5
node_47455: feature_name=GRAMD1B	feature_id[75].value <= threshold=0.5
node_47456: feature_name=RIN2	feature_id[138].value <= threshold=0.5
node_47457: feature_name=PHYHIPL	feature_id[135].value <= threshold=0.5
node_47458: feature_name=SLC6A15	feature_id[168].value <= threshold=0.5
node_47459: feature_name=DDR1	feature_id[153].value <= threshold=0.5
node_47460: feature_name=CSRNP3	feature_id[35].value <= threshold=0.5
node_47461: feature_name=LAMB1	feature_id[143].value <= threshold=0.5
node_47462: feature_name=CYTIP	feature_id[46].value <= threshold=0.5
node_47463: feature_name=ODZ4	feature_id[67].value <= threshold=0.5
node_47464: feature_name=RUNX1T1	feature_id[85].value <= threshold=0.5
node_47465: feature_name=ATP6V0A4	feature_id[152].value <= threshold=0.5
node_47466: feature_name=LEF1	feature_id[178].value <= threshold=0.5
node_47467: feature_name=ZFP583	feature_id[186].value <= threshold=0.5
node_47468: feature_name=LRMP	feature_id[93].value <= threshold=0.5
node_47469: feature_name=ODZ2	feature_id[11].value <= threshold=0.5
node_47470: feature_name=RTN1	feature_id[116].value <= threshold=0.5
node_47471: feature_name=LAPTM5	feature_id[169].value <= threshold=0.5
node_47472: feature_name=ZFYVE28	feature_id[117].value <= threshold=0.5
node_47473: feature_name=9030224M15RIK	feature_id[123].value <= threshold=0.5
node_47474: feature_name=SCHIP1	feature_id[125].value <= threshold=0.5
node_47475: feature_name=CX3CL1	feature_id[141].value <= threshold=0.5
node_47476: feature_name=TYRO3	feature_id[23].value <= threshold=0.5
node_47477: feature_name=PPP1R16B	feature_id[202].value <= threshold=0.5
node_47478: feature_name=PTPN22	feature_id[110].value <= threshold=0.5
node_47479: feature_name=PCDHA11	feature_id[14].value <= threshold=0.5
node_47480: feature_name=PALM3	feature_id[126].value <= threshold=0.5
node_47481: feature_name=GIMAP5	feature_id[87].value <= threshold=0.5
node_47482: feature_name=DAB1	feature_id[39].value <= threshold=0.5
node_47483: feature_name=LRRC7	feature_id[190].value <= threshold=0.5
node_47484: feature_name=ZFP503	feature_id[205].value <= threshold=0.5
node_47485: feature_name=9330188P03RIK	feature_id[36].value <= threshold=0.5
node_47486: feature_name=CBLN1	feature_id[65].value <= threshold=0.5
node_47487: feature_name=GPSM1	feature_id[165].value <= threshold=0.5
node_47488: feature_name=EFNA5	feature_id[147].value <= threshold=0.5
node_47489: feature_name=KCTD1	feature_id[159].value <= threshold=0.5
node_47490: feature_name=PTGES	feature_id[198].value <= threshold=0.5
node_47491: feature_name=PCDHGC5	feature_id[145].value <= threshold=0.5
node_47492: feature_name=ESAM	feature_id[195].value <= threshold=0.5
node_47493: feature_name=FGF9	feature_id[206].value > threshold=0.5
node_47495: feature_name=LMO7	feature_id[172].value <= threshold=0.5
Class: Liver_Hepatocytes
Rules_17	passed counts:172
node_0: feature_name=TRBV31	feature_id[200].value <= threshold=0.5
node_1: feature_name=MYH6	feature_id[33].value > threshold=0.5
node_48201: feature_name=NRXN1	feature_id[13].value <= threshold=0.5
node_48202: feature_name=SOX5	feature_id[183].value <= threshold=0.5
node_48203: feature_name=CX3CL1	feature_id[141].value <= threshold=0.5
node_48204: feature_name=KCNN2	feature_id[88].value > threshold=0.5
node_48206: feature_name=GATA4	feature_id[28].value <= threshold=0.5
node_48207: feature_name=SNORA17	feature_id[127].value <= threshold=0.5
Class: Heart_Cardiomyocytes
Rules_18	passed counts:158
node_0: feature_name=TRBV31	feature_id[200].value > threshold=0.5
node_48220: feature_name=PDE1A	feature_id[90].value <= threshold=0.5
node_48221: feature_name=SOX5	feature_id[183].value <= threshold=0.5
node_48222: feature_name=EPHB6	feature_id[72].value > threshold=0.5
node_48392: feature_name=GM9889	feature_id[166].value <= threshold=0.5
node_48393: feature_name=KCNN2	feature_id[88].value <= threshold=0.5
node_48394: feature_name=LPHN3	feature_id[122].value <= threshold=0.5
node_48395: feature_name=C230021G24RIK	feature_id[73].value <= threshold=0.5
node_48396: feature_name=DPP6	feature_id[55].value <= threshold=0.5
node_48397: feature_name=FAM5C	feature_id[137].value <= threshold=0.5
node_48398: feature_name=A930018M24RIK	feature_id[101].value <= threshold=0.5
node_48399: feature_name=MTAP2	feature_id[96].value <= threshold=0.5
node_48400: feature_name=HPN	feature_id[148].value <= threshold=0.5
node_48401: feature_name=DNM1	feature_id[124].value <= threshold=0.5
node_48402: feature_name=SYNPO	feature_id[134].value <= threshold=0.5
node_48403: feature_name=FGF9	feature_id[206].value <= threshold=0.5
node_48404: feature_name=GPSM1	feature_id[165].value <= threshold=0.5
node_48405: feature_name=H2-OB	feature_id[18].value <= threshold=0.5
node_48406: feature_name=TRBJ2-5	feature_id[9].value > threshold=0.5
node_48418: feature_name=PITPNM2	feature_id[113].value <= threshold=0.5
node_48419: feature_name=GRAMD1B	feature_id[75].value > threshold=0.5
node_48427: feature_name=IKZF1	feature_id[69].value > threshold=0.5
Class: Thymus_T cells
Rules_19	passed counts:154
node_0: feature_name=TRBV31	feature_id[200].value <= threshold=0.5
node_1: feature_name=MYH6	feature_id[33].value <= threshold=0.5
node_2: feature_name=SLC27A2	feature_id[129].value <= threshold=0.5
node_3: feature_name=H2-DMB2	feature_id[0].value <= threshold=0.5
node_4: feature_name=CBLN1	feature_id[65].value <= threshold=0.5
node_5: feature_name=RBM47	feature_id[2].value <= threshold=0.5
node_6: feature_name=PDE1A	feature_id[90].value > threshold=0.5
node_37680: feature_name=SNORA17	feature_id[127].value > threshold=0.5
node_38182: feature_name=PCDHGC5	feature_id[145].value <= threshold=0.5
node_38183: feature_name=PPARA	feature_id[63].value <= threshold=0.5
node_38184: feature_name=NFIB	feature_id[192].value <= threshold=0.5
node_38185: feature_name=DLC1	feature_id[208].value <= threshold=0.5
node_38186: feature_name=SCHIP1	feature_id[125].value <= threshold=0.5
node_38187: feature_name=SHISA7	feature_id[120].value <= threshold=0.5
node_38188: feature_name=GAS1	feature_id[97].value <= threshold=0.5
node_38189: feature_name=PITPNM2	feature_id[113].value <= threshold=0.5
node_38190: feature_name=TRIM2	feature_id[207].value <= threshold=0.5
node_38191: feature_name=SOX5	feature_id[183].value <= threshold=0.5
node_38192: feature_name=RGMA	feature_id[71].value <= threshold=0.5
node_38193: feature_name=HNF1B	feature_id[175].value <= threshold=0.5
node_38194: feature_name=TMOD2	feature_id[161].value <= threshold=0.5
node_38195: feature_name=PHACTR3	feature_id[194].value > threshold=0.5
node_38687: feature_name=LAMB1	feature_id[143].value <= threshold=0.5
node_38688: feature_name=GM16958	feature_id[131].value <= threshold=0.5
node_38689: feature_name=IKZF1	feature_id[69].value <= threshold=0.5
node_38690: feature_name=LRMP	feature_id[93].value <= threshold=0.5
node_38691: feature_name=GM14978	feature_id[77].value <= threshold=0.5
node_38692: feature_name=SNAP25	feature_id[179].value <= threshold=0.5
node_38693: feature_name=CALY	feature_id[43].value <= threshold=0.5
node_38694: feature_name=LAPTM5	feature_id[169].value <= threshold=0.5
Class: BoneMarrow_Hematopoietic progenitors
Rules_20	passed counts:154
node_0: feature_name=TRBV31	feature_id[200].value <= threshold=0.5
node_1: feature_name=MYH6	feature_id[33].value <= threshold=0.5
node_2: feature_name=SLC27A2	feature_id[129].value <= threshold=0.5
node_3: feature_name=H2-DMB2	feature_id[0].value <= threshold=0.5
node_4: feature_name=CBLN1	feature_id[65].value <= threshold=0.5
node_5: feature_name=RBM47	feature_id[2].value <= threshold=0.5
node_6: feature_name=PDE1A	feature_id[90].value <= threshold=0.5
node_7: feature_name=SLA	feature_id[48].value <= threshold=0.5
node_8: feature_name=GRAMD1B	feature_id[75].value <= threshold=0.5
node_9: feature_name=CASZ1	feature_id[154].value <= threshold=0.5
node_10: feature_name=GM16534	feature_id[108].value <= threshold=0.5
node_11: feature_name=PPARA	feature_id[63].value <= threshold=0.5
node_12: feature_name=CMTM5	feature_id[191].value <= threshold=0.5
node_13: feature_name=GATA4	feature_id[28].value <= threshold=0.5
node_14: feature_name=CYTIP	feature_id[46].value <= threshold=0.5
node_15: feature_name=IKZF1	feature_id[69].value > threshold=0.5
node_19517: feature_name=MPP2	feature_id[155].value > threshold=0.5
node_20743: feature_name=PPP1R16B	feature_id[202].value <= threshold=0.5
Class: BoneMarrow_Erythroblasts
Rules_21	passed counts:150
node_0: feature_name=TRBV31	feature_id[200].value <= threshold=0.5
node_1: feature_name=MYH6	feature_id[33].value <= threshold=0.5
node_2: feature_name=SLC27A2	feature_id[129].value <= threshold=0.5
node_3: feature_name=H2-DMB2	feature_id[0].value <= threshold=0.5
node_4: feature_name=CBLN1	feature_id[65].value <= threshold=0.5
node_5: feature_name=RBM47	feature_id[2].value <= threshold=0.5
node_6: feature_name=PDE1A	feature_id[90].value <= threshold=0.5
node_7: feature_name=SLA	feature_id[48].value <= threshold=0.5
node_8: feature_name=GRAMD1B	feature_id[75].value <= threshold=0.5
node_9: feature_name=CASZ1	feature_id[154].value <= threshold=0.5
node_10: feature_name=GM16534	feature_id[108].value <= threshold=0.5
node_11: feature_name=PPARA	feature_id[63].value > threshold=0.5
node_24689: feature_name=PTGES	feature_id[198].value <= threshold=0.5
node_24690: feature_name=RGMA	feature_id[71].value <= threshold=0.5
node_24691: feature_name=GPSM1	feature_id[165].value <= threshold=0.5
node_24692: feature_name=RIN2	feature_id[138].value <= threshold=0.5
node_24693: feature_name=DDR1	feature_id[153].value <= threshold=0.5
node_24694: feature_name=SNORA17	feature_id[127].value > threshold=0.5
node_25000: feature_name=ZFP503	feature_id[205].value <= threshold=0.5
node_25001: feature_name=LPHN1	feature_id[185].value <= threshold=0.5
node_25002: feature_name=KCNN2	feature_id[88].value > threshold=0.5
node_25244: feature_name=TMEFF2	feature_id[25].value <= threshold=0.5
node_25245: feature_name=4930570G19RIK	feature_id[189].value <= threshold=0.5
Class: Liver_Hepatocytes
Rules_22	passed counts:148
node_0: feature_name=TRBV31	feature_id[200].value <= threshold=0.5
node_1: feature_name=MYH6	feature_id[33].value <= threshold=0.5
node_2: feature_name=SLC27A2	feature_id[129].value <= threshold=0.5
node_3: feature_name=H2-DMB2	feature_id[0].value <= threshold=0.5
node_4: feature_name=CBLN1	feature_id[65].value <= threshold=0.5
node_5: feature_name=RBM47	feature_id[2].value <= threshold=0.5
node_6: feature_name=PDE1A	feature_id[90].value <= threshold=0.5
node_7: feature_name=SLA	feature_id[48].value > threshold=0.5
node_35963: feature_name=GM16654	feature_id[176].value <= threshold=0.5
node_35964: feature_name=LRMP	feature_id[93].value > threshold=0.5
node_37136: feature_name=IKZF1	feature_id[69].value > threshold=0.5
node_37402: feature_name=S1PR1	feature_id[182].value <= threshold=0.5
node_37403: feature_name=RIN2	feature_id[138].value <= threshold=0.5
node_37404: feature_name=CD83	feature_id[58].value <= threshold=0.5
node_37405: feature_name=2010013B24RIK	feature_id[79].value > threshold=0.5
node_37477: feature_name=NRXN1	feature_id[13].value <= threshold=0.5
node_37478: feature_name=GM20513	feature_id[34].value <= threshold=0.5
node_37479: feature_name=TRBD1	feature_id[5].value <= threshold=0.5
node_37480: feature_name=GRAMD1B	feature_id[75].value <= threshold=0.5
node_37481: feature_name=GIMAP5	feature_id[87].value <= threshold=0.5
Class: Thymus_T cells
Rules_23	passed counts:146
node_0: feature_name=TRBV31	feature_id[200].value <= threshold=0.5
node_1: feature_name=MYH6	feature_id[33].value <= threshold=0.5
node_2: feature_name=SLC27A2	feature_id[129].value <= threshold=0.5
node_3: feature_name=H2-DMB2	feature_id[0].value <= threshold=0.5
node_4: feature_name=CBLN1	feature_id[65].value <= threshold=0.5
node_5: feature_name=RBM47	feature_id[2].value <= threshold=0.5
node_6: feature_name=PDE1A	feature_id[90].value <= threshold=0.5
node_7: feature_name=SLA	feature_id[48].value <= threshold=0.5
node_8: feature_name=GRAMD1B	feature_id[75].value <= threshold=0.5
node_9: feature_name=CASZ1	feature_id[154].value <= threshold=0.5
node_10: feature_name=GM16534	feature_id[108].value <= threshold=0.5
node_11: feature_name=PPARA	feature_id[63].value <= threshold=0.5
node_12: feature_name=CMTM5	feature_id[191].value <= threshold=0.5
node_13: feature_name=GATA4	feature_id[28].value <= threshold=0.5
node_14: feature_name=CYTIP	feature_id[46].value <= threshold=0.5
node_15: feature_name=IKZF1	feature_id[69].value <= threshold=0.5
node_16: feature_name=ESRP2	feature_id[203].value <= threshold=0.5
node_17: feature_name=C130071C03RIK	feature_id[52].value <= threshold=0.5
node_18: feature_name=DLC1	feature_id[208].value <= threshold=0.5
node_19: feature_name=CXCR4	feature_id[156].value <= threshold=0.5
node_20: feature_name=SNORA17	feature_id[127].value > threshold=0.5
node_8616: feature_name=SOX5	feature_id[183].value <= threshold=0.5
node_8617: feature_name=NOL4	feature_id[56].value > threshold=0.5
node_13735: feature_name=NRXN1	feature_id[13].value <= threshold=0.5
node_13736: feature_name=NTRK2	feature_id[37].value <= threshold=0.5
node_13737: feature_name=DBC1	feature_id[128].value <= threshold=0.5
node_13738: feature_name=CSMD3	feature_id[92].value <= threshold=0.5
node_13739: feature_name=NFIB	feature_id[192].value <= threshold=0.5
node_13740: feature_name=CTSZ	feature_id[149].value <= threshold=0.5
node_13741: feature_name=SYKB	feature_id[81].value <= threshold=0.5
node_13742: feature_name=FAM5C	feature_id[137].value <= threshold=0.5
node_13743: feature_name=GM17618	feature_id[105].value <= threshold=0.5
node_13744: feature_name=LRMP	feature_id[93].value <= threshold=0.5
node_13745: feature_name=ZFP503	feature_id[205].value <= threshold=0.5
node_13746: feature_name=S1PR1	feature_id[182].value <= threshold=0.5
node_13747: feature_name=VSNL1	feature_id[70].value <= threshold=0.5
node_13748: feature_name=LRRC4C	feature_id[78].value <= threshold=0.5
node_13749: feature_name=SLC1A2	feature_id[44].value <= threshold=0.5
node_13750: feature_name=GM16983	feature_id[31].value <= threshold=0.5
node_13751: feature_name=GAS1	feature_id[97].value <= threshold=0.5
node_13752: feature_name=A930011O12RIK	feature_id[94].value <= threshold=0.5
node_13753: feature_name=LAPTM5	feature_id[169].value <= threshold=0.5
node_13754: feature_name=LRFN5	feature_id[64].value <= threshold=0.5
node_13755: feature_name=ANKS1B	feature_id[27].value <= threshold=0.5
node_13756: feature_name=ODZ2	feature_id[11].value <= threshold=0.5
Class: Testes_Sperm
Rules_24	passed counts:138
node_0: feature_name=TRBV31	feature_id[200].value <= threshold=0.5
node_1: feature_name=MYH6	feature_id[33].value <= threshold=0.5
node_2: feature_name=SLC27A2	feature_id[129].value <= threshold=0.5
node_3: feature_name=H2-DMB2	feature_id[0].value <= threshold=0.5
node_4: feature_name=CBLN1	feature_id[65].value <= threshold=0.5
node_5: feature_name=RBM47	feature_id[2].value <= threshold=0.5
node_6: feature_name=PDE1A	feature_id[90].value <= threshold=0.5
node_7: feature_name=SLA	feature_id[48].value <= threshold=0.5
node_8: feature_name=GRAMD1B	feature_id[75].value > threshold=0.5
node_28262: feature_name=TBR1	feature_id[21].value <= threshold=0.5
node_28263: feature_name=PAX6	feature_id[22].value <= threshold=0.5
node_28264: feature_name=GATA4	feature_id[28].value > threshold=0.5
node_34268: feature_name=SEPT9	feature_id[164].value <= threshold=0.5
node_34269: feature_name=FEZ1	feature_id[104].value <= threshold=0.5
node_34270: feature_name=PCDHA11	feature_id[14].value <= threshold=0.5
node_34271: feature_name=SOX5	feature_id[183].value <= threshold=0.5
node_34272: feature_name=LRMP	feature_id[93].value <= threshold=0.5
Class: Heart_Cardiomyocytes
Rules_25	passed counts:135
node_0: feature_name=TRBV31	feature_id[200].value <= threshold=0.5
node_1: feature_name=MYH6	feature_id[33].value <= threshold=0.5
node_2: feature_name=SLC27A2	feature_id[129].value <= threshold=0.5
node_3: feature_name=H2-DMB2	feature_id[0].value <= threshold=0.5
node_4: feature_name=CBLN1	feature_id[65].value <= threshold=0.5
node_5: feature_name=RBM47	feature_id[2].value <= threshold=0.5
node_6: feature_name=PDE1A	feature_id[90].value <= threshold=0.5
node_7: feature_name=SLA	feature_id[48].value <= threshold=0.5
node_8: feature_name=GRAMD1B	feature_id[75].value <= threshold=0.5
node_9: feature_name=CASZ1	feature_id[154].value > threshold=0.5
node_26703: feature_name=GM17502	feature_id[102].value <= threshold=0.5
node_26704: feature_name=PALM3	feature_id[126].value > threshold=0.5
node_28188: feature_name=SYKB	feature_id[81].value <= threshold=0.5
node_28189: feature_name=PTGES	feature_id[198].value <= threshold=0.5
node_28190: feature_name=GAS1	feature_id[97].value <= threshold=0.5
node_28191: feature_name=CXCR4	feature_id[156].value <= threshold=0.5
node_28192: feature_name=IKZF1	feature_id[69].value <= threshold=0.5
node_28193: feature_name=LAMB1	feature_id[143].value <= threshold=0.5
node_28194: feature_name=MTSS1L	feature_id[151].value <= threshold=0.5
node_28195: feature_name=A430104N18RIK	feature_id[136].value <= threshold=0.5
node_28196: feature_name=AATK	feature_id[100].value <= threshold=0.5
node_28197: feature_name=LRMP	feature_id[93].value <= threshold=0.5
node_28198: feature_name=NDRG4	feature_id[80].value <= threshold=0.5
Class: Lung_Type I pneumocytes
Rules_26	passed counts:133
node_0: feature_name=TRBV31	feature_id[200].value > threshold=0.5
node_48220: feature_name=PDE1A	feature_id[90].value <= threshold=0.5
node_48221: feature_name=SOX5	feature_id[183].value <= threshold=0.5
node_48222: feature_name=EPHB6	feature_id[72].value <= threshold=0.5
node_48223: feature_name=GM16654	feature_id[176].value > threshold=0.5
node_48383: feature_name=FGF9	feature_id[206].value <= threshold=0.5
node_48384: feature_name=PCDHGC5	feature_id[145].value <= threshold=0.5
Class: Thymus_T cells
Rules_27	passed counts:122
node_0: feature_name=TRBV31	feature_id[200].value <= threshold=0.5
node_1: feature_name=MYH6	feature_id[33].value <= threshold=0.5
node_2: feature_name=SLC27A2	feature_id[129].value <= threshold=0.5
node_3: feature_name=H2-DMB2	feature_id[0].value <= threshold=0.5
node_4: feature_name=CBLN1	feature_id[65].value <= threshold=0.5
node_5: feature_name=RBM47	feature_id[2].value <= threshold=0.5
node_6: feature_name=PDE1A	feature_id[90].value <= threshold=0.5
node_7: feature_name=SLA	feature_id[48].value <= threshold=0.5
node_8: feature_name=GRAMD1B	feature_id[75].value <= threshold=0.5
node_9: feature_name=CASZ1	feature_id[154].value <= threshold=0.5
node_10: feature_name=GM16534	feature_id[108].value <= threshold=0.5
node_11: feature_name=PPARA	feature_id[63].value > threshold=0.5
node_24689: feature_name=PTGES	feature_id[198].value <= threshold=0.5
node_24690: feature_name=RGMA	feature_id[71].value <= threshold=0.5
node_24691: feature_name=GPSM1	feature_id[165].value <= threshold=0.5
node_24692: feature_name=RIN2	feature_id[138].value <= threshold=0.5
node_24693: feature_name=DDR1	feature_id[153].value <= threshold=0.5
node_24694: feature_name=SNORA17	feature_id[127].value > threshold=0.5
node_25000: feature_name=ZFP503	feature_id[205].value <= threshold=0.5
node_25001: feature_name=LPHN1	feature_id[185].value <= threshold=0.5
node_25002: feature_name=KCNN2	feature_id[88].value <= threshold=0.5
node_25003: feature_name=EPHB3	feature_id[163].value <= threshold=0.5
node_25004: feature_name=GLIS2	feature_id[150].value <= threshold=0.5
node_25005: feature_name=MTSS1L	feature_id[151].value <= threshold=0.5
node_25006: feature_name=CYTIP	feature_id[46].value <= threshold=0.5
node_25007: feature_name=LRMP	feature_id[93].value <= threshold=0.5
node_25008: feature_name=PRICKLE2	feature_id[51].value <= threshold=0.5
node_25009: feature_name=FAM5C	feature_id[137].value <= threshold=0.5
node_25010: feature_name=DAB1	feature_id[39].value <= threshold=0.5
node_25011: feature_name=NOL4	feature_id[56].value <= threshold=0.5
node_25012: feature_name=RGS10	feature_id[193].value <= threshold=0.5
node_25013: feature_name=PIGZ	feature_id[133].value <= threshold=0.5
node_25014: feature_name=MPP2	feature_id[155].value <= threshold=0.5
node_25015: feature_name=PLEKHA2	feature_id[144].value <= threshold=0.5
node_25016: feature_name=SIRPA	feature_id[196].value <= threshold=0.5
node_25017: feature_name=LEF1	feature_id[178].value <= threshold=0.5
node_25018: feature_name=GM17502	feature_id[102].value <= threshold=0.5
node_25019: feature_name=SLC1A2	feature_id[44].value <= threshold=0.5
node_25020: feature_name=PMP22	feature_id[177].value <= threshold=0.5
node_25021: feature_name=GM16983	feature_id[31].value <= threshold=0.5
node_25022: feature_name=SRGN	feature_id[209].value <= threshold=0.5
node_25023: feature_name=LAMB1	feature_id[143].value <= threshold=0.5
node_25024: feature_name=GM16654	feature_id[176].value <= threshold=0.5
node_25025: feature_name=TMEFF2	feature_id[25].value <= threshold=0.5
node_25026: feature_name=SHISA7	feature_id[120].value <= threshold=0.5
node_25027: feature_name=SPEG	feature_id[158].value <= threshold=0.5
node_25028: feature_name=EFNA5	feature_id[147].value <= threshold=0.5
node_25029: feature_name=NEGR1	feature_id[146].value <= threshold=0.5
node_25030: feature_name=LRFN5	feature_id[64].value <= threshold=0.5
node_25031: feature_name=DBC1	feature_id[128].value <= threshold=0.5
node_25032: feature_name=A430078G23RIK	feature_id[83].value <= threshold=0.5
node_25033: feature_name=SCHIP1	feature_id[125].value <= threshold=0.5
node_25034: feature_name=ODZ2	feature_id[11].value <= threshold=0.5
node_25035: feature_name=CD83	feature_id[58].value <= threshold=0.5
node_25036: feature_name=TRIM9	feature_id[50].value <= threshold=0.5
node_25037: feature_name=KCTD1	feature_id[159].value <= threshold=0.5
node_25038: feature_name=NTRK2	feature_id[37].value <= threshold=0.5
node_25039: feature_name=RIMS2	feature_id[167].value <= threshold=0.5
node_25040: feature_name=TRIM2	feature_id[207].value <= threshold=0.5
node_25041: feature_name=RAP1GAP	feature_id[160].value <= threshold=0.5
node_25042: feature_name=SYNPO	feature_id[134].value <= threshold=0.5
node_25043: feature_name=LMO7	feature_id[172].value <= threshold=0.5
node_25044: feature_name=GM9889	feature_id[166].value <= threshold=0.5
Class: Liver_Hepatocytes
Rules_28	passed counts:121
node_0: feature_name=TRBV31	feature_id[200].value <= threshold=0.5
node_1: feature_name=MYH6	feature_id[33].value <= threshold=0.5
node_2: feature_name=SLC27A2	feature_id[129].value <= threshold=0.5
node_3: feature_name=H2-DMB2	feature_id[0].value <= threshold=0.5
node_4: feature_name=CBLN1	feature_id[65].value <= threshold=0.5
node_5: feature_name=RBM47	feature_id[2].value <= threshold=0.5
node_6: feature_name=PDE1A	feature_id[90].value <= threshold=0.5
node_7: feature_name=SLA	feature_id[48].value <= threshold=0.5
node_8: feature_name=GRAMD1B	feature_id[75].value <= threshold=0.5
node_9: feature_name=CASZ1	feature_id[154].value <= threshold=0.5
node_10: feature_name=GM16534	feature_id[108].value <= threshold=0.5
node_11: feature_name=PPARA	feature_id[63].value <= threshold=0.5
node_12: feature_name=CMTM5	feature_id[191].value <= threshold=0.5
node_13: feature_name=GATA4	feature_id[28].value <= threshold=0.5
node_14: feature_name=CYTIP	feature_id[46].value <= threshold=0.5
node_15: feature_name=IKZF1	feature_id[69].value <= threshold=0.5
node_16: feature_name=ESRP2	feature_id[203].value <= threshold=0.5
node_17: feature_name=C130071C03RIK	feature_id[52].value <= threshold=0.5
node_18: feature_name=DLC1	feature_id[208].value <= threshold=0.5
node_19: feature_name=CXCR4	feature_id[156].value > threshold=0.5
node_14361: feature_name=MPP2	feature_id[155].value <= threshold=0.5
node_14362: feature_name=PALM3	feature_id[126].value <= threshold=0.5
node_14363: feature_name=PLEKHA2	feature_id[144].value <= threshold=0.5
node_14364: feature_name=PHACTR3	feature_id[194].value <= threshold=0.5
node_14365: feature_name=SYKB	feature_id[81].value <= threshold=0.5
node_14366: feature_name=SATB1	feature_id[89].value <= threshold=0.5
node_14367: feature_name=SEPT9	feature_id[164].value <= threshold=0.5
node_14368: feature_name=A430078G23RIK	feature_id[83].value <= threshold=0.5
node_14369: feature_name=2010013B24RIK	feature_id[79].value <= threshold=0.5
node_14370: feature_name=CD83	feature_id[58].value <= threshold=0.5
node_14371: feature_name=GPSM1	feature_id[165].value <= threshold=0.5
node_14372: feature_name=RIN2	feature_id[138].value <= threshold=0.5
node_14373: feature_name=KCTD1	feature_id[159].value <= threshold=0.5
node_14374: feature_name=GLIS2	feature_id[150].value <= threshold=0.5
node_14375: feature_name=DOCK2	feature_id[130].value <= threshold=0.5
node_14376: feature_name=PTPN22	feature_id[110].value <= threshold=0.5
node_14377: feature_name=PCDHGC5	feature_id[145].value <= threshold=0.5
node_14378: feature_name=CD74	feature_id[54].value <= threshold=0.5
node_14379: feature_name=LMO7	feature_id[172].value <= threshold=0.5
node_14380: feature_name=RGMA	feature_id[71].value <= threshold=0.5
node_14381: feature_name=AATK	feature_id[100].value <= threshold=0.5
node_14382: feature_name=PPP1R16B	feature_id[202].value <= threshold=0.5
node_14383: feature_name=NEGR1	feature_id[146].value <= threshold=0.5
node_14384: feature_name=MTAP2	feature_id[96].value <= threshold=0.5
node_14385: feature_name=SYNPO	feature_id[134].value <= threshold=0.5
node_14386: feature_name=H2-OB	feature_id[18].value <= threshold=0.5
node_14387: feature_name=RIMS2	feature_id[167].value <= threshold=0.5
node_14388: feature_name=MTAP1A	feature_id[30].value <= threshold=0.5
node_14389: feature_name=GIMAP1	feature_id[132].value <= threshold=0.5
node_14390: feature_name=LEF1	feature_id[178].value <= threshold=0.5
node_14391: feature_name=SHANK1	feature_id[24].value <= threshold=0.5
node_14392: feature_name=SIRPA	feature_id[196].value <= threshold=0.5
node_14393: feature_name=ABCA4	feature_id[119].value <= threshold=0.5
node_14394: feature_name=LAPTM5	feature_id[169].value <= threshold=0.5
node_14395: feature_name=SRGN	feature_id[209].value <= threshold=0.5
node_14396: feature_name=ANKS1B	feature_id[27].value <= threshold=0.5
node_14397: feature_name=A930018M24RIK	feature_id[101].value <= threshold=0.5
node_14398: feature_name=RAP1GAP	feature_id[160].value <= threshold=0.5
node_14399: feature_name=9030224M15RIK	feature_id[123].value <= threshold=0.5
node_14400: feature_name=H2-AB1	feature_id[62].value <= threshold=0.5
node_14401: feature_name=NOL4	feature_id[56].value <= threshold=0.5
node_14402: feature_name=MTUS2	feature_id[49].value <= threshold=0.5
node_14403: feature_name=PDE10A	feature_id[115].value <= threshold=0.5
node_14404: feature_name=ZFYVE28	feature_id[117].value <= threshold=0.5
node_14405: feature_name=ESAM	feature_id[195].value <= threshold=0.5
node_14406: feature_name=GIMAP5	feature_id[87].value <= threshold=0.5
node_14407: feature_name=LINGO1	feature_id[53].value <= threshold=0.5
node_14408: feature_name=DDR1	feature_id[153].value <= threshold=0.5
node_14409: feature_name=PMP22	feature_id[177].value <= threshold=0.5
node_14410: feature_name=HNF1B	feature_id[175].value <= threshold=0.5
node_14411: feature_name=SH2D2A	feature_id[114].value <= threshold=0.5
node_14412: feature_name=A830082K12RIK	feature_id[42].value <= threshold=0.5
node_14413: feature_name=ANK2	feature_id[17].value <= threshold=0.5
node_14414: feature_name=EFNA5	feature_id[147].value <= threshold=0.5
node_14415: feature_name=CSMD3	feature_id[92].value <= threshold=0.5
node_14416: feature_name=ARPP21	feature_id[41].value <= threshold=0.5
node_14417: feature_name=TRBD2	feature_id[1].value <= threshold=0.5
node_14418: feature_name=GM16983	feature_id[31].value <= threshold=0.5
node_14419: feature_name=ANKRD34A	feature_id[84].value <= threshold=0.5
node_14420: feature_name=ZFP503	feature_id[205].value <= threshold=0.5
node_14421: feature_name=DNM1	feature_id[124].value <= threshold=0.5
node_14422: feature_name=CTSZ	feature_id[149].value <= threshold=0.5
node_14423: feature_name=A430104N18RIK	feature_id[136].value <= threshold=0.5
node_14424: feature_name=S1PR1	feature_id[182].value <= threshold=0.5
node_14425: feature_name=FAM5C	feature_id[137].value <= threshold=0.5
node_14426: feature_name=EDIL3	feature_id[199].value <= threshold=0.5
node_14427: feature_name=LRMP	feature_id[93].value <= threshold=0.5
node_14428: feature_name=ZFP583	feature_id[186].value <= threshold=0.5
node_14429: feature_name=ODZ4	feature_id[67].value <= threshold=0.5
node_14430: feature_name=SNORA17	feature_id[127].value <= threshold=0.5
node_14431: feature_name=CX3CL1	feature_id[141].value <= threshold=0.5
node_14432: feature_name=STRN4	feature_id[60].value <= threshold=0.5
node_14433: feature_name=RGS10	feature_id[193].value <= threshold=0.5
node_14434: feature_name=NRXN1	feature_id[13].value <= threshold=0.5
node_14435: feature_name=SLC6A15	feature_id[168].value <= threshold=0.5
node_14436: feature_name=SHANK3	feature_id[45].value <= threshold=0.5
node_14437: feature_name=SCHIP1	feature_id[125].value <= threshold=0.5
node_14438: feature_name=LRRC7	feature_id[190].value <= threshold=0.5
node_14439: feature_name=SOX5	feature_id[183].value <= threshold=0.5
node_14440: feature_name=TRIM2	feature_id[207].value <= threshold=0.5
node_14441: feature_name=LPHN3	feature_id[122].value <= threshold=0.5
Class: BoneMarrow_Erythroblasts
Rules_29	passed counts:114
node_0: feature_name=TRBV31	feature_id[200].value <= threshold=0.5
node_1: feature_name=MYH6	feature_id[33].value <= threshold=0.5
node_2: feature_name=SLC27A2	feature_id[129].value <= threshold=0.5
node_3: feature_name=H2-DMB2	feature_id[0].value <= threshold=0.5
node_4: feature_name=CBLN1	feature_id[65].value <= threshold=0.5
node_5: feature_name=RBM47	feature_id[2].value > threshold=0.5
node_39383: feature_name=CLU	feature_id[139].value <= threshold=0.5
node_39384: feature_name=SLC6A15	feature_id[168].value <= threshold=0.5
node_39385: feature_name=SOX5	feature_id[183].value <= threshold=0.5
node_39386: feature_name=ABCA4	feature_id[119].value <= threshold=0.5
node_39387: feature_name=GAS1	feature_id[97].value <= threshold=0.5
node_39388: feature_name=TRIM2	feature_id[207].value <= threshold=0.5
node_39389: feature_name=HPN	feature_id[148].value <= threshold=0.5
node_39390: feature_name=ATP6V0A4	feature_id[152].value <= threshold=0.5
node_39391: feature_name=RIN2	feature_id[138].value <= threshold=0.5
node_39392: feature_name=KCNN2	feature_id[88].value <= threshold=0.5
node_39393: feature_name=NOL4	feature_id[56].value <= threshold=0.5
node_39394: feature_name=GM9889	feature_id[166].value <= threshold=0.5
node_39395: feature_name=A930018M24RIK	feature_id[101].value <= threshold=0.5
node_39396: feature_name=CASZ1	feature_id[154].value > threshold=0.5
node_40324: feature_name=DLC1	feature_id[208].value <= threshold=0.5
node_40325: feature_name=PHYHIPL	feature_id[135].value <= threshold=0.5
node_40326: feature_name=ZFP503	feature_id[205].value <= threshold=0.5
node_40327: feature_name=DOCK2	feature_id[130].value <= threshold=0.5
node_40328: feature_name=EFNA5	feature_id[147].value <= threshold=0.5
node_40329: feature_name=ZFP583	feature_id[186].value <= threshold=0.5
node_40330: feature_name=IKZF1	feature_id[69].value <= threshold=0.5
node_40331: feature_name=AATK	feature_id[100].value <= threshold=0.5
node_40332: feature_name=PDE1A	feature_id[90].value <= threshold=0.5
node_40333: feature_name=RGS10	feature_id[193].value <= threshold=0.5
node_40334: feature_name=GM16534	feature_id[108].value <= threshold=0.5
node_40335: feature_name=PALM3	feature_id[126].value <= threshold=0.5
node_40336: feature_name=GM16983	feature_id[31].value <= threshold=0.5
node_40337: feature_name=PPP1R16B	feature_id[202].value <= threshold=0.5
node_40338: feature_name=LINGO1	feature_id[53].value <= threshold=0.5
node_40339: feature_name=CD83	feature_id[58].value <= threshold=0.5
node_40340: feature_name=DNM1	feature_id[124].value <= threshold=0.5
node_40341: feature_name=FAM176A	feature_id[82].value <= threshold=0.5
node_40342: feature_name=PHLDB2	feature_id[204].value <= threshold=0.5
node_40343: feature_name=RAP1GAP	feature_id[160].value <= threshold=0.5
node_40344: feature_name=EPHB6	feature_id[72].value <= threshold=0.5
node_40345: feature_name=GRAMD1B	feature_id[75].value <= threshold=0.5
Class: LargeIntestine_Enterocytes
Rules_30	passed counts:110
node_0: feature_name=TRBV31	feature_id[200].value <= threshold=0.5
node_1: feature_name=MYH6	feature_id[33].value <= threshold=0.5
node_2: feature_name=SLC27A2	feature_id[129].value <= threshold=0.5
node_3: feature_name=H2-DMB2	feature_id[0].value <= threshold=0.5
node_4: feature_name=CBLN1	feature_id[65].value <= threshold=0.5
node_5: feature_name=RBM47	feature_id[2].value <= threshold=0.5
node_6: feature_name=PDE1A	feature_id[90].value <= threshold=0.5
node_7: feature_name=SLA	feature_id[48].value <= threshold=0.5
node_8: feature_name=GRAMD1B	feature_id[75].value <= threshold=0.5
node_9: feature_name=CASZ1	feature_id[154].value <= threshold=0.5
node_10: feature_name=GM16534	feature_id[108].value <= threshold=0.5
node_11: feature_name=PPARA	feature_id[63].value <= threshold=0.5
node_12: feature_name=CMTM5	feature_id[191].value <= threshold=0.5
node_13: feature_name=GATA4	feature_id[28].value <= threshold=0.5
node_14: feature_name=CYTIP	feature_id[46].value <= threshold=0.5
node_15: feature_name=IKZF1	feature_id[69].value > threshold=0.5
node_19517: feature_name=MPP2	feature_id[155].value <= threshold=0.5
node_19518: feature_name=GM16654	feature_id[176].value <= threshold=0.5
node_19519: feature_name=SATB1	feature_id[89].value <= threshold=0.5
node_19520: feature_name=PLEKHA2	feature_id[144].value <= threshold=0.5
node_19521: feature_name=A430104N18RIK	feature_id[136].value <= threshold=0.5
node_19522: feature_name=LRMP	feature_id[93].value <= threshold=0.5
node_19523: feature_name=A430078G23RIK	feature_id[83].value <= threshold=0.5
node_19524: feature_name=SYKB	feature_id[81].value <= threshold=0.5
node_19525: feature_name=DOCK2	feature_id[130].value <= threshold=0.5
node_19526: feature_name=LAPTM5	feature_id[169].value <= threshold=0.5
node_19527: feature_name=RIN2	feature_id[138].value <= threshold=0.5
node_19528: feature_name=GIMAP6	feature_id[106].value <= threshold=0.5
node_19529: feature_name=LEF1	feature_id[178].value <= threshold=0.5
node_19530: feature_name=GM16983	feature_id[31].value <= threshold=0.5
node_19531: feature_name=PCDHA11	feature_id[14].value <= threshold=0.5
node_19532: feature_name=RIMS2	feature_id[167].value <= threshold=0.5
node_19533: feature_name=SRGN	feature_id[209].value <= threshold=0.5
node_19534: feature_name=ZFYVE28	feature_id[117].value <= threshold=0.5
node_19535: feature_name=SIRPA	feature_id[196].value <= threshold=0.5
node_19536: feature_name=CD83	feature_id[58].value <= threshold=0.5
node_19537: feature_name=PITPNM2	feature_id[113].value <= threshold=0.5
node_19538: feature_name=C130071C03RIK	feature_id[52].value <= threshold=0.5
node_19539: feature_name=RTN1	feature_id[116].value <= threshold=0.5
node_19540: feature_name=LRRC7	feature_id[190].value <= threshold=0.5
node_19541: feature_name=NOL4	feature_id[56].value <= threshold=0.5
node_19542: feature_name=GPSM1	feature_id[165].value <= threshold=0.5
node_19543: feature_name=SH2D2A	feature_id[114].value <= threshold=0.5
node_19544: feature_name=CD74	feature_id[54].value <= threshold=0.5
node_19545: feature_name=NFIB	feature_id[192].value <= threshold=0.5
node_19546: feature_name=A830082K12RIK	feature_id[42].value <= threshold=0.5
node_19547: feature_name=CSMD3	feature_id[92].value <= threshold=0.5
node_19548: feature_name=GIMAP1	feature_id[132].value <= threshold=0.5
node_19549: feature_name=SHANK1	feature_id[24].value <= threshold=0.5
node_19550: feature_name=GLIS2	feature_id[150].value <= threshold=0.5
node_19551: feature_name=GRIA2	feature_id[76].value <= threshold=0.5
node_19552: feature_name=PPP1R16B	feature_id[202].value <= threshold=0.5
node_19553: feature_name=ADRB1	feature_id[170].value <= threshold=0.5
node_19554: feature_name=TRBD2	feature_id[1].value <= threshold=0.5
node_19555: feature_name=ELAVL4	feature_id[66].value <= threshold=0.5
node_19556: feature_name=TRBD1	feature_id[5].value <= threshold=0.5
node_19557: feature_name=ABCA4	feature_id[119].value <= threshold=0.5
node_19558: feature_name=PODNL1	feature_id[20].value <= threshold=0.5
node_19559: feature_name=TRBJ2-4	feature_id[3].value <= threshold=0.5
node_19560: feature_name=LPHN1	feature_id[185].value <= threshold=0.5
node_19561: feature_name=AATK	feature_id[100].value <= threshold=0.5
node_19562: feature_name=LAMB1	feature_id[143].value <= threshold=0.5
node_19563: feature_name=RAP1GAP	feature_id[160].value <= threshold=0.5
node_19564: feature_name=NCAM1	feature_id[40].value <= threshold=0.5
node_19565: feature_name=2010013B24RIK	feature_id[79].value <= threshold=0.5
node_19566: feature_name=PDE10A	feature_id[115].value <= threshold=0.5
node_19567: feature_name=DDR1	feature_id[153].value <= threshold=0.5
node_19568: feature_name=PTGES	feature_id[198].value <= threshold=0.5
node_19569: feature_name=HPN	feature_id[148].value <= threshold=0.5
node_19570: feature_name=PCDHGC5	feature_id[145].value <= threshold=0.5
node_19571: feature_name=RGS10	feature_id[193].value <= threshold=0.5
node_19572: feature_name=CTSZ	feature_id[149].value <= threshold=0.5
node_19573: feature_name=CXCR4	feature_id[156].value <= threshold=0.5
node_19574: feature_name=SNORA17	feature_id[127].value <= threshold=0.5
node_19575: feature_name=ODZ4	feature_id[67].value <= threshold=0.5
node_19576: feature_name=SOX5	feature_id[183].value <= threshold=0.5
node_19577: feature_name=RUNX1T1	feature_id[85].value <= threshold=0.5
node_19578: feature_name=SHANK3	feature_id[45].value <= threshold=0.5
node_19579: feature_name=CX3CL1	feature_id[141].value <= threshold=0.5
node_19580: feature_name=TRIM2	feature_id[207].value <= threshold=0.5
node_19581: feature_name=ZFP583	feature_id[186].value <= threshold=0.5
node_19582: feature_name=LPHN3	feature_id[122].value <= threshold=0.5
node_19583: feature_name=EPHB6	feature_id[72].value <= threshold=0.5
node_19584: feature_name=SCHIP1	feature_id[125].value <= threshold=0.5
node_19585: feature_name=PTPN22	feature_id[110].value <= threshold=0.5
node_19586: feature_name=STRN4	feature_id[60].value <= threshold=0.5
Class: BoneMarrow_Erythroblasts
Rules_31	passed counts:105
node_0: feature_name=TRBV31	feature_id[200].value <= threshold=0.5
node_1: feature_name=MYH6	feature_id[33].value <= threshold=0.5
node_2: feature_name=SLC27A2	feature_id[129].value <= threshold=0.5
node_3: feature_name=H2-DMB2	feature_id[0].value <= threshold=0.5
node_4: feature_name=CBLN1	feature_id[65].value <= threshold=0.5
node_5: feature_name=RBM47	feature_id[2].value <= threshold=0.5
node_6: feature_name=PDE1A	feature_id[90].value > threshold=0.5
node_37680: feature_name=SNORA17	feature_id[127].value > threshold=0.5
node_38182: feature_name=PCDHGC5	feature_id[145].value <= threshold=0.5
node_38183: feature_name=PPARA	feature_id[63].value <= threshold=0.5
node_38184: feature_name=NFIB	feature_id[192].value <= threshold=0.5
node_38185: feature_name=DLC1	feature_id[208].value <= threshold=0.5
node_38186: feature_name=SCHIP1	feature_id[125].value <= threshold=0.5
node_38187: feature_name=SHISA7	feature_id[120].value <= threshold=0.5
node_38188: feature_name=GAS1	feature_id[97].value <= threshold=0.5
node_38189: feature_name=PITPNM2	feature_id[113].value <= threshold=0.5
node_38190: feature_name=TRIM2	feature_id[207].value <= threshold=0.5
node_38191: feature_name=SOX5	feature_id[183].value > threshold=0.5
node_38761: feature_name=FAM176A	feature_id[82].value <= threshold=0.5
node_38762: feature_name=PDK4	feature_id[181].value <= threshold=0.5
node_38763: feature_name=CLU	feature_id[139].value <= threshold=0.5
node_38764: feature_name=PIGZ	feature_id[133].value <= threshold=0.5
node_38765: feature_name=CX3CL1	feature_id[141].value <= threshold=0.5
node_38766: feature_name=ZFP503	feature_id[205].value <= threshold=0.5
node_38767: feature_name=1810019D21RIK	feature_id[140].value <= threshold=0.5
node_38768: feature_name=SNTG1	feature_id[95].value <= threshold=0.5
node_38769: feature_name=LPHN3	feature_id[122].value <= threshold=0.5
node_38770: feature_name=GM9889	feature_id[166].value <= threshold=0.5
node_38771: feature_name=PPP1R16B	feature_id[202].value <= threshold=0.5
node_38772: feature_name=BDNF	feature_id[112].value <= threshold=0.5
node_38773: feature_name=NRXN1	feature_id[13].value > threshold=0.5
Class: BoneMarrow_Hematopoietic progenitors
Rules_32	passed counts:104
node_0: feature_name=TRBV31	feature_id[200].value <= threshold=0.5
node_1: feature_name=MYH6	feature_id[33].value <= threshold=0.5
node_2: feature_name=SLC27A2	feature_id[129].value <= threshold=0.5
node_3: feature_name=H2-DMB2	feature_id[0].value <= threshold=0.5
node_4: feature_name=CBLN1	feature_id[65].value <= threshold=0.5
node_5: feature_name=RBM47	feature_id[2].value <= threshold=0.5
node_6: feature_name=PDE1A	feature_id[90].value <= threshold=0.5
node_7: feature_name=SLA	feature_id[48].value <= threshold=0.5
node_8: feature_name=GRAMD1B	feature_id[75].value <= threshold=0.5
node_9: feature_name=CASZ1	feature_id[154].value <= threshold=0.5
node_10: feature_name=GM16534	feature_id[108].value <= threshold=0.5
node_11: feature_name=PPARA	feature_id[63].value <= threshold=0.5
node_12: feature_name=CMTM5	feature_id[191].value <= threshold=0.5
node_13: feature_name=GATA4	feature_id[28].value <= threshold=0.5
node_14: feature_name=CYTIP	feature_id[46].value <= threshold=0.5
node_15: feature_name=IKZF1	feature_id[69].value <= threshold=0.5
node_16: feature_name=ESRP2	feature_id[203].value <= threshold=0.5
node_17: feature_name=C130071C03RIK	feature_id[52].value <= threshold=0.5
node_18: feature_name=DLC1	feature_id[208].value <= threshold=0.5
node_19: feature_name=CXCR4	feature_id[156].value <= threshold=0.5
node_20: feature_name=SNORA17	feature_id[127].value <= threshold=0.5
node_21: feature_name=GAS1	feature_id[97].value <= threshold=0.5
node_22: feature_name=HNF1B	feature_id[175].value <= threshold=0.5
node_23: feature_name=PAX6	feature_id[22].value <= threshold=0.5
node_24: feature_name=SEPT9	feature_id[164].value <= threshold=0.5
node_25: feature_name=LMO7	feature_id[172].value <= threshold=0.5
node_26: feature_name=SYKB	feature_id[81].value <= threshold=0.5
node_27: feature_name=RGMA	feature_id[71].value <= threshold=0.5
node_28: feature_name=MPP2	feature_id[155].value > threshold=0.5
node_5456: feature_name=PCDHGC5	feature_id[145].value <= threshold=0.5
node_5457: feature_name=SCHIP1	feature_id[125].value <= threshold=0.5
node_5458: feature_name=NFIB	feature_id[192].value <= threshold=0.5
node_5459: feature_name=GPSM1	feature_id[165].value <= threshold=0.5
node_5460: feature_name=DDR1	feature_id[153].value <= threshold=0.5
node_5461: feature_name=SNAP25	feature_id[179].value <= threshold=0.5
node_5462: feature_name=GIMAP6	feature_id[106].value <= threshold=0.5
node_5463: feature_name=ODZ2	feature_id[11].value <= threshold=0.5
node_5464: feature_name=NRXN1	feature_id[13].value <= threshold=0.5
node_5465: feature_name=PTGES	feature_id[198].value <= threshold=0.5
node_5466: feature_name=ABCA4	feature_id[119].value <= threshold=0.5
node_5467: feature_name=ZFYVE28	feature_id[117].value <= threshold=0.5
node_5468: feature_name=S1PR1	feature_id[182].value <= threshold=0.5
node_5469: feature_name=VSNL1	feature_id[70].value <= threshold=0.5
node_5470: feature_name=PPP1R16B	feature_id[202].value <= threshold=0.5
node_5471: feature_name=A930018M24RIK	feature_id[101].value <= threshold=0.5
node_5472: feature_name=PDE10A	feature_id[115].value <= threshold=0.5
node_5473: feature_name=TMOD2	feature_id[161].value <= threshold=0.5
node_5474: feature_name=PHLDB2	feature_id[204].value <= threshold=0.5
node_5475: feature_name=CLU	feature_id[139].value <= threshold=0.5
node_5476: feature_name=CD83	feature_id[58].value <= threshold=0.5
node_5477: feature_name=SATB1	feature_id[89].value <= threshold=0.5
node_5478: feature_name=GIMAP5	feature_id[87].value <= threshold=0.5
node_5479: feature_name=PHYHIPL	feature_id[135].value <= threshold=0.5
node_5480: feature_name=PITPNM2	feature_id[113].value <= threshold=0.5
node_5481: feature_name=ANKRD34A	feature_id[84].value <= threshold=0.5
node_5482: feature_name=NTM	feature_id[98].value <= threshold=0.5
node_5483: feature_name=RTN1	feature_id[116].value <= threshold=0.5
node_5484: feature_name=PPP2R2B	feature_id[68].value <= threshold=0.5
node_5485: feature_name=PLEKHA2	feature_id[144].value <= threshold=0.5
node_5486: feature_name=SHANK2	feature_id[15].value <= threshold=0.5
node_5487: feature_name=LRMP	feature_id[93].value <= threshold=0.5
node_5488: feature_name=ODZ4	feature_id[67].value <= threshold=0.5
node_5489: feature_name=CX3CL1	feature_id[141].value <= threshold=0.5
node_5490: feature_name=ZFP583	feature_id[186].value <= threshold=0.5
node_5491: feature_name=STRN4	feature_id[60].value <= threshold=0.5
node_5492: feature_name=MTAP1A	feature_id[30].value <= threshold=0.5
node_5493: feature_name=CTSZ	feature_id[149].value <= threshold=0.5
node_5494: feature_name=SOX5	feature_id[183].value <= threshold=0.5
node_5495: feature_name=A430104N18RIK	feature_id[136].value <= threshold=0.5
node_5496: feature_name=SLC6A15	feature_id[168].value <= threshold=0.5
node_5497: feature_name=EDIL3	feature_id[199].value <= threshold=0.5
node_5498: feature_name=SHANK3	feature_id[45].value <= threshold=0.5
node_5499: feature_name=LPHN3	feature_id[122].value <= threshold=0.5
node_5500: feature_name=HPN	feature_id[148].value <= threshold=0.5
node_5501: feature_name=FGF14	feature_id[59].value <= threshold=0.5
node_5502: feature_name=DNM1	feature_id[124].value <= threshold=0.5
node_5503: feature_name=H2-AB1	feature_id[62].value <= threshold=0.5
Class: BoneMarrow_Erythroblasts
Rules_33	passed counts:101
node_0: feature_name=TRBV31	feature_id[200].value <= threshold=0.5
node_1: feature_name=MYH6	feature_id[33].value <= threshold=0.5
node_2: feature_name=SLC27A2	feature_id[129].value <= threshold=0.5
node_3: feature_name=H2-DMB2	feature_id[0].value <= threshold=0.5
node_4: feature_name=CBLN1	feature_id[65].value <= threshold=0.5
node_5: feature_name=RBM47	feature_id[2].value <= threshold=0.5
node_6: feature_name=PDE1A	feature_id[90].value <= threshold=0.5
node_7: feature_name=SLA	feature_id[48].value <= threshold=0.5
node_8: feature_name=GRAMD1B	feature_id[75].value <= threshold=0.5
node_9: feature_name=CASZ1	feature_id[154].value <= threshold=0.5
node_10: feature_name=GM16534	feature_id[108].value <= threshold=0.5
node_11: feature_name=PPARA	feature_id[63].value <= threshold=0.5
node_12: feature_name=CMTM5	feature_id[191].value <= threshold=0.5
node_13: feature_name=GATA4	feature_id[28].value <= threshold=0.5
node_14: feature_name=CYTIP	feature_id[46].value <= threshold=0.5
node_15: feature_name=IKZF1	feature_id[69].value <= threshold=0.5
node_16: feature_name=ESRP2	feature_id[203].value <= threshold=0.5
node_17: feature_name=C130071C03RIK	feature_id[52].value <= threshold=0.5
node_18: feature_name=DLC1	feature_id[208].value <= threshold=0.5
node_19: feature_name=CXCR4	feature_id[156].value <= threshold=0.5
node_20: feature_name=SNORA17	feature_id[127].value > threshold=0.5
node_8616: feature_name=SOX5	feature_id[183].value <= threshold=0.5
node_8617: feature_name=NOL4	feature_id[56].value <= threshold=0.5
node_8618: feature_name=RIN2	feature_id[138].value <= threshold=0.5
node_8619: feature_name=CELSR3	feature_id[109].value <= threshold=0.5
node_8620: feature_name=RTN1	feature_id[116].value <= threshold=0.5
node_8621: feature_name=PHACTR3	feature_id[194].value <= threshold=0.5
node_8622: feature_name=TRIM2	feature_id[207].value <= threshold=0.5
node_8623: feature_name=EPHB3	feature_id[163].value <= threshold=0.5
node_8624: feature_name=FAM176A	feature_id[82].value <= threshold=0.5
node_8625: feature_name=MPP2	feature_id[155].value > threshold=0.5
node_12243: feature_name=9330188P03RIK	feature_id[36].value <= threshold=0.5
node_12244: feature_name=PCDHGC5	feature_id[145].value <= threshold=0.5
node_12245: feature_name=GPSM1	feature_id[165].value <= threshold=0.5
node_12246: feature_name=SATB1	feature_id[89].value <= threshold=0.5
node_12247: feature_name=TTYH1	feature_id[47].value <= threshold=0.5
node_12248: feature_name=MCF2L	feature_id[57].value <= threshold=0.5
node_12249: feature_name=TMEFF2	feature_id[25].value <= threshold=0.5
node_12250: feature_name=ABCA4	feature_id[119].value <= threshold=0.5
node_12251: feature_name=DNM1	feature_id[124].value <= threshold=0.5
node_12252: feature_name=GLIS2	feature_id[150].value <= threshold=0.5
node_12253: feature_name=ANK2	feature_id[17].value <= threshold=0.5
node_12254: feature_name=ZFP503	feature_id[205].value <= threshold=0.5
node_12255: feature_name=LRRN3	feature_id[74].value <= threshold=0.5
node_12256: feature_name=NFIB	feature_id[192].value <= threshold=0.5
node_12257: feature_name=DOCK2	feature_id[130].value <= threshold=0.5
node_12258: feature_name=GIMAP1	feature_id[132].value <= threshold=0.5
node_12259: feature_name=MYH14	feature_id[173].value <= threshold=0.5
node_12260: feature_name=PMP22	feature_id[177].value <= threshold=0.5
node_12261: feature_name=TMOD2	feature_id[161].value <= threshold=0.5
node_12262: feature_name=ELAVL4	feature_id[66].value <= threshold=0.5
node_12263: feature_name=CELF4	feature_id[184].value <= threshold=0.5
node_12264: feature_name=PPP2R2B	feature_id[68].value <= threshold=0.5
Class: BoneMarrow_Erythroblasts
Rules_34	passed counts:99
node_0: feature_name=TRBV31	feature_id[200].value > threshold=0.5
node_48220: feature_name=PDE1A	feature_id[90].value <= threshold=0.5
node_48221: feature_name=SOX5	feature_id[183].value <= threshold=0.5
node_48222: feature_name=EPHB6	feature_id[72].value > threshold=0.5
node_48392: feature_name=GM9889	feature_id[166].value <= threshold=0.5
node_48393: feature_name=KCNN2	feature_id[88].value <= threshold=0.5
node_48394: feature_name=LPHN3	feature_id[122].value <= threshold=0.5
node_48395: feature_name=C230021G24RIK	feature_id[73].value <= threshold=0.5
node_48396: feature_name=DPP6	feature_id[55].value <= threshold=0.5
node_48397: feature_name=FAM5C	feature_id[137].value <= threshold=0.5
node_48398: feature_name=A930018M24RIK	feature_id[101].value <= threshold=0.5
node_48399: feature_name=MTAP2	feature_id[96].value <= threshold=0.5
node_48400: feature_name=HPN	feature_id[148].value <= threshold=0.5
node_48401: feature_name=DNM1	feature_id[124].value <= threshold=0.5
node_48402: feature_name=SYNPO	feature_id[134].value <= threshold=0.5
node_48403: feature_name=FGF9	feature_id[206].value <= threshold=0.5
node_48404: feature_name=GPSM1	feature_id[165].value <= threshold=0.5
node_48405: feature_name=H2-OB	feature_id[18].value <= threshold=0.5
node_48406: feature_name=TRBJ2-5	feature_id[9].value <= threshold=0.5
node_48407: feature_name=SATB1	feature_id[89].value > threshold=0.5
Class: Thymus_T cells
Rules_35	passed counts:95
node_0: feature_name=TRBV31	feature_id[200].value <= threshold=0.5
node_1: feature_name=MYH6	feature_id[33].value <= threshold=0.5
node_2: feature_name=SLC27A2	feature_id[129].value <= threshold=0.5
node_3: feature_name=H2-DMB2	feature_id[0].value <= threshold=0.5
node_4: feature_name=CBLN1	feature_id[65].value <= threshold=0.5
node_5: feature_name=RBM47	feature_id[2].value <= threshold=0.5
node_6: feature_name=PDE1A	feature_id[90].value <= threshold=0.5
node_7: feature_name=SLA	feature_id[48].value <= threshold=0.5
node_8: feature_name=GRAMD1B	feature_id[75].value <= threshold=0.5
node_9: feature_name=CASZ1	feature_id[154].value <= threshold=0.5
node_10: feature_name=GM16534	feature_id[108].value > threshold=0.5
node_25920: feature_name=RGMA	feature_id[71].value <= threshold=0.5
node_25921: feature_name=GM9889	feature_id[166].value <= threshold=0.5
node_25922: feature_name=LRMP	feature_id[93].value > threshold=0.5
node_26340: feature_name=PLEKHA2	feature_id[144].value > threshold=0.5
node_26458: feature_name=SRGN	feature_id[209].value <= threshold=0.5
node_26459: feature_name=ESAM	feature_id[195].value <= threshold=0.5
node_26460: feature_name=TRBD1	feature_id[5].value <= threshold=0.5
node_26461: feature_name=DOCK2	feature_id[130].value <= threshold=0.5
Class: Thymus_T cells
Rules_36	passed counts:95
node_0: feature_name=TRBV31	feature_id[200].value <= threshold=0.5
node_1: feature_name=MYH6	feature_id[33].value <= threshold=0.5
node_2: feature_name=SLC27A2	feature_id[129].value <= threshold=0.5
node_3: feature_name=H2-DMB2	feature_id[0].value <= threshold=0.5
node_4: feature_name=CBLN1	feature_id[65].value <= threshold=0.5
node_5: feature_name=RBM47	feature_id[2].value <= threshold=0.5
node_6: feature_name=PDE1A	feature_id[90].value <= threshold=0.5
node_7: feature_name=SLA	feature_id[48].value <= threshold=0.5
node_8: feature_name=GRAMD1B	feature_id[75].value <= threshold=0.5
node_9: feature_name=CASZ1	feature_id[154].value <= threshold=0.5
node_10: feature_name=GM16534	feature_id[108].value <= threshold=0.5
node_11: feature_name=PPARA	feature_id[63].value <= threshold=0.5
node_12: feature_name=CMTM5	feature_id[191].value <= threshold=0.5
node_13: feature_name=GATA4	feature_id[28].value > threshold=0.5
node_23985: feature_name=SPEG	feature_id[158].value <= threshold=0.5
node_23986: feature_name=FAM176A	feature_id[82].value <= threshold=0.5
node_23987: feature_name=DNM1	feature_id[124].value > threshold=0.5
Class: Heart_Endothelial II cells
Rules_37	passed counts:90
node_0: feature_name=TRBV31	feature_id[200].value <= threshold=0.5
node_1: feature_name=MYH6	feature_id[33].value <= threshold=0.5
node_2: feature_name=SLC27A2	feature_id[129].value <= threshold=0.5
node_3: feature_name=H2-DMB2	feature_id[0].value <= threshold=0.5
node_4: feature_name=CBLN1	feature_id[65].value <= threshold=0.5
node_5: feature_name=RBM47	feature_id[2].value <= threshold=0.5
node_6: feature_name=PDE1A	feature_id[90].value <= threshold=0.5
node_7: feature_name=SLA	feature_id[48].value > threshold=0.5
node_35963: feature_name=GM16654	feature_id[176].value > threshold=0.5
node_37571: feature_name=S1PR1	feature_id[182].value <= threshold=0.5
node_37572: feature_name=PALM3	feature_id[126].value <= threshold=0.5
node_37573: feature_name=LRRN3	feature_id[74].value <= threshold=0.5
node_37574: feature_name=DNM1	feature_id[124].value <= threshold=0.5
node_37575: feature_name=CD83	feature_id[58].value <= threshold=0.5
node_37576: feature_name=IKZF1	feature_id[69].value <= threshold=0.5
node_37577: feature_name=TRBD1	feature_id[5].value <= threshold=0.5
node_37578: feature_name=FGF9	feature_id[206].value <= threshold=0.5
node_37579: feature_name=GPSM1	feature_id[165].value <= threshold=0.5
node_37580: feature_name=SRGN	feature_id[209].value <= threshold=0.5
node_37581: feature_name=GLIS2	feature_id[150].value <= threshold=0.5
node_37582: feature_name=PTGES	feature_id[198].value <= threshold=0.5
node_37583: feature_name=H2-OB	feature_id[18].value <= threshold=0.5
node_37584: feature_name=GIMAP5	feature_id[87].value <= threshold=0.5
node_37585: feature_name=PCDHGC5	feature_id[145].value <= threshold=0.5
node_37586: feature_name=TRBD2	feature_id[1].value <= threshold=0.5
Class: Thymus_T cells
Rules_38	passed counts:89
node_0: feature_name=TRBV31	feature_id[200].value <= threshold=0.5
node_1: feature_name=MYH6	feature_id[33].value <= threshold=0.5
node_2: feature_name=SLC27A2	feature_id[129].value > threshold=0.5
node_47454: feature_name=GLIS2	feature_id[150].value <= threshold=0.5
node_47455: feature_name=GRAMD1B	feature_id[75].value <= threshold=0.5
node_47456: feature_name=RIN2	feature_id[138].value <= threshold=0.5
node_47457: feature_name=PHYHIPL	feature_id[135].value <= threshold=0.5
node_47458: feature_name=SLC6A15	feature_id[168].value <= threshold=0.5
node_47459: feature_name=DDR1	feature_id[153].value <= threshold=0.5
node_47460: feature_name=CSRNP3	feature_id[35].value <= threshold=0.5
node_47461: feature_name=LAMB1	feature_id[143].value <= threshold=0.5
node_47462: feature_name=CYTIP	feature_id[46].value <= threshold=0.5
node_47463: feature_name=ODZ4	feature_id[67].value <= threshold=0.5
node_47464: feature_name=RUNX1T1	feature_id[85].value <= threshold=0.5
node_47465: feature_name=ATP6V0A4	feature_id[152].value <= threshold=0.5
node_47466: feature_name=LEF1	feature_id[178].value <= threshold=0.5
node_47467: feature_name=ZFP583	feature_id[186].value <= threshold=0.5
node_47468: feature_name=LRMP	feature_id[93].value <= threshold=0.5
node_47469: feature_name=ODZ2	feature_id[11].value <= threshold=0.5
node_47470: feature_name=RTN1	feature_id[116].value <= threshold=0.5
node_47471: feature_name=LAPTM5	feature_id[169].value <= threshold=0.5
node_47472: feature_name=ZFYVE28	feature_id[117].value <= threshold=0.5
node_47473: feature_name=9030224M15RIK	feature_id[123].value <= threshold=0.5
node_47474: feature_name=SCHIP1	feature_id[125].value <= threshold=0.5
node_47475: feature_name=CX3CL1	feature_id[141].value <= threshold=0.5
node_47476: feature_name=TYRO3	feature_id[23].value <= threshold=0.5
node_47477: feature_name=PPP1R16B	feature_id[202].value <= threshold=0.5
node_47478: feature_name=PTPN22	feature_id[110].value <= threshold=0.5
node_47479: feature_name=PCDHA11	feature_id[14].value <= threshold=0.5
node_47480: feature_name=PALM3	feature_id[126].value <= threshold=0.5
node_47481: feature_name=GIMAP5	feature_id[87].value <= threshold=0.5
node_47482: feature_name=DAB1	feature_id[39].value <= threshold=0.5
node_47483: feature_name=LRRC7	feature_id[190].value <= threshold=0.5
node_47484: feature_name=ZFP503	feature_id[205].value <= threshold=0.5
node_47485: feature_name=9330188P03RIK	feature_id[36].value <= threshold=0.5
node_47486: feature_name=CBLN1	feature_id[65].value <= threshold=0.5
node_47487: feature_name=GPSM1	feature_id[165].value <= threshold=0.5
node_47488: feature_name=EFNA5	feature_id[147].value <= threshold=0.5
node_47489: feature_name=KCTD1	feature_id[159].value <= threshold=0.5
node_47490: feature_name=PTGES	feature_id[198].value <= threshold=0.5
node_47491: feature_name=PCDHGC5	feature_id[145].value <= threshold=0.5
node_47492: feature_name=ESAM	feature_id[195].value > threshold=0.5
node_47506: feature_name=RBM47	feature_id[2].value > threshold=0.5
Class: Liver_Hepatocytes
Rules_39	passed counts:89
node_0: feature_name=TRBV31	feature_id[200].value <= threshold=0.5
node_1: feature_name=MYH6	feature_id[33].value <= threshold=0.5
node_2: feature_name=SLC27A2	feature_id[129].value <= threshold=0.5
node_3: feature_name=H2-DMB2	feature_id[0].value <= threshold=0.5
node_4: feature_name=CBLN1	feature_id[65].value <= threshold=0.5
node_5: feature_name=RBM47	feature_id[2].value > threshold=0.5
node_39383: feature_name=CLU	feature_id[139].value <= threshold=0.5
node_39384: feature_name=SLC6A15	feature_id[168].value <= threshold=0.5
node_39385: feature_name=SOX5	feature_id[183].value <= threshold=0.5
node_39386: feature_name=ABCA4	feature_id[119].value > threshold=0.5
node_41410: feature_name=KCTD1	feature_id[159].value <= threshold=0.5
node_41411: feature_name=GRAMD1B	feature_id[75].value <= threshold=0.5
node_41412: feature_name=MYH14	feature_id[173].value <= threshold=0.5
node_41413: feature_name=RIN2	feature_id[138].value <= threshold=0.5
node_41414: feature_name=ZFP503	feature_id[205].value <= threshold=0.5
node_41415: feature_name=DDR1	feature_id[153].value <= threshold=0.5
node_41416: feature_name=GLIS2	feature_id[150].value <= threshold=0.5
node_41417: feature_name=SCHIP1	feature_id[125].value <= threshold=0.5
node_41418: feature_name=PHYHIPL	feature_id[135].value <= threshold=0.5
node_41419: feature_name=PPP1R16B	feature_id[202].value <= threshold=0.5
node_41420: feature_name=ATP6V0A4	feature_id[152].value <= threshold=0.5
node_41421: feature_name=FAM5C	feature_id[137].value <= threshold=0.5
node_41422: feature_name=PMP22	feature_id[177].value <= threshold=0.5
node_41423: feature_name=SHANK1	feature_id[24].value <= threshold=0.5
node_41424: feature_name=GM16983	feature_id[31].value <= threshold=0.5
node_41425: feature_name=BAI3	feature_id[19].value <= threshold=0.5
node_41426: feature_name=LAMB1	feature_id[143].value <= threshold=0.5
node_41427: feature_name=CASZ1	feature_id[154].value <= threshold=0.5
node_41428: feature_name=PHLDB2	feature_id[204].value <= threshold=0.5
Class: Liver_Hepatocytes
Rules_40	passed counts:88
node_0: feature_name=TRBV31	feature_id[200].value > threshold=0.5
node_48220: feature_name=PDE1A	feature_id[90].value <= threshold=0.5
node_48221: feature_name=SOX5	feature_id[183].value <= threshold=0.5
node_48222: feature_name=EPHB6	feature_id[72].value <= threshold=0.5
node_48223: feature_name=GM16654	feature_id[176].value <= threshold=0.5
node_48224: feature_name=TRBD2	feature_id[1].value > threshold=0.5
node_48356: feature_name=GM9889	feature_id[166].value <= threshold=0.5
node_48357: feature_name=EFNA5	feature_id[147].value <= threshold=0.5
node_48358: feature_name=SLC6A15	feature_id[168].value <= threshold=0.5
node_48359: feature_name=TRBJ1-6	feature_id[118].value > threshold=0.5
node_48371: feature_name=TTYH1	feature_id[47].value <= threshold=0.5
Class: Thymus_T cells
Rules_41	passed counts:88
node_0: feature_name=TRBV31	feature_id[200].value <= threshold=0.5
node_1: feature_name=MYH6	feature_id[33].value <= threshold=0.5
node_2: feature_name=SLC27A2	feature_id[129].value <= threshold=0.5
node_3: feature_name=H2-DMB2	feature_id[0].value <= threshold=0.5
node_4: feature_name=CBLN1	feature_id[65].value <= threshold=0.5
node_5: feature_name=RBM47	feature_id[2].value <= threshold=0.5
node_6: feature_name=PDE1A	feature_id[90].value <= threshold=0.5
node_7: feature_name=SLA	feature_id[48].value <= threshold=0.5
node_8: feature_name=GRAMD1B	feature_id[75].value <= threshold=0.5
node_9: feature_name=CASZ1	feature_id[154].value <= threshold=0.5
node_10: feature_name=GM16534	feature_id[108].value <= threshold=0.5
node_11: feature_name=PPARA	feature_id[63].value <= threshold=0.5
node_12: feature_name=CMTM5	feature_id[191].value <= threshold=0.5
node_13: feature_name=GATA4	feature_id[28].value <= threshold=0.5
node_14: feature_name=CYTIP	feature_id[46].value <= threshold=0.5
node_15: feature_name=IKZF1	feature_id[69].value <= threshold=0.5
node_16: feature_name=ESRP2	feature_id[203].value <= threshold=0.5
node_17: feature_name=C130071C03RIK	feature_id[52].value <= threshold=0.5
node_18: feature_name=DLC1	feature_id[208].value <= threshold=0.5
node_19: feature_name=CXCR4	feature_id[156].value <= threshold=0.5
node_20: feature_name=SNORA17	feature_id[127].value > threshold=0.5
node_8616: feature_name=SOX5	feature_id[183].value <= threshold=0.5
node_8617: feature_name=NOL4	feature_id[56].value <= threshold=0.5
node_8618: feature_name=RIN2	feature_id[138].value <= threshold=0.5
node_8619: feature_name=CELSR3	feature_id[109].value > threshold=0.5
node_13201: feature_name=GRIA2	feature_id[76].value <= threshold=0.5
node_13202: feature_name=FGF14	feature_id[59].value <= threshold=0.5
node_13203: feature_name=SCN2A1	feature_id[29].value <= threshold=0.5
node_13204: feature_name=DPP6	feature_id[55].value <= threshold=0.5
node_13205: feature_name=DBC1	feature_id[128].value <= threshold=0.5
node_13206: feature_name=CLU	feature_id[139].value <= threshold=0.5
node_13207: feature_name=MTUS2	feature_id[49].value <= threshold=0.5
node_13208: feature_name=RGMA	feature_id[71].value <= threshold=0.5
Class: Testes_Sperm
Rules_42	passed counts:86
node_0: feature_name=TRBV31	feature_id[200].value <= threshold=0.5
node_1: feature_name=MYH6	feature_id[33].value <= threshold=0.5
node_2: feature_name=SLC27A2	feature_id[129].value <= threshold=0.5
node_3: feature_name=H2-DMB2	feature_id[0].value <= threshold=0.5
node_4: feature_name=CBLN1	feature_id[65].value <= threshold=0.5
node_5: feature_name=RBM47	feature_id[2].value <= threshold=0.5
node_6: feature_name=PDE1A	feature_id[90].value <= threshold=0.5
node_7: feature_name=SLA	feature_id[48].value <= threshold=0.5
node_8: feature_name=GRAMD1B	feature_id[75].value <= threshold=0.5
node_9: feature_name=CASZ1	feature_id[154].value <= threshold=0.5
node_10: feature_name=GM16534	feature_id[108].value <= threshold=0.5
node_11: feature_name=PPARA	feature_id[63].value <= threshold=0.5
node_12: feature_name=CMTM5	feature_id[191].value <= threshold=0.5
node_13: feature_name=GATA4	feature_id[28].value <= threshold=0.5
node_14: feature_name=CYTIP	feature_id[46].value <= threshold=0.5
node_15: feature_name=IKZF1	feature_id[69].value <= threshold=0.5
node_16: feature_name=ESRP2	feature_id[203].value <= threshold=0.5
node_17: feature_name=C130071C03RIK	feature_id[52].value <= threshold=0.5
node_18: feature_name=DLC1	feature_id[208].value <= threshold=0.5
node_19: feature_name=CXCR4	feature_id[156].value <= threshold=0.5
node_20: feature_name=SNORA17	feature_id[127].value > threshold=0.5
node_8616: feature_name=SOX5	feature_id[183].value > threshold=0.5
node_13998: feature_name=PHACTR3	feature_id[194].value > threshold=0.5
node_14332: feature_name=SHANK1	feature_id[24].value <= threshold=0.5
node_14333: feature_name=LINGO1	feature_id[53].value <= threshold=0.5
node_14334: feature_name=PITPNM2	feature_id[113].value <= threshold=0.5
node_14335: feature_name=LRRN3	feature_id[74].value <= threshold=0.5
node_14336: feature_name=DOCK2	feature_id[130].value <= threshold=0.5
Class: BoneMarrow_Hematopoietic progenitors
Rules_43	passed counts:85
node_0: feature_name=TRBV31	feature_id[200].value <= threshold=0.5
node_1: feature_name=MYH6	feature_id[33].value <= threshold=0.5
node_2: feature_name=SLC27A2	feature_id[129].value > threshold=0.5
node_47454: feature_name=GLIS2	feature_id[150].value > threshold=0.5
node_47922: feature_name=ODZ4	feature_id[67].value <= threshold=0.5
node_47923: feature_name=GRAMD1B	feature_id[75].value <= threshold=0.5
node_47924: feature_name=MPP2	feature_id[155].value <= threshold=0.5
node_47925: feature_name=PHLDB2	feature_id[204].value <= threshold=0.5
node_47926: feature_name=PITPNM2	feature_id[113].value <= threshold=0.5
node_47927: feature_name=EPHB3	feature_id[163].value <= threshold=0.5
node_47928: feature_name=PMP22	feature_id[177].value <= threshold=0.5
node_47929: feature_name=MYH14	feature_id[173].value <= threshold=0.5
node_47930: feature_name=LAMB1	feature_id[143].value <= threshold=0.5
Class: Kidney_Proximal tubule
Rules_44	passed counts:81
node_0: feature_name=TRBV31	feature_id[200].value <= threshold=0.5
node_1: feature_name=MYH6	feature_id[33].value <= threshold=0.5
node_2: feature_name=SLC27A2	feature_id[129].value <= threshold=0.5
node_3: feature_name=H2-DMB2	feature_id[0].value <= threshold=0.5
node_4: feature_name=CBLN1	feature_id[65].value <= threshold=0.5
node_5: feature_name=RBM47	feature_id[2].value <= threshold=0.5
node_6: feature_name=PDE1A	feature_id[90].value <= threshold=0.5
node_7: feature_name=SLA	feature_id[48].value <= threshold=0.5
node_8: feature_name=GRAMD1B	feature_id[75].value <= threshold=0.5
node_9: feature_name=CASZ1	feature_id[154].value > threshold=0.5
node_26703: feature_name=GM17502	feature_id[102].value <= threshold=0.5
node_26704: feature_name=PALM3	feature_id[126].value <= threshold=0.5
node_26705: feature_name=GATA4	feature_id[28].value <= threshold=0.5
node_26706: feature_name=ABCA4	feature_id[119].value <= threshold=0.5
node_26707: feature_name=TRIM2	feature_id[207].value <= threshold=0.5
node_26708: feature_name=PHACTR3	feature_id[194].value <= threshold=0.5
node_26709: feature_name=BDNF	feature_id[112].value <= threshold=0.5
node_26710: feature_name=DLC1	feature_id[208].value <= threshold=0.5
node_26711: feature_name=RIN2	feature_id[138].value > threshold=0.5
node_27589: feature_name=GAS1	feature_id[97].value <= threshold=0.5
node_27590: feature_name=EFNA5	feature_id[147].value <= threshold=0.5
node_27591: feature_name=C130071C03RIK	feature_id[52].value <= threshold=0.5
node_27592: feature_name=GM16983	feature_id[31].value <= threshold=0.5
node_27593: feature_name=HPN	feature_id[148].value <= threshold=0.5
node_27594: feature_name=ZFP503	feature_id[205].value <= threshold=0.5
node_27595: feature_name=A930018M24RIK	feature_id[101].value <= threshold=0.5
node_27596: feature_name=LPHN1	feature_id[185].value <= threshold=0.5
node_27597: feature_name=ANKRD34A	feature_id[84].value <= threshold=0.5
node_27598: feature_name=SRGN	feature_id[209].value <= threshold=0.5
node_27599: feature_name=NOL4	feature_id[56].value <= threshold=0.5
node_27600: feature_name=LRRN3	feature_id[74].value <= threshold=0.5
node_27601: feature_name=GM9889	feature_id[166].value <= threshold=0.5
node_27602: feature_name=ATP6V0A4	feature_id[152].value <= threshold=0.5
node_27603: feature_name=LMTK3	feature_id[86].value <= threshold=0.5
node_27604: feature_name=SLC6A15	feature_id[168].value <= threshold=0.5
node_27605: feature_name=DNM1	feature_id[124].value <= threshold=0.5
node_27606: feature_name=KCTD1	feature_id[159].value <= threshold=0.5
node_27607: feature_name=CXCR4	feature_id[156].value <= threshold=0.5
node_27608: feature_name=ODZ4	feature_id[67].value <= threshold=0.5
node_27609: feature_name=PTPRR	feature_id[111].value <= threshold=0.5
node_27610: feature_name=ESAM	feature_id[195].value <= threshold=0.5
node_27611: feature_name=PDK4	feature_id[181].value <= threshold=0.5
node_27612: feature_name=HNF1B	feature_id[175].value <= threshold=0.5
Class: LargeIntestine_Enterocytes
Rules_45	passed counts:80
node_0: feature_name=TRBV31	feature_id[200].value <= threshold=0.5
node_1: feature_name=MYH6	feature_id[33].value <= threshold=0.5
node_2: feature_name=SLC27A2	feature_id[129].value <= threshold=0.5
node_3: feature_name=H2-DMB2	feature_id[0].value <= threshold=0.5
node_4: feature_name=CBLN1	feature_id[65].value <= threshold=0.5
node_5: feature_name=RBM47	feature_id[2].value > threshold=0.5
node_39383: feature_name=CLU	feature_id[139].value > threshold=0.5
node_42099: feature_name=RIN2	feature_id[138].value <= threshold=0.5
node_42100: feature_name=CYTIP	feature_id[46].value <= threshold=0.5
node_42101: feature_name=LRMP	feature_id[93].value <= threshold=0.5
node_42102: feature_name=SCHIP1	feature_id[125].value <= threshold=0.5
node_42103: feature_name=DDR1	feature_id[153].value <= threshold=0.5
node_42104: feature_name=PMP22	feature_id[177].value <= threshold=0.5
node_42105: feature_name=GRAMD1B	feature_id[75].value <= threshold=0.5
node_42106: feature_name=CX3CL1	feature_id[141].value <= threshold=0.5
node_42107: feature_name=GIMAP5	feature_id[87].value <= threshold=0.5
node_42108: feature_name=SYKB	feature_id[81].value <= threshold=0.5
node_42109: feature_name=RGMA	feature_id[71].value <= threshold=0.5
node_42110: feature_name=FGF9	feature_id[206].value > threshold=0.5
node_42112: feature_name=PCDHGC5	feature_id[145].value <= threshold=0.5
node_42113: feature_name=TRIM2	feature_id[207].value <= threshold=0.5
Class: Liver_Hepatocytes
Rules_46	passed counts:80
node_0: feature_name=TRBV31	feature_id[200].value <= threshold=0.5
node_1: feature_name=MYH6	feature_id[33].value <= threshold=0.5
node_2: feature_name=SLC27A2	feature_id[129].value <= threshold=0.5
node_3: feature_name=H2-DMB2	feature_id[0].value <= threshold=0.5
node_4: feature_name=CBLN1	feature_id[65].value <= threshold=0.5
node_5: feature_name=RBM47	feature_id[2].value > threshold=0.5
node_39383: feature_name=CLU	feature_id[139].value <= threshold=0.5
node_39384: feature_name=SLC6A15	feature_id[168].value <= threshold=0.5
node_39385: feature_name=SOX5	feature_id[183].value <= threshold=0.5
node_39386: feature_name=ABCA4	feature_id[119].value <= threshold=0.5
node_39387: feature_name=GAS1	feature_id[97].value <= threshold=0.5
node_39388: feature_name=TRIM2	feature_id[207].value > threshold=0.5
node_40970: feature_name=ZFP503	feature_id[205].value <= threshold=0.5
node_40971: feature_name=KCNN2	feature_id[88].value <= threshold=0.5
node_40972: feature_name=ZFP583	feature_id[186].value <= threshold=0.5
node_40973: feature_name=ANK2	feature_id[17].value <= threshold=0.5
node_40974: feature_name=DLC1	feature_id[208].value <= threshold=0.5
node_40975: feature_name=PHYHIPL	feature_id[135].value <= threshold=0.5
node_40976: feature_name=S1PR1	feature_id[182].value <= threshold=0.5
node_40977: feature_name=GM17502	feature_id[102].value <= threshold=0.5
node_40978: feature_name=LRRC4C	feature_id[78].value <= threshold=0.5
node_40979: feature_name=PDE1A	feature_id[90].value <= threshold=0.5
node_40980: feature_name=C130071C03RIK	feature_id[52].value <= threshold=0.5
node_40981: feature_name=ATP6V0A4	feature_id[152].value <= threshold=0.5
node_40982: feature_name=HPN	feature_id[148].value <= threshold=0.5
node_40983: feature_name=CALY	feature_id[43].value <= threshold=0.5
node_40984: feature_name=CSRNP3	feature_id[35].value <= threshold=0.5
node_40985: feature_name=ADRB1	feature_id[170].value <= threshold=0.5
node_40986: feature_name=LINGO1	feature_id[53].value <= threshold=0.5
node_40987: feature_name=LAMB1	feature_id[143].value <= threshold=0.5
node_40988: feature_name=GATA4	feature_id[28].value <= threshold=0.5
node_40989: feature_name=CDH2	feature_id[157].value <= threshold=0.5
node_40990: feature_name=PITPNM2	feature_id[113].value <= threshold=0.5
node_40991: feature_name=MTAP2	feature_id[96].value <= threshold=0.5
node_40992: feature_name=MYH14	feature_id[173].value <= threshold=0.5
node_40993: feature_name=CXCR4	feature_id[156].value <= threshold=0.5
node_40994: feature_name=MCF2L	feature_id[57].value <= threshold=0.5
node_40995: feature_name=PPARA	feature_id[63].value <= threshold=0.5
node_40996: feature_name=HNF1B	feature_id[175].value > threshold=0.5
node_41026: feature_name=1810019D21RIK	feature_id[140].value <= threshold=0.5
Class: LargeIntestine_Enterocytes
Rules_47	passed counts:80
node_0: feature_name=TRBV31	feature_id[200].value <= threshold=0.5
node_1: feature_name=MYH6	feature_id[33].value <= threshold=0.5
node_2: feature_name=SLC27A2	feature_id[129].value <= threshold=0.5
node_3: feature_name=H2-DMB2	feature_id[0].value <= threshold=0.5
node_4: feature_name=CBLN1	feature_id[65].value <= threshold=0.5
node_5: feature_name=RBM47	feature_id[2].value <= threshold=0.5
node_6: feature_name=PDE1A	feature_id[90].value <= threshold=0.5
node_7: feature_name=SLA	feature_id[48].value <= threshold=0.5
node_8: feature_name=GRAMD1B	feature_id[75].value <= threshold=0.5
node_9: feature_name=CASZ1	feature_id[154].value > threshold=0.5
node_26703: feature_name=GM17502	feature_id[102].value <= threshold=0.5
node_26704: feature_name=PALM3	feature_id[126].value <= threshold=0.5
node_26705: feature_name=GATA4	feature_id[28].value <= threshold=0.5
node_26706: feature_name=ABCA4	feature_id[119].value <= threshold=0.5
node_26707: feature_name=TRIM2	feature_id[207].value > threshold=0.5
node_27873: feature_name=ATP6V0A4	feature_id[152].value <= threshold=0.5
node_27874: feature_name=KCNN2	feature_id[88].value <= threshold=0.5
node_27875: feature_name=GM16983	feature_id[31].value <= threshold=0.5
node_27876: feature_name=A930018M24RIK	feature_id[101].value <= threshold=0.5
node_27877: feature_name=DLC1	feature_id[208].value <= threshold=0.5
node_27878: feature_name=GAS1	feature_id[97].value <= threshold=0.5
node_27879: feature_name=PPP1R16B	feature_id[202].value <= threshold=0.5
node_27880: feature_name=GM3764	feature_id[171].value <= threshold=0.5
node_27881: feature_name=PITPNM2	feature_id[113].value <= threshold=0.5
node_27882: feature_name=ZFP583	feature_id[186].value <= threshold=0.5
node_27883: feature_name=ANKRD34A	feature_id[84].value <= threshold=0.5
node_27884: feature_name=GM16654	feature_id[176].value <= threshold=0.5
node_27885: feature_name=LRRC4C	feature_id[78].value <= threshold=0.5
node_27886: feature_name=ADRB1	feature_id[170].value <= threshold=0.5
node_27887: feature_name=9030224M15RIK	feature_id[123].value <= threshold=0.5
node_27888: feature_name=SHANK1	feature_id[24].value <= threshold=0.5
node_27889: feature_name=ZFP503	feature_id[205].value <= threshold=0.5
node_27890: feature_name=SHISA7	feature_id[120].value <= threshold=0.5
node_27891: feature_name=RIN2	feature_id[138].value > threshold=0.5
Class: LargeIntestine_Enterocytes
Rules_48	passed counts:79
node_0: feature_name=TRBV31	feature_id[200].value <= threshold=0.5
node_1: feature_name=MYH6	feature_id[33].value <= threshold=0.5
node_2: feature_name=SLC27A2	feature_id[129].value <= threshold=0.5
node_3: feature_name=H2-DMB2	feature_id[0].value <= threshold=0.5
node_4: feature_name=CBLN1	feature_id[65].value <= threshold=0.5
node_5: feature_name=RBM47	feature_id[2].value <= threshold=0.5
node_6: feature_name=PDE1A	feature_id[90].value <= threshold=0.5
node_7: feature_name=SLA	feature_id[48].value <= threshold=0.5
node_8: feature_name=GRAMD1B	feature_id[75].value <= threshold=0.5
node_9: feature_name=CASZ1	feature_id[154].value <= threshold=0.5
node_10: feature_name=GM16534	feature_id[108].value <= threshold=0.5
node_11: feature_name=PPARA	feature_id[63].value <= threshold=0.5
node_12: feature_name=CMTM5	feature_id[191].value <= threshold=0.5
node_13: feature_name=GATA4	feature_id[28].value <= threshold=0.5
node_14: feature_name=CYTIP	feature_id[46].value <= threshold=0.5
node_15: feature_name=IKZF1	feature_id[69].value <= threshold=0.5
node_16: feature_name=ESRP2	feature_id[203].value > threshold=0.5
node_18850: feature_name=GM17502	feature_id[102].value <= threshold=0.5
node_18851: feature_name=PALM3	feature_id[126].value <= threshold=0.5
node_18852: feature_name=ABCA4	feature_id[119].value <= threshold=0.5
node_18853: feature_name=KCNN2	feature_id[88].value <= threshold=0.5
node_18854: feature_name=DLC1	feature_id[208].value <= threshold=0.5
node_18855: feature_name=SOX5	feature_id[183].value <= threshold=0.5
node_18856: feature_name=GAS1	feature_id[97].value <= threshold=0.5
node_18857: feature_name=TRIM2	feature_id[207].value > threshold=0.5
node_19281: feature_name=LRRN3	feature_id[74].value <= threshold=0.5
node_19282: feature_name=MTSS1L	feature_id[151].value <= threshold=0.5
node_19283: feature_name=PRICKLE2	feature_id[51].value <= threshold=0.5
node_19284: feature_name=NDRG4	feature_id[80].value <= threshold=0.5
node_19285: feature_name=LINGO1	feature_id[53].value <= threshold=0.5
node_19286: feature_name=NEGR1	feature_id[146].value <= threshold=0.5
node_19287: feature_name=LAMB1	feature_id[143].value <= threshold=0.5
Class: LargeIntestine_Enterocytes
Rules_49	passed counts:78
node_0: feature_name=TRBV31	feature_id[200].value <= threshold=0.5
node_1: feature_name=MYH6	feature_id[33].value <= threshold=0.5
node_2: feature_name=SLC27A2	feature_id[129].value <= threshold=0.5
node_3: feature_name=H2-DMB2	feature_id[0].value > threshold=0.5
node_43719: feature_name=GM16534	feature_id[108].value > threshold=0.5
node_47411: feature_name=H2-AA	feature_id[26].value <= threshold=0.5
node_47412: feature_name=NRXN1	feature_id[13].value <= threshold=0.5
node_47413: feature_name=LRRC7	feature_id[190].value <= threshold=0.5
node_47414: feature_name=CTSZ	feature_id[149].value <= threshold=0.5
node_47415: feature_name=RBM47	feature_id[2].value <= threshold=0.5
node_47416: feature_name=CD74	feature_id[54].value <= threshold=0.5
node_47417: feature_name=SLC6A15	feature_id[168].value <= threshold=0.5
node_47418: feature_name=KALRN	feature_id[61].value <= threshold=0.5
node_47419: feature_name=GM17502	feature_id[102].value <= threshold=0.5
node_47420: feature_name=SLA	feature_id[48].value > threshold=0.5
Class: Thymus_T cells
Rules_50	passed counts:77
node_0: feature_name=TRBV31	feature_id[200].value <= threshold=0.5
node_1: feature_name=MYH6	feature_id[33].value <= threshold=0.5
node_2: feature_name=SLC27A2	feature_id[129].value <= threshold=0.5
node_3: feature_name=H2-DMB2	feature_id[0].value <= threshold=0.5
node_4: feature_name=CBLN1	feature_id[65].value <= threshold=0.5
node_5: feature_name=RBM47	feature_id[2].value <= threshold=0.5
node_6: feature_name=PDE1A	feature_id[90].value <= threshold=0.5
node_7: feature_name=SLA	feature_id[48].value <= threshold=0.5
node_8: feature_name=GRAMD1B	feature_id[75].value <= threshold=0.5
node_9: feature_name=CASZ1	feature_id[154].value > threshold=0.5
node_26703: feature_name=GM17502	feature_id[102].value <= threshold=0.5
node_26704: feature_name=PALM3	feature_id[126].value <= threshold=0.5
node_26705: feature_name=GATA4	feature_id[28].value > threshold=0.5
node_28163: feature_name=HNF1B	feature_id[175].value <= threshold=0.5
node_28164: feature_name=HPN	feature_id[148].value <= threshold=0.5
node_28165: feature_name=PAX6	feature_id[22].value <= threshold=0.5
node_28166: feature_name=AATK	feature_id[100].value <= threshold=0.5
node_28167: feature_name=S1PR1	feature_id[182].value <= threshold=0.5
node_28168: feature_name=PHLDB2	feature_id[204].value <= threshold=0.5
node_28169: feature_name=BDNF	feature_id[112].value <= threshold=0.5
Class: Heart_Cardiomyocytes
Rules_51	passed counts:76
node_0: feature_name=TRBV31	feature_id[200].value <= threshold=0.5
node_1: feature_name=MYH6	feature_id[33].value <= threshold=0.5
node_2: feature_name=SLC27A2	feature_id[129].value <= threshold=0.5
node_3: feature_name=H2-DMB2	feature_id[0].value <= threshold=0.5
node_4: feature_name=CBLN1	feature_id[65].value <= threshold=0.5
node_5: feature_name=RBM47	feature_id[2].value <= threshold=0.5
node_6: feature_name=PDE1A	feature_id[90].value <= threshold=0.5
node_7: feature_name=SLA	feature_id[48].value <= threshold=0.5
node_8: feature_name=GRAMD1B	feature_id[75].value <= threshold=0.5
node_9: feature_name=CASZ1	feature_id[154].value <= threshold=0.5
node_10: feature_name=GM16534	feature_id[108].value <= threshold=0.5
node_11: feature_name=PPARA	feature_id[63].value <= threshold=0.5
node_12: feature_name=CMTM5	feature_id[191].value <= threshold=0.5
node_13: feature_name=GATA4	feature_id[28].value <= threshold=0.5
node_14: feature_name=CYTIP	feature_id[46].value <= threshold=0.5
node_15: feature_name=IKZF1	feature_id[69].value <= threshold=0.5
node_16: feature_name=ESRP2	feature_id[203].value > threshold=0.5
node_18850: feature_name=GM17502	feature_id[102].value > threshold=0.5
node_19506: feature_name=PPP2R2B	feature_id[68].value <= threshold=0.5
node_19507: feature_name=KALRN	feature_id[61].value <= threshold=0.5
node_19508: feature_name=SLC6A15	feature_id[168].value <= threshold=0.5
Class: Lung_Type I pneumocytes
Rules_52	passed counts:74
node_0: feature_name=TRBV31	feature_id[200].value <= threshold=0.5
node_1: feature_name=MYH6	feature_id[33].value <= threshold=0.5
node_2: feature_name=SLC27A2	feature_id[129].value <= threshold=0.5
node_3: feature_name=H2-DMB2	feature_id[0].value <= threshold=0.5
node_4: feature_name=CBLN1	feature_id[65].value > threshold=0.5
node_42180: feature_name=A930018M24RIK	feature_id[101].value > threshold=0.5
node_43290: feature_name=ARPP21	feature_id[41].value > threshold=0.5
node_43592: feature_name=LRRC7	feature_id[190].value <= threshold=0.5
node_43593: feature_name=GM14978	feature_id[77].value > threshold=0.5
node_43685: feature_name=LMO7	feature_id[172].value <= threshold=0.5
node_43686: feature_name=BDNF	feature_id[112].value <= threshold=0.5
node_43687: feature_name=DPP6	feature_id[55].value <= threshold=0.5
Class: WholeBrain_Cerebellar granule cells
Rules_53	passed counts:72
node_0: feature_name=TRBV31	feature_id[200].value <= threshold=0.5
node_1: feature_name=MYH6	feature_id[33].value <= threshold=0.5
node_2: feature_name=SLC27A2	feature_id[129].value <= threshold=0.5
node_3: feature_name=H2-DMB2	feature_id[0].value <= threshold=0.5
node_4: feature_name=CBLN1	feature_id[65].value <= threshold=0.5
node_5: feature_name=RBM47	feature_id[2].value > threshold=0.5
node_39383: feature_name=CLU	feature_id[139].value <= threshold=0.5
node_39384: feature_name=SLC6A15	feature_id[168].value <= threshold=0.5
node_39385: feature_name=SOX5	feature_id[183].value <= threshold=0.5
node_39386: feature_name=ABCA4	feature_id[119].value <= threshold=0.5
node_39387: feature_name=GAS1	feature_id[97].value <= threshold=0.5
node_39388: feature_name=TRIM2	feature_id[207].value > threshold=0.5
node_40970: feature_name=ZFP503	feature_id[205].value <= threshold=0.5
node_40971: feature_name=KCNN2	feature_id[88].value <= threshold=0.5
node_40972: feature_name=ZFP583	feature_id[186].value <= threshold=0.5
node_40973: feature_name=ANK2	feature_id[17].value <= threshold=0.5
node_40974: feature_name=DLC1	feature_id[208].value <= threshold=0.5
node_40975: feature_name=PHYHIPL	feature_id[135].value <= threshold=0.5
node_40976: feature_name=S1PR1	feature_id[182].value <= threshold=0.5
node_40977: feature_name=GM17502	feature_id[102].value <= threshold=0.5
node_40978: feature_name=LRRC4C	feature_id[78].value <= threshold=0.5
node_40979: feature_name=PDE1A	feature_id[90].value <= threshold=0.5
node_40980: feature_name=C130071C03RIK	feature_id[52].value <= threshold=0.5
node_40981: feature_name=ATP6V0A4	feature_id[152].value <= threshold=0.5
node_40982: feature_name=HPN	feature_id[148].value <= threshold=0.5
node_40983: feature_name=CALY	feature_id[43].value <= threshold=0.5
node_40984: feature_name=CSRNP3	feature_id[35].value <= threshold=0.5
node_40985: feature_name=ADRB1	feature_id[170].value <= threshold=0.5
node_40986: feature_name=LINGO1	feature_id[53].value <= threshold=0.5
node_40987: feature_name=LAMB1	feature_id[143].value <= threshold=0.5
node_40988: feature_name=GATA4	feature_id[28].value <= threshold=0.5
node_40989: feature_name=CDH2	feature_id[157].value <= threshold=0.5
node_40990: feature_name=PITPNM2	feature_id[113].value <= threshold=0.5
node_40991: feature_name=MTAP2	feature_id[96].value <= threshold=0.5
node_40992: feature_name=MYH14	feature_id[173].value > threshold=0.5
node_41062: feature_name=PPARA	feature_id[63].value <= threshold=0.5
node_41063: feature_name=TTYH1	feature_id[47].value <= threshold=0.5
node_41064: feature_name=PDK4	feature_id[181].value <= threshold=0.5
[truncated: 1,043,366+ more rows]
