# Supplementary material for: Characterization of chromatin accessibility patterns in different mouse cell types using machine learning methods at single-cell resolution
Source: Front Genet. 2023 Mar 1;14:1145647. doi: 10.3389/fgene.2023.1145647 (PMC10014730; doi:10.3389/fgene.2023.1145647)
Supplement: Supplementary file 4 [file Table1.XLSX]

## Sheet: Sheet1
Index	Cell type	Sample size
Class 1	BoneMarrow_B cells	300
Class 2	BoneMarrow_Collisions	210
Class 3	BoneMarrow_Dendritic cells	112
Class 4	BoneMarrow_Erythroblasts	2758
Class 5	BoneMarrow_Hematopoietic progenitors	3047
Class 6	BoneMarrow_Immature B cells	560
Class 7	BoneMarrow_Macrophages	124
Class 8	BoneMarrow_Monocytes	827
Class 9	Cerebellum_Astrocytes	363
Class 10	Cerebellum_Cerebellar granule cells	1091
Class 11	Cerebellum_Collisions	104
Class 12	Cerebellum_Inhibitory neurons	281
Class 13	Cerebellum_Oligodendrocytes	128
Class 14	Cerebellum_Purkinje cells	122
Class 15	Heart_Cardiomyocytes	4064
Class 16	Heart_Endothelial I cells	443
Class 17	Heart_Endothelial II cells	1358
Class 18	Heart_Macrophages	201
Class 19	Kidney_Collecting duct	164
Class 20	Kidney_DCT/CD	499
Class 21	Kidney_Distal convoluted tubule	319
Class 22	Kidney_Endothelial I (glomerular)	534
Class 23	Kidney_Loop of henle	814
Class 24	Kidney_Podocytes	447
Class 25	Kidney_Proximal tubule	2565
Class 26	Kidney_Proximal tubule S3	594
Class 27	LargeIntestine_B cells	343
Class 28	LargeIntestine_Enterocytes	4623
Class 29	LargeIntestine_T cells	122
Class 30	Liver_Endothelial I cells	195
Class 31	Liver_Endothelial II cells	123
Class 32	Liver_Hepatocytes	5611
Class 33	Lung_Activated B cells	211
Class 34	Lung_Alveolar macrophages	557
Class 35	Lung_B cells	2335
Class 36	Lung_Dendritic cells	575
Class 37	Lung_Endothelial I cells	189
Class 38	Lung_Endothelial II cells	1174
Class 39	Lung_Hematopoietic progenitors	268
Class 40	Lung_Monocytes	205
Class 41	Lung_NK cells	211
Class 42	Lung_Regulatory T cells	131
Class 43	Lung_T cells	639
Class 44	Lung_Type II pneumocytes	156
Class 45	Lung_Type I pneumocytes	1622
Class 46	PreFrontalCortex_Astrocytes	551
Class 47	PreFrontalCortex_Collisions	177
Class 48	PreFrontalCortex_Ex. neurons CPN	1391
Class 49	PreFrontalCortex_Ex. neurons CThPN	995
Class 50	PreFrontalCortex_Ex. neurons SCPN	1160
Class 51	PreFrontalCortex_Inhibitory neurons	320
Class 52	PreFrontalCortex_Microglia	197
Class 53	PreFrontalCortex_Oligodendrocytes	458
Class 54	PreFrontalCortex_SOM+ Interneurons	386
Class 55	SmallIntestine_B cells	374
Class 56	SmallIntestine_Enterocytes	142
Class 57	Spleen_Activated B cells	244
Class 58	Spleen_B cells	2197
Class 59	Spleen_Collisions	148
Class 60	Spleen_Dendritic cells	197
Class 61	Spleen_Regulatory T cells	173
Class 62	Spleen_T cells	715
Class 63	Testes_Sperm	2080
Class 64	Thymus_Regulatory T cells	108
Class 65	Thymus_T cells	7287
Class 66	WholeBrain_Astrocytes	749
Class 67	WholeBrain_Cerebellar granule cells	3004
Class 68	WholeBrain_Collisions	489
Class 69	WholeBrain_Endothelial II cells	161
Class 70	WholeBrain_Ex. neurons CPN	439
Class 71	WholeBrain_Ex. neurons CThPN	543
Class 72	WholeBrain_Ex. neurons SCPN	303
Class 73	WholeBrain_Inhibitory neurons	1205
Class 74	WholeBrain_Microglia	191
Class 75	WholeBrain_Oligodendrocytes	969
Class 76	WholeBrain_Purkinje cells	195
Class 77	WholeBrain_SOM+ Interneurons	148
