# Supplementary material for: Characterization of chromatin accessibility patterns in different mouse cell types using machine learning methods at single-cell resolution
Source: Front Genet. 2023 Mar 1;14:1145647. doi: 10.3389/fgene.2023.1145647 (PMC10014730; doi:10.3389/fgene.2023.1145647)
Supplement: Supplementary file 5 [file Table5.XLSX]

## Sheet: Random forest
Number of feature	Class 1	Class 2	Class 3	Class 4	Class 5	Class 6	Class 7	Class 8	Class 9	Class 10	Class 11	Class 12	Class 13	Class 14	Class 15	Class 16	Class 17	Class 18	Class 19	Class 20	Class 21	Class 22	Class 23	Class 24	Class 25	Class 26	Class 27	Class 28	Class 29	Class 30	Class 31	Class 32	Class 33	Class 34	Class 35	Class 36	Class 37	Class 38	Class 39	Class 40	Class 41	Class 42	Class 43	Class 44	Class 45	Class 46	Class 47	Class 48	Class 49
1	0.17	0.080952	0.098214	0.31037	0.067607	0.126786	0.120968	0.113664	0.15978	0.150321	0.125	0.163701	0.1875	0.172131	0.140502	0.081264	0.102356	0.109453	0.158537	0.114228	0.166144	0.09176	0.136364	0.161074	0.11306	0.12963	0.12828	0.067272	0.114754	0.076923	0.130081	0.049546	0.090047	0.111311	0.124625	0.12	0.058201	0.112436	0.108209	0.107317	0.137441	0.045802	0.100156	0.070513	0.094328	0.201452	0.163842	0.255212	0.217085
2	0.696667	0.642857	0.723214	0.642132	0.267148	0.546429	0.733871	0.570738	0.506887	0.448213	0.442308	0.483986	0.59375	0.467213	0.273376	0.519187	0.38218	0.711443	0.609756	0.57515	0.642633	0.494382	0.546683	0.55481	0.360234	0.606061	0.586006	0.169154	0.754098	0.610256	0.674797	0.190875	0.658768	0.587074	0.371734	0.566957	0.640212	0.408859	0.615672	0.682927	0.649289	0.496183	0.58529	0.615385	0.366215	0.526316	0.468927	0.497484	0.500503
3	0.896667	0.866667	0.928571	0.816896	0.504102	0.8375	0.951613	0.830713	0.548209	0.465628	0.442308	0.508897	0.664062	0.491803	0.297244	0.853273	0.579529	0.975124	0.810976	0.767535	0.742947	0.822097	0.667076	0.758389	0.471345	0.73064	0.865889	0.37162	0.909836	0.928205	0.837398	0.33167	0.862559	0.877917	0.573448	0.850435	0.904762	0.672061	0.902985	0.931707	0.85782	0.671756	0.746479	0.910256	0.625154	0.575318	0.536723	0.498922	0.501508
4	0.876667	0.919048	0.9375	0.824873	0.52445	0.764286	0.991935	0.724305	0.688705	0.610449	0.663462	0.633452	0.757812	0.672131	0.592028	0.866817	0.594993	0.955224	0.859756	0.787575	0.76489	0.814607	0.719902	0.769575	0.502924	0.752525	0.755102	0.412719	0.844262	0.953846	0.934959	0.623597	0.905213	0.86535	0.484797	0.78087	0.910053	0.694208	0.847015	0.921951	0.872038	0.687023	0.691706	0.923077	0.654131	0.686025	0.683616	0.609633	0.61206
5	0.9	0.942857	0.973214	0.853517	0.588448	0.832143	0.983871	0.787183	0.779614	0.695692	0.759615	0.75089	0.773438	0.762295	0.669291	0.911964	0.645803	0.9801	0.908537	0.835671	0.846395	0.876404	0.755528	0.807606	0.560624	0.811448	0.825073	0.526282	0.967213	0.953846	0.934959	0.723044	0.962085	0.894075	0.51606	0.815652	0.931217	0.751278	0.873134	0.95122	0.943128	0.78626	0.748044	0.942308	0.734279	0.774955	0.79661	0.681524	0.711558
6	0.913333	0.947619	0.991071	0.875997	0.615359	0.883929	0.991935	0.823458	0.834711	0.732356	0.961538	0.871886	0.875	0.860656	0.652067	0.930023	0.69514	0.975124	0.878049	0.851703	0.858934	0.870787	0.769042	0.854586	0.589864	0.809764	0.883382	0.56392	0.967213	0.979487	0.943089	0.78061	0.957346	0.913824	0.547752	0.841739	0.941799	0.778535	0.884328	0.95122	0.933649	0.816794	0.807512	0.961538	0.767571	0.823956	0.875706	0.735442	0.772864
7	0.953333	0.942857	0.991071	0.886149	0.622908	0.903571	0.991935	0.846433	0.867769	0.742438	0.932692	0.843416	0.914062	0.852459	0.647638	0.957111	0.740795	0.985075	0.890244	0.883768	0.915361	0.913858	0.810811	0.883669	0.616764	0.83165	0.880466	0.597448	0.959016	0.979487	0.95935	0.825878	0.971564	0.931777	0.567024	0.855652	0.962963	0.802385	0.902985	0.970732	0.92891	0.832061	0.818466	0.955128	0.782984	0.836661	0.870056	0.742631	0.779899
8	0.956667	0.952381	1	0.901015	0.665901	0.9125	0.991935	0.868198	0.862259	0.753437	0.923077	0.843416	0.898438	0.852459	0.651575	0.957111	0.738586	0.99005	0.926829	0.877756	0.899687	0.917603	0.820639	0.881432	0.617154	0.83165	0.900875	0.627298	0.959016	0.979487	0.95122	0.831759	0.976303	0.947935	0.612848	0.885217	0.978836	0.808348	0.936567	0.965854	0.952607	0.847328	0.84507	0.955128	0.794081	0.860254	0.881356	0.741193	0.776884
9	0.953333	0.942857	0.973214	0.903553	0.672465	0.892857	0.967742	0.870617	0.867769	0.754354	0.923077	0.839858	0.921875	0.852459	0.671998	0.963883	0.751841	0.985075	0.926829	0.897796	0.918495	0.919476	0.81941	0.894855	0.635088	0.8367	0.897959	0.657582	0.967213	0.979487	0.95935	0.836215	0.981043	0.942549	0.626981	0.873043	0.973545	0.822828	0.906716	0.946341	0.966825	0.854962	0.846635	0.961538	0.802096	0.874773	0.887006	0.737599	0.776884
10	0.95	0.952381	1	0.89884	0.672137	0.898214	0.983871	0.877872	0.903581	0.790101	0.971154	0.911032	0.914062	0.95082	0.770669	0.961625	0.763623	0.985075	0.920732	0.897796	0.931034	0.925094	0.815725	0.894855	0.647953	0.843434	0.900875	0.658447	0.959016	0.974359	0.97561	0.837819	0.971564	0.942549	0.610278	0.869565	0.962963	0.824532	0.906716	0.960976	0.971564	0.862595	0.840376	0.961538	0.808261	0.900181	0.920904	0.790079	0.821106
11	0.976667	0.966667	0.973214	0.89884	0.694125	0.921429	0.967742	0.891173	0.903581	0.8011	0.961538	0.918149	0.914062	0.95082	0.774606	0.963883	0.784242	0.99005	0.920732	0.891784	0.934169	0.928839	0.836609	0.908277	0.647563	0.853535	0.924198	0.657149	0.983607	0.994872	0.97561	0.842452	0.990521	0.953321	0.642827	0.902609	0.978836	0.833049	0.958955	0.980488	0.971564	0.877863	0.885759	0.967949	0.79963	0.909256	0.915254	0.804457	0.81809
12	0.973333	0.97619	0.982143	0.912618	0.703643	0.921429	1	0.905683	0.92562	0.8011	0.951923	0.921708	0.9375	0.942623	0.788878	0.970655	0.801915	0.99005	0.932927	0.921844	0.949843	0.938202	0.859951	0.910515	0.663548	0.883838	0.941691	0.666883	0.983607	0.984615	0.98374	0.86776	0.985782	0.955117	0.667238	0.925217	0.978836	0.860307	0.947761	0.980488	0.981043	0.877863	0.895149	0.987179	0.825524	0.916515	0.920904	0.823149	0.837186
13	0.966667	0.97619	0.982143	0.910442	0.705612	0.914286	0.975806	0.902056	0.933884	0.857929	0.980769	0.939502	0.960938	0.967213	0.853593	0.970655	0.804124	0.99005	0.939024	0.911824	0.937304	0.94382	0.862408	0.923937	0.663548	0.880471	0.930029	0.666883	0.983607	0.994872	0.96748	0.867938	0.985782	0.962298	0.659957	0.933913	0.984127	0.846678	0.951493	0.980488	0.981043	0.89313	0.888889	0.99359	0.823058	0.941924	0.954802	0.843997	0.866332
14	0.983333	0.980952	0.991071	0.918057	0.702987	0.928571	0.991935	0.906892	0.942149	0.858845	0.980769	0.932384	0.953125	0.967213	0.848425	0.970655	0.808542	0.995025	0.932927	0.927856	0.956113	0.947566	0.855037	0.917226	0.667057	0.882155	0.930029	0.68051	0.97541	0.994872	0.97561	0.864017	0.990521	0.951526	0.669379	0.930435	0.984127	0.849233	0.958955	0.960976	0.981043	0.900763	0.879499	0.974359	0.840937	0.938294	0.954802	0.849748	0.877387
15	0.98	0.97619	0.982143	0.918057	0.712176	0.923214	0.991935	0.905683	0.961433	0.868011	0.980769	0.960854	0.953125	0.983607	0.849409	0.975169	0.824006	0.995025	0.963415	0.927856	0.959248	0.949438	0.866093	0.912752	0.679142	0.878788	0.924198	0.680943	0.97541	0.989744	0.98374	0.868473	0.985782	0.955117	0.668094	0.930435	0.989418	0.844123	0.958955	0.965854	0.981043	0.900763	0.888889	0.961538	0.835388	0.947368	0.960452	0.863408	0.895477
16	0.976667	0.966667	0.982143	0.916244	0.70233	0.932143	0.991935	0.911729	0.953168	0.868928	0.980769	0.953737	0.945312	1	0.848671	0.970655	0.821797	0.995025	0.957317	0.927856	0.949843	0.941948	0.861179	0.910515	0.68499	0.883838	0.941691	0.683106	0.991803	0.989744	0.98374	0.868473	0.985782	0.953321	0.678373	0.933913	0.989418	0.846678	0.962687	0.965854	0.990521	0.916031	0.884194	0.955128	0.839704	0.938294	0.960452	0.862689	0.890452
17	0.986667	0.961905	0.964286	0.917331	0.702002	0.9125	0.975806	0.891173	0.955923	0.873511	0.980769	0.94306	0.953125	0.991803	0.846211	0.968397	0.820324	0.99005	0.95122	0.91984	0.962382	0.941948	0.857494	0.9217	0.681871	0.887205	0.930029	0.681159	0.97541	0.989744	0.98374	0.866512	0.971564	0.953321	0.67152	0.923478	0.989418	0.842419	0.947761	0.95122	0.990521	0.908397	0.881064	0.955128	0.844636	0.936479	0.977401	0.863408	0.886432
18	0.99	0.961905	0.991071	0.920595	0.707909	0.914286	0.975806	0.904474	0.961433	0.868011	0.980769	0.946619	0.945312	0.991803	0.847195	0.970655	0.815169	0.995025	0.95122	0.917836	0.959248	0.934457	0.864865	0.908277	0.682651	0.890572	0.924198	0.68289	0.983607	0.994872	0.98374	0.867225	0.981043	0.951526	0.669379	0.923478	0.984127	0.840716	0.940299	0.965854	0.990521	0.916031	0.882629	0.935897	0.847719	0.943739	0.966102	0.853343	0.891457
19	0.976667	0.961905	0.982143	0.919507	0.701674	0.926786	0.991935	0.902056	0.955923	0.869844	0.980769	0.950178	0.945312	0.983607	0.847441	0.968397	0.82327	0.99005	0.939024	0.907816	0.949843	0.945693	0.869779	0.928412	0.688889	0.892256	0.918367	0.687	0.967213	0.984615	0.98374	0.863482	0.976303	0.951526	0.667666	0.932174	0.994709	0.840716	0.955224	0.965854	0.990521	0.908397	0.881064	0.948718	0.844636	0.938294	0.971751	0.859813	0.894472
20	0.976667	0.97619	0.991071	0.931835	0.698392	0.95	0.991935	0.905683	0.969697	0.887259	0.990385	0.953737	0.992188	1	0.856053	0.954853	0.815169	0.985075	0.969512	0.921844	0.949843	0.921348	0.86855	0.910515	0.649123	0.873737	0.918367	0.65066	0.942623	0.953846	0.99187	0.858136	0.976303	0.947935	0.665096	0.925217	0.968254	0.820273	0.962687	0.970732	0.933649	0.923664	0.840376	0.955128	0.789149	0.945554	0.977401	0.876348	0.905528
21	0.976667	0.980952	0.973214	0.933285	0.701017	0.946429	0.991935	0.911729	0.969697	0.896425	0.990385	0.960854	0.984375	1	0.851378	0.963883	0.817378	0.985075	0.963415	0.927856	0.946708	0.93633	0.867322	0.917226	0.660819	0.890572	0.927114	0.657798	0.934426	0.953846	0.99187	0.857423	0.976303	0.955117	0.677944	0.928696	0.968254	0.831346	0.970149	0.97561	0.947867	0.931298	0.8482	0.923077	0.790382	0.958258	0.988701	0.883537	0.917588
22	0.98	0.980952	0.982143	0.930384	0.699705	0.948214	1	0.914148	0.972452	0.897342	0.990385	0.957295	0.976562	0.991803	0.85187	0.959368	0.817378	0.985075	0.963415	0.92986	0.949843	0.926966	0.87715	0.9217	0.660819	0.892256	0.927114	0.656284	0.934426	0.958974	1	0.857245	0.976303	0.942549	0.679229	0.923478	0.984127	0.833901	0.962687	0.97561	0.943128	0.938931	0.852895	0.948718	0.791615	0.956443	0.988701	0.882818	0.919598
23	0.97	0.980952	0.982143	0.929659	0.69511	0.9375	1	0.903265	0.969697	0.890926	0.980769	0.964413	1	0.991803	0.850394	0.963883	0.820324	0.99005	0.97561	0.933868	0.962382	0.925094	0.875921	0.923937	0.65692	0.888889	0.93586	0.653688	0.934426	0.964103	0.99187	0.855284	0.985782	0.953321	0.659957	0.930435	0.968254	0.824532	0.955224	0.970732	0.947867	0.938931	0.862285	0.961538	0.789149	0.960073	0.983051	0.883537	0.919598
24	0.97	0.97619	0.982143	0.936186	0.702987	0.951786	0.991935	0.908102	0.977961	0.907424	1	0.97153	0.992188	1	0.852362	0.961625	0.827688	0.985075	0.969512	0.927856	0.943574	0.930712	0.879607	0.923937	0.664717	0.89899	0.932945	0.6565	0.942623	0.964103	0.99187	0.860274	0.985782	0.951526	0.664668	0.925217	0.978836	0.82879	0.973881	0.97561	0.933649	0.931298	0.835681	0.955128	0.798397	0.960073	0.988701	0.885694	0.924623
25	0.976667	0.990476	0.982143	0.929297	0.717755	0.95	0.991935	0.934704	0.983471	0.908341	0.990385	0.964413	0.992188	1	0.856791	0.96614	0.840943	0.985075	0.957317	0.9499	0.968652	0.941948	0.895577	0.93736	0.687329	0.915825	0.982507	0.664936	0.983607	0.974359	0.96748	0.872394	0.976303	0.974865	0.704497	0.946087	0.984127	0.850085	0.958955	0.97561	0.966825	0.931298	0.882629	0.967949	0.81381	0.965517	0.988701	0.897196	0.929648
26	0.973333	0.985714	0.991071	0.93256	0.730226	0.942857	0.991935	0.926239	0.986226	0.910174	0.990385	0.97153	0.992188	1	0.851624	0.96614	0.840206	0.985075	0.957317	0.937876	0.959248	0.930712	0.891892	0.941834	0.687719	0.909091	0.970845	0.666018	0.97541	0.974359	0.96748	0.871859	0.981043	0.965889	0.712206	0.937391	0.978836	0.854344	0.958955	0.97561	0.971564	0.923664	0.892019	0.974359	0.807028	0.967332	0.99435	0.88785	0.922613
27	0.976667	0.990476	0.991071	0.93256	0.728585	0.95	0.991935	0.92503	0.983471	0.911091	0.990385	0.967972	1	0.991803	0.857037	0.961625	0.834315	0.985075	0.969512	0.951904	0.974922	0.932584	0.894349	0.941834	0.684211	0.910774	0.970845	0.662773	0.97541	0.974359	0.97561	0.871502	0.981043	0.960503	0.710493	0.944348	0.978836	0.851789	0.958955	0.980488	0.962085	0.931298	0.885759	0.961538	0.821825	0.963702	0.988701	0.893602	0.923618
28	0.983333	0.985714	0.991071	0.936548	0.728914	0.944643	0.991935	0.922612	0.972452	0.902841	0.990385	0.967972	1	1	0.857776	0.961625	0.835788	0.985075	0.97561	0.945892	0.971787	0.938202	0.898034	0.950783	0.68577	0.920875	0.976676	0.661475	0.983607	0.969231	0.97561	0.87471	0.985782	0.971275	0.706638	0.933913	0.984127	0.856048	0.955224	0.97561	0.971564	0.938931	0.892019	0.967949	0.803329	0.963702	0.988701	0.895758	0.925628
29	0.98	0.985714	1	0.934735	0.730883	0.944643	0.991935	0.921403	0.980716	0.910174	0.990385	0.964413	1	0.983607	0.861959	0.963883	0.83947	0.985075	0.969512	0.955912	0.974922	0.941948	0.894349	0.948546	0.693177	0.917508	0.976676	0.670777	0.983607	0.974359	0.97561	0.870968	0.985782	0.969479	0.705353	0.944348	0.978836	0.859455	0.962687	0.970732	0.971564	0.938931	0.892019	0.980769	0.816893	0.969147	0.99435	0.890726	0.926633
30	0.986667	0.990476	1	0.933648	0.727929	0.948214	0.991935	0.932285	0.980716	0.910174	0.990385	0.964413	1	1	0.864665	0.96614	0.83947	0.985075	0.963415	0.951904	0.968652	0.930712	0.902948	0.95302	0.693567	0.919192	0.976676	0.667748	0.991803	0.974359	0.98374	0.873106	0.985782	0.971275	0.715203	0.942609	0.978836	0.865417	0.958955	0.985366	0.976303	0.946565	0.899844	0.980769	0.81566	0.970962	0.983051	0.88785	0.922613
31	0.983333	0.985714	0.991071	0.936548	0.727601	0.951786	0.991935	0.928658	0.980716	0.905591	0.990385	0.964413	1	0.991803	0.862451	0.96614	0.842415	0.985075	0.969512	0.951904	0.978056	0.938202	0.899263	0.957494	0.691618	0.924242	0.976676	0.669479	0.983607	0.979487	0.96748	0.869898	0.981043	0.969479	0.71349	0.958261	0.994709	0.859455	0.962687	0.97561	0.971564	0.938931	0.901408	0.974359	0.824291	0.967332	1	0.890726	0.928643
32	0.986667	0.990476	1	0.935823	0.733508	0.953571	1	0.926239	0.977961	0.906508	0.990385	0.975089	0.992188	0.991803	0.864173	0.96614	0.843888	0.985075	0.97561	0.955912	0.984326	0.947566	0.909091	0.959732	0.700975	0.920875	0.976676	0.669046	0.991803	0.979487	1	0.873285	0.985782	0.974865	0.725482	0.944348	0.994709	0.865417	0.966418	0.980488	0.985782	0.946565	0.918623	0.974359	0.819359	0.960073	0.988701	0.899353	0.920603
33	0.97	0.980952	0.973214	0.931109	0.656055	0.948214	1	0.904474	0.958678	0.895509	0.980769	0.978648	0.992188	0.983607	0.842028	0.923251	0.748159	0.9801	0.95122	0.927856	0.934169	0.885768	0.861179	0.872483	0.638596	0.900673	0.96793	0.663855	0.95082	0.958974	0.95935	0.874176	0.981043	0.964093	0.652677	0.914783	0.941799	0.771721	0.951493	0.985366	0.943128	0.946565	0.85446	0.948718	0.76942	0.914701	0.977401	0.891445	0.922613
34	0.963333	0.971429	0.982143	0.936186	0.659337	0.957143	1	0.902056	0.966942	0.896425	0.990385	0.975089	1	0.983607	0.843258	0.920993	0.754786	0.9801	0.963415	0.92986	0.931034	0.883895	0.859951	0.87472	0.635478	0.897306	0.962099	0.659745	0.967213	0.948718	0.95122	0.872394	0.985782	0.958707	0.636831	0.926957	0.941799	0.770017	0.951493	0.965854	0.947867	0.916031	0.86072	0.955128	0.766338	0.927405	0.977401	0.897915	0.919598
35	0.973333	0.990476	0.982143	0.931472	0.655399	0.95	0.991935	0.908102	0.961433	0.899175	0.990385	0.978648	0.992188	0.991803	0.841535	0.927765	0.747423	0.9801	0.957317	0.927856	0.934169	0.893258	0.85258	0.87472	0.635478	0.897306	0.965015	0.661692	0.97541	0.953846	0.95122	0.873998	0.981043	0.947935	0.64454	0.918261	0.941799	0.771721	0.94403	0.97561	0.952607	0.954198	0.859155	0.942308	0.75709	0.923775	0.977401	0.890726	0.925628
36	0.973333	0.980952	0.982143	0.932197	0.66065	0.942857	1	0.900846	0.964187	0.899175	0.990385	0.978648	0.992188	0.991803	0.843258	0.916479	0.747423	0.9801	0.95122	0.935872	0.934169	0.889513	0.851351	0.87472	0.646784	0.902357	0.96793	0.662989	0.967213	0.958974	0.95122	0.875245	0.981043	0.958707	0.653533	0.923478	0.952381	0.775128	0.94403	0.970732	0.952607	0.946565	0.865415	0.948718	0.767571	0.927405	0.983051	0.892164	0.927638
37	0.973333	0.980952	0.982143	0.933285	0.658681	0.946429	1	0.908102	0.964187	0.902841	0.990385	0.97153	0.992188	1	0.837352	0.925508	0.750368	0.9801	0.95122	0.931864	0.934169	0.891386	0.85258	0.872483	0.639766	0.915825	0.962099	0.659528	0.97541	0.953846	0.95935	0.873998	0.981043	0.964093	0.643683	0.925217	0.936508	0.778535	0.955224	0.980488	0.957346	0.938931	0.868545	0.942308	0.767571	0.927405	0.983051	0.900791	0.916583
38	0.98	0.980952	0.982143	0.931109	0.670824	0.948214	1	0.91052	0.966942	0.904675	0.990385	0.982206	0.992188	0.983607	0.840059	0.923251	0.754786	0.985075	0.95122	0.933868	0.937304	0.891386	0.861179	0.872483	0.641715	0.907407	0.962099	0.666234	0.967213	0.933333	0.95935	0.87578	0.981043	0.967684	0.657388	0.935652	0.952381	0.77598	0.951493	0.970732	0.957346	0.954198	0.879499	0.935897	0.771887	0.938294	0.977401	0.887132	0.928643
39	0.976667	0.985714	0.982143	0.932922	0.667542	0.948214	1	0.918984	0.966942	0.901925	0.990385	0.975089	1	0.991803	0.844242	0.923251	0.761414	0.9801	0.963415	0.935872	0.952978	0.906367	0.862408	0.885906	0.649903	0.907407	0.965015	0.667099	0.97541	0.964103	0.95122	0.876671	0.981043	0.965889	0.657816	0.937391	0.952381	0.798978	0.951493	0.97561	0.957346	0.946565	0.874804	0.948718	0.777435	0.920145	0.977401	0.88785	0.933668
40	0.973333	0.97619	0.982143	0.932197	0.669839	0.955357	1	0.916566	0.966942	0.893676	0.980769	0.978648	0.992188	0.991803	0.842274	0.927765	0.767305	0.985075	0.963415	0.925852	0.924765	0.895131	0.859951	0.881432	0.645224	0.917508	0.96793	0.664504	0.983607	0.953846	0.95935	0.867582	0.985782	0.965889	0.658672	0.932174	0.957672	0.781942	0.947761	0.980488	0.962085	0.946565	0.885759	0.955128	0.770654	0.92922	0.977401	0.894321	0.933668
41	0.966667	0.980952	0.982143	0.931109	0.671152	0.951786	1	0.926239	0.972452	0.894592	0.990385	0.978648	0.992188	0.991803	0.843258	0.925508	0.757732	0.99005	0.963415	0.937876	0.943574	0.895131	0.866093	0.876957	0.650682	0.905724	0.96793	0.664287	0.983607	0.948718	0.95935	0.871324	0.990521	0.974865	0.661242	0.926957	0.952381	0.794719	0.966418	0.985366	0.957346	0.938931	0.879499	0.948718	0.776202	0.92559	0.971751	0.894321	0.937688
42	0.98	0.985714	0.982143	0.93256	0.664916	0.955357	0.991935	0.920193	0.972452	0.891842	0.990385	0.975089	0.984375	0.991803	0.846457	0.923251	0.762887	0.985075	0.957317	0.92986	0.946708	0.904494	0.864865	0.879195	0.643275	0.902357	0.96793	0.665585	0.983607	0.948718	0.95122	0.870077	0.985782	0.969479	0.660385	0.94087	0.94709	0.787905	0.958955	0.97561	0.966825	0.946565	0.885759	0.955128	0.772503	0.92922	0.971751	0.893602	0.935678
43	0.973333	0.990476	0.982143	0.928934	0.669839	0.953571	1	0.917775	0.969697	0.899175	0.990385	0.97153	0.992188	0.991803	0.84498	0.930023	0.777614	0.99005	0.945122	0.927856	0.949843	0.895131	0.86855	0.876957	0.653021	0.910774	0.973761	0.668397	0.967213	0.958974	0.95935	0.873106	0.981043	0.97307	0.66167	0.93913	0.941799	0.796422	0.955224	0.985366	0.962085	0.946565	0.879499	0.948718	0.772503	0.923775	0.983051	0.891445	0.927638
44	0.976667	0.980952	0.982143	0.931835	0.666885	0.960714	1	0.923821	0.969697	0.890926	0.990385	0.967972	1	0.991803	0.847195	0.939052	0.768041	0.985075	0.957317	0.935872	0.946708	0.893258	0.869779	0.892617	0.655361	0.914141	0.965015	0.660394	0.97541	0.958974	0.95935	0.876136	0.976303	0.971275	0.658244	0.930435	0.952381	0.783646	0.951493	0.980488	0.971564	0.954198	0.890454	0.948718	0.782984	0.927405	0.977401	0.884256	0.932663
45	0.983333	0.980952	0.973214	0.932197	0.669511	0.951786	0.991935	0.921403	0.969697	0.897342	0.990385	0.975089	1	0.991803	0.846703	0.945824	0.774669	0.985075	0.95122	0.931864	0.946708	0.906367	0.866093	0.89038	0.654971	0.920875	0.96793	0.67294	0.983607	0.958974	0.95935	0.870077	0.981043	0.97307	0.66167	0.937391	0.952381	0.791312	0.962687	0.985366	0.962085	0.946565	0.881064	0.948718	0.779285	0.927405	0.983051	0.892164	0.929648
46	0.97	0.97619	0.991071	0.933285	0.660978	0.953571	0.991935	0.926239	0.975207	0.894592	0.990385	0.97153	1	0.983607	0.845965	0.930023	0.765096	0.985075	0.957317	0.927856	0.949843	0.900749	0.869779	0.879195	0.654191	0.907407	0.965015	0.661259	0.97541	0.953846	0.95935	0.874176	0.985782	0.965889	0.655246	0.926957	0.957672	0.79046	0.955224	0.985366	0.962085	0.931298	0.884194	0.955128	0.772503	0.916515	0.977401	0.885694	0.926633
47	0.976667	0.985714	0.982143	0.93256	0.674434	0.951786	1	0.920193	0.969697	0.890926	0.990385	0.978648	1	0.991803	0.846211	0.943567	0.770987	0.985075	0.957317	0.937876	0.952978	0.893258	0.861179	0.879195	0.653411	0.912458	0.973761	0.661692	0.97541	0.958974	0.95122	0.873998	0.981043	0.974865	0.656103	0.930435	0.957672	0.798126	0.966418	0.980488	0.962085	0.938931	0.881064	0.955128	0.773736	0.92196	0.977401	0.882099	0.930653
48	0.98	0.980952	0.982143	0.934373	0.668855	0.953571	1	0.923821	0.972452	0.899175	0.990385	0.978648	1	0.983607	0.843504	0.939052	0.768041	0.985075	0.95122	0.937876	0.962382	0.900749	0.872236	0.879195	0.645614	0.909091	0.965015	0.658663	0.967213	0.958974	0.97561	0.872572	0.981043	0.964093	0.656959	0.932174	0.962963	0.805792	0.962687	0.985366	0.957346	0.938931	0.879499	0.955128	0.778668	0.92922	0.977401	0.895758	0.928643
49	0.973333	0.980952	0.982143	0.932922	0.664588	0.957143	1	0.911729	0.969697	0.905591	0.990385	0.975089	1	1	0.845226	0.93228	0.761414	0.985075	0.963415	0.935872	0.952978	0.897004	0.867322	0.881432	0.649513	0.917508	0.973761	0.664287	0.97541	0.953846	0.97561	0.872572	0.981043	0.974865	0.663383	0.932174	0.957672	0.792164	0.966418	0.985366	0.962085	0.946565	0.888889	0.942308	0.77127	0.92559	0.977401	0.885694	0.930653
50	0.973333	0.985714	0.982143	0.934373	0.670167	0.948214	0.991935	0.917775	0.969697	0.891842	0.990385	0.97153	0.984375	1	0.845719	0.923251	0.764359	0.985075	0.963415	0.937876	0.943574	0.893258	0.862408	0.885906	0.65614	0.909091	0.96793	0.659961	0.959016	0.953846	0.97561	0.874354	0.985782	0.971275	0.662955	0.93913	0.94709	0.798126	0.958955	0.980488	0.962085	0.931298	0.885759	0.955128	0.779901	0.931034	0.977401	0.891445	0.933668
51	0.973333	0.985714	0.982143	0.931472	0.674762	0.955357	0.991935	0.917775	0.972452	0.898258	0.990385	0.978648	0.984375	1	0.846211	0.934537	0.760677	0.985075	0.963415	0.935872	0.952978	0.891386	0.859951	0.879195	0.660039	0.909091	0.970845	0.656933	0.967213	0.964103	0.96748	0.873463	0.981043	0.967684	0.656959	0.926957	0.957672	0.795571	0.955224	0.980488	0.962085	0.931298	0.881064	0.955128	0.776819	0.931034	0.983051	0.893602	0.926633
52	0.97	0.980952	0.982143	0.932197	0.670167	0.955357	1	0.916566	0.975207	0.896425	0.980769	0.975089	0.992188	1	0.847195	0.93228	0.765096	0.985075	0.957317	0.943888	0.949843	0.891386	0.862408	0.879195	0.650682	0.924242	0.970845	0.661475	0.967213	0.964103	0.95935	0.875067	0.985782	0.967684	0.656103	0.937391	0.957672	0.789608	0.973881	0.985366	0.971564	0.938931	0.881064	0.967949	0.78545	0.934664	0.983051	0.889288	0.921608
53	0.966667	0.985714	0.991071	0.936186	0.670167	0.9625	0.991935	0.916566	0.975207	0.891842	0.990385	0.975089	0.984375	1	0.848671	0.927765	0.76215	0.985075	0.963415	0.937876	0.946708	0.889513	0.862408	0.885906	0.660819	0.917508	0.96793	0.661908	0.97541	0.948718	0.96748	0.873819	0.976303	0.962298	0.665953	0.932174	0.94709	0.793015	0.966418	0.985366	0.966825	0.946565	0.885759	0.948718	0.778668	0.92559	0.977401	0.886413	0.931658
54	0.976667	0.985714	0.982143	0.931835	0.674434	0.9625	1	0.912938	0.969697	0.899175	0.990385	0.982206	0.992188	1	0.847687	0.934537	0.764359	0.985075	0.963415	0.933868	0.959248	0.893258	0.866093	0.892617	0.65692	0.914141	0.965015	0.661692	0.983607	0.953846	0.95122	0.875245	0.976303	0.967684	0.668094	0.933913	0.957672	0.801533	0.958955	0.97561	0.971564	0.946565	0.888889	0.948718	0.790999	0.936479	0.977401	0.889288	0.927638
55	0.976667	0.980952	0.991071	0.932197	0.673449	0.958929	1	0.922612	0.972452	0.894592	0.980769	0.975089	1	0.991803	0.848671	0.939052	0.773932	0.985075	0.963415	0.93988	0.956113	0.897004	0.871007	0.888143	0.65848	0.917508	0.970845	0.657149	0.97541	0.964103	0.96748	0.871859	0.976303	0.971275	0.67152	0.937391	0.962963	0.797274	0.958955	0.985366	0.962085	0.946565	0.893584	0.961538	0.779901	0.932849	0.977401	0.885694	0.927638
56	0.976667	0.985714	0.982143	0.930022	0.675747	0.957143	1	0.92503	0.972452	0.893676	0.990385	0.975089	1	1	0.849902	0.943567	0.762887	0.9801	0.957317	0.935872	0.952978	0.889513	0.874693	0.885906	0.65575	0.912458	0.979592	0.655202	0.983607	0.953846	0.96748	0.875423	0.981043	0.971275	0.667238	0.94087	0.962963	0.792164	0.970149	0.985366	0.966825	0.938931	0.893584	0.948718	0.776819	0.934664	0.977401	0.886413	0.930653
57	0.976667	0.980952	0.982143	0.933285	0.687562	0.953571	1	0.915357	0.975207	0.892759	0.990385	0.978648	1	1	0.845472	0.945824	0.768778	0.985075	0.969512	0.935872	0.952978	0.904494	0.864865	0.883669	0.667446	0.909091	0.976676	0.668397	0.983607	0.958974	0.96748	0.871859	0.985782	0.971275	0.683084	0.93913	0.957672	0.798978	0.970149	0.980488	0.962085	0.938931	0.896714	0.955128	0.788533	0.940109	0.971751	0.884975	0.927638
58	0.976667	0.980952	0.982143	0.927484	0.682967	0.953571	1	0.921403	0.975207	0.895509	0.990385	0.975089	1	0.983607	0.847441	0.941309	0.773932	0.985075	0.963415	0.941884	0.962382	0.897004	0.864865	0.879195	0.667446	0.914141	0.976676	0.666234	0.97541	0.969231	0.97561	0.874889	0.981043	0.971275	0.687366	0.942609	0.968254	0.796422	0.966418	0.990244	0.966825	0.938931	0.892019	0.961538	0.789149	0.938294	0.977401	0.897196	0.932663
59	0.976667	0.990476	0.973214	0.933285	0.68789	0.955357	1	0.917775	0.966942	0.890926	0.990385	0.978648	1	0.983607	0.850886	0.943567	0.768041	0.9801	0.969512	0.92986	0.956113	0.904494	0.863636	0.87472	0.667057	0.910774	0.979592	0.669695	0.983607	0.974359	0.97561	0.872215	0.985782	0.971275	0.697216	0.93913	0.968254	0.787905	0.966418	0.97561	0.962085	0.954198	0.892019	0.948718	0.792232	0.92922	0.977401	0.890007	0.935678
60	0.983333	0.97619	0.982143	0.930747	0.689859	0.958929	0.991935	0.914148	0.977961	0.894592	0.990385	0.978648	1	0.991803	0.842274	0.945824	0.776878	0.985075	0.969512	0.945892	0.971787	0.91573	0.878378	0.881432	0.670955	0.912458	0.959184	0.662557	0.97541	0.958974	0.96748	0.873998	0.971564	0.974865	0.713919	0.944348	0.973545	0.800681	0.970149	0.985366	0.966825	0.954198	0.915493	0.955128	0.795314	0.938294	0.971751	0.892164	0.928643
61	0.976667	0.980952	0.982143	0.930384	0.690843	0.957143	1	0.921403	0.977961	0.909258	0.990385	0.975089	1	0.991803	0.845472	0.934537	0.789396	0.99005	0.969512	0.93988	0.965517	0.913858	0.874693	0.883669	0.670565	0.915825	0.976676	0.664936	0.983607	0.974359	0.95935	0.875601	0.981043	0.980251	0.711777	0.93913	0.973545	0.789608	0.958955	0.980488	0.966825	0.946565	0.907668	0.948718	0.790382	0.940109	0.977401	0.892883	0.935678
62	0.976667	0.971429	0.982143	0.932922	0.696095	0.951786	1	0.921403	0.977961	0.900092	0.990385	0.975089	1	0.983607	0.847933	0.941309	0.777614	0.985075	0.963415	0.935872	0.965517	0.911985	0.873464	0.883669	0.665107	0.914141	0.956268	0.665801	0.991803	0.974359	0.97561	0.873285	0.976303	0.978456	0.709208	0.942609	0.973545	0.792164	0.966418	0.990244	0.976303	0.954198	0.912363	0.942308	0.794698	0.949183	0.977401	0.885694	0.926633
63	0.976667	0.97619	0.991071	0.930747	0.690187	0.960714	1	0.926239	0.969697	0.899175	0.990385	0.978648	1	0.983607	0.848425	0.939052	0.783505	0.995025	0.969512	0.943888	0.968652	0.900749	0.874693	0.885906	0.670175	0.910774	0.956268	0.665152	0.983607	0.974359	0.97561	0.872928	0.976303	0.974865	0.711349	0.942609	0.978836	0.792164	0.947761	0.985366	0.966825	0.946565	0.907668	0.948718	0.794081	0.940109	0.977401	0.885694	0.927638
64	0.98	0.97619	0.982143	0.930747	0.692156	0.958929	0.991935	0.918984	0.975207	0.894592	0.990385	0.978648	1	1	0.849656	0.941309	0.779087	0.985075	0.963415	0.93988	0.959248	0.923221	0.87715	0.879195	0.672904	0.912458	0.965015	0.67467	0.967213	0.964103	0.96748	0.87471	0.971564	0.965889	0.71349	0.947826	0.962963	0.79983	0.962687	0.985366	0.966825	0.954198	0.918623	0.942308	0.796547	0.92922	0.977401	0.890726	0.931658
65	0.98	0.97619	0.982143	0.935098	0.701017	0.955357	1	0.92503	0.966942	0.901008	0.980769	0.978648	0.984375	0.983607	0.846949	0.950339	0.774669	0.985075	0.963415	0.941884	0.968652	0.923221	0.871007	0.89038	0.664717	0.914141	0.973761	0.671642	0.967213	0.974359	0.96748	0.874532	0.990521	0.974865	0.713062	0.949565	0.984127	0.801533	0.966418	0.970732	0.957346	0.946565	0.924883	0.955128	0.807028	0.936479	0.971751	0.889288	0.930653
66	0.973333	0.985714	0.982143	0.931835	0.699705	0.958929	1	0.923821	0.977961	0.899175	0.990385	0.978648	1	0.991803	0.853839	0.93228	0.773196	0.985075	0.969512	0.935872	0.965517	0.913858	0.86855	0.892617	0.668616	0.912458	0.976676	0.667099	0.97541	0.964103	0.96748	0.873998	0.976303	0.97307	0.71863	0.953043	0.973545	0.798978	0.958955	0.980488	0.971564	0.946565	0.915493	0.942308	0.810727	0.938294	0.977401	0.892164	0.929648
67	0.98	0.97619	0.982143	0.936911	0.709879	0.958929	1	0.92503	0.975207	0.896425	0.990385	0.97153	1	1	0.850886	0.950339	0.787187	0.985075	0.963415	0.93988	0.962382	0.911985	0.87715	0.892617	0.672125	0.914141	0.973761	0.66472	0.983607	0.974359	0.95935	0.874354	0.976303	0.971275	0.72848	0.954783	0.978836	0.807496	0.970149	0.970732	0.966825	0.946565	0.918623	0.955128	0.81381	0.940109	0.977401	0.890726	0.922613
68	0.966667	0.97619	0.982143	0.93256	0.701346	0.958929	1	0.926239	0.977961	0.899175	0.980769	0.975089	0.992188	0.991803	0.849163	0.941309	0.775405	0.995025	0.969512	0.943888	0.956113	0.91573	0.869779	0.894855	0.681092	0.905724	0.973761	0.672074	0.97541	0.969231	0.96748	0.875245	0.966825	0.976661	0.724625	0.953043	0.957672	0.806644	0.966418	0.980488	0.966825	0.938931	0.920188	0.955128	0.808261	0.936479	0.966102	0.888569	0.926633
69	0.98	0.985714	0.991071	0.936548	0.694454	0.964286	1	0.937122	0.972452	0.893676	0.980769	0.978648	0.992188	0.991803	0.850148	0.945824	0.786451	1	0.969512	0.935872	0.959248	0.923221	0.871007	0.899329	0.670565	0.909091	0.988338	0.676184	0.983607	0.969231	0.97561	0.87774	0.981043	0.971275	0.734047	0.961739	0.968254	0.81431	0.962687	0.985366	0.981043	0.954198	0.926448	0.961538	0.805795	0.947368	0.977401	0.897915	0.931658
70	0.976667	0.985714	0.991071	0.936186	0.697079	0.973214	1	0.94075	0.975207	0.887259	0.990385	0.975089	1	0.991803	0.844242	0.948081	0.775405	0.995025	0.97561	0.93988	0.946708	0.934457	0.873464	0.897092	0.669006	0.910774	0.979592	0.673805	1	0.969231	0.98374	0.873998	0.981043	0.971275	0.731049	0.96	0.968254	0.809199	0.966418	0.97561	0.971564	0.946565	0.928013	0.961538	0.809494	0.956443	0.971751	0.895758	0.935678
71	0.98	0.990476	0.982143	0.936911	0.69511	0.964286	1	0.946796	0.972452	0.891842	0.980769	0.975089	1	0.991803	0.849163	0.952596	0.774669	1	0.969512	0.941884	0.962382	0.938202	0.864865	0.892617	0.663938	0.910774	0.985423	0.673805	0.991803	0.974359	0.97561	0.875245	0.985782	0.97307	0.726767	0.965217	0.968254	0.815162	0.970149	0.980488	0.971564	0.954198	0.928013	0.961538	0.807028	0.949183	0.960452	0.896477	0.933668
72	0.976667	0.985714	0.991071	0.935098	0.690515	0.9625	1	0.943168	0.975207	0.894592	0.980769	0.989324	0.992188	0.983607	0.85187	0.941309	0.78866	1	0.97561	0.943888	0.968652	0.926966	0.86855	0.90604	0.665497	0.919192	0.979592	0.667965	0.991803	0.974359	0.97561	0.876493	0.985782	0.974865	0.733191	0.961739	0.978836	0.806644	0.970149	0.980488	0.971564	0.954198	0.928013	0.955128	0.808261	0.947368	0.971751	0.90151	0.928643
73	0.98	0.990476	0.991071	0.932922	0.690515	0.967857	1	0.943168	0.966942	0.891842	0.980769	0.975089	1	0.97541	0.849163	0.950339	0.782032	1	0.97561	0.937876	0.959248	0.941948	0.879607	0.901566	0.672515	0.927609	0.976676	0.675103	0.991803	0.974359	0.98374	0.873285	0.995261	0.971275	0.721627	0.963478	0.973545	0.816014	0.966418	0.97561	0.971564	0.969466	0.931142	0.961538	0.802713	0.947368	0.977401	0.897915	0.934673
74	0.98	0.985714	0.991071	0.936186	0.693469	0.969643	1	0.941959	0.980716	0.890926	0.980769	0.982206	0.992188	0.991803	0.850394	0.943567	0.792342	1	0.97561	0.93988	0.965517	0.926966	0.884521	0.897092	0.674464	0.922559	0.982507	0.669479	1	0.964103	0.97561	0.877027	0.985782	0.97307	0.729764	0.96	0.962963	0.811755	0.973881	0.985366	0.971564	0.954198	0.924883	0.961538	0.812577	0.945554	0.971751	0.897915	0.929648
75	0.976667	0.985714	0.991071	0.936911	0.694782	0.971429	1	0.944377	0.972452	0.896425	0.980769	0.982206	1	0.97541	0.849163	0.941309	0.779823	0.995025	0.969512	0.947896	0.965517	0.930712	0.87715	0.903803	0.669786	0.919192	0.985423	0.675319	1	0.974359	0.96748	0.873819	0.985782	0.971275	0.72848	0.958261	0.978836	0.813458	0.970149	0.980488	0.971564	0.961832	0.932707	0.961538	0.812577	0.943739	0.966102	0.900791	0.931658
76	0.973333	0.985714	0.991071	0.936911	0.699048	0.964286	1	0.938331	0.972452	0.890926	0.980769	0.985765	1	0.983607	0.843996	0.952596	0.787187	1	0.97561	0.943888	0.968652	0.932584	0.878378	0.901566	0.673294	0.914141	0.985423	0.676184	1	0.974359	0.97561	0.873998	0.985782	0.97307	0.72848	0.965217	0.962963	0.815162	0.970149	0.97561	0.976303	0.969466	0.931142	0.961538	0.811344	0.945554	0.966102	0.892883	0.934673
77	0.976667	0.985714	0.991071	0.93401	0.703643	0.969643	0.991935	0.944377	0.969697	0.894592	0.980769	0.978648	0.992188	0.983607	0.850394	0.952596	0.78866	1	0.969512	0.93988	0.962382	0.93633	0.87715	0.901566	0.672515	0.927609	0.982507	0.665152	0.983607	0.979487	0.98374	0.873463	0.985782	0.976661	0.73576	0.96	0.973545	0.812606	0.966418	0.985366	0.971564	0.954198	0.923318	0.974359	0.804562	0.952813	0.971751	0.891445	0.928643
78	0.986667	0.985714	0.991071	0.936186	0.698064	0.967857	1	0.943168	0.972452	0.890926	0.980769	0.978648	0.984375	1	0.849163	0.941309	0.793814	1	0.97561	0.941884	0.949843	0.928839	0.872236	0.89038	0.676803	0.915825	0.988338	0.667316	0.991803	0.974359	0.99187	0.875601	0.990521	0.971275	0.729336	0.96	0.968254	0.818569	0.970149	0.97561	0.971564	0.961832	0.926448	0.955128	0.807645	0.943739	0.966102	0.892164	0.931658
79	0.973333	0.990476	0.991071	0.936911	0.699705	0.967857	1	0.94075	0.977961	0.889093	0.980769	0.985765	1	0.983607	0.848917	0.957111	0.785714	1	0.97561	0.941884	0.959248	0.934457	0.869779	0.89038	0.672904	0.914141	0.994169	0.67467	1	0.969231	0.97561	0.876136	0.985782	0.965889	0.729764	0.965217	0.973545	0.80494	0.973881	0.970732	0.971564	0.977099	0.923318	0.967949	0.810111	0.956443	0.971751	0.891445	0.936683
80	0.98	0.990476	0.991071	0.936548	0.70233	0.969643	1	0.939541	0.966942	0.893676	0.980769	0.982206	1	0.983607	0.847933	0.950339	0.785714	1	0.969512	0.941884	0.959248	0.938202	0.878378	0.903803	0.676023	0.925926	0.976676	0.665801	0.991803	0.989744	0.97561	0.876136	0.985782	0.978456	0.725482	0.973913	0.973545	0.810903	0.973881	0.985366	0.966825	0.969466	0.932707	0.967949	0.810111	0.947368	0.966102	0.896477	0.919598
81	0.976667	0.985714	0.991071	0.934373	0.69872	0.975	1	0.941959	0.969697	0.891842	0.980769	0.985765	1	0.97541	0.851378	0.943567	0.793814	1	0.969512	0.945892	0.956113	0.925094	0.872236	0.903803	0.677583	0.915825	0.985423	0.667099	0.983607	0.969231	0.96748	0.87471	0.971564	0.976661	0.731049	0.961739	0.978836	0.818569	0.970149	0.985366	0.971564	0.954198	0.929577	0.961538	0.809494	0.950998	0.983051	0.898634	0.934673
82	0.976667	0.995238	0.991071	0.939449	0.706925	0.969643	1	0.94075	0.972452	0.902841	0.980769	0.982206	0.992188	0.983607	0.852608	0.952596	0.794551	1	0.97561	0.941884	0.968652	0.930712	0.875921	0.894855	0.677583	0.927609	0.982507	0.674021	0.991803	0.974359	0.97561	0.873641	0.976303	0.978456	0.728908	0.968696	0.973545	0.821976	0.970149	0.980488	0.971564	0.961832	0.921753	0.974359	0.814427	0.952813	0.966102	0.89504	0.928643
83	0.983333	0.990476	0.991071	0.937999	0.706597	0.973214	1	0.949214	0.966942	0.896425	0.980769	0.982206	0.984375	0.983607	0.850394	0.936795	0.798969	1	0.969512	0.947896	0.956113	0.917603	0.86855	0.888143	0.683041	0.920875	0.982507	0.674886	1	0.974359	0.97561	0.874176	0.990521	0.971275	0.730193	0.961739	0.978836	0.824532	0.977612	0.980488	0.976303	0.969466	0.935837	0.961538	0.813194	0.945554	0.977401	0.897196	0.930653
84	0.98	0.990476	0.991071	0.940174	0.700033	0.964286	1	0.945586	0.966942	0.885426	1	0.982206	0.992188	0.983607	0.852854	0.957111	0.803387	1	0.97561	0.93988	0.943574	0.93633	0.884521	0.894855	0.674464	0.920875	0.991254	0.671425	1	0.974359	0.98374	0.873998	0.981043	0.978456	0.730193	0.963478	0.973545	0.819421	0.973881	0.985366	0.966825	0.961832	0.934272	0.974359	0.81381	0.952813	0.954802	0.895758	0.923618
85	0.976667	0.985714	0.991071	0.940174	0.70594	0.967857	1	0.943168	0.972452	0.894592	1	0.982206	0.984375	0.983607	0.850148	0.950339	0.785714	1	0.969512	0.945892	0.965517	0.93633	0.874693	0.901566	0.682261	0.920875	0.991254	0.672723	1	0.974359	0.98374	0.874532	0.995261	0.978456	0.724625	0.96	0.984127	0.819421	0.981343	0.97561	0.962085	0.977099	0.935837	0.980769	0.814427	0.941924	0.983051	0.896477	0.928643
86	0.983333	0.985714	0.991071	0.937999	0.704956	0.969643	1	0.946796	0.969697	0.896425	0.980769	0.978648	0.992188	0.97541	0.851378	0.948081	0.793078	1	0.969512	0.937876	0.959248	0.934457	0.872236	0.899329	0.678752	0.915825	0.991254	0.672507	1	0.979487	0.97561	0.874532	0.990521	0.978456	0.735332	0.961739	0.984127	0.819421	0.966418	0.980488	0.966825	0.977099	0.931142	0.967949	0.813194	0.949183	0.971751	0.890726	0.929648
87	0.983333	0.995238	0.991071	0.937273	0.708894	0.973214	1	0.937122	0.969697	0.88451	0.980769	0.985765	0.992188	0.97541	0.851132	0.948081	0.796024	1	0.97561	0.93988	0.962382	0.938202	0.872236	0.901566	0.681871	0.909091	0.982507	0.67294	1	0.974359	0.97561	0.874532	0.976303	0.987433	0.737045	0.965217	0.968254	0.824532	0.970149	0.985366	0.971564	0.977099	0.934272	0.961538	0.818126	0.949183	0.966102	0.897196	0.931658
88	0.98	0.985714	0.991071	0.934735	0.706925	0.967857	1	0.938331	0.972452	0.896425	0.990385	0.982206	0.976562	0.991803	0.852116	0.954853	0.796024	1	0.97561	0.943888	0.962382	0.928839	0.87715	0.90604	0.675244	0.912458	0.991254	0.671209	1	0.974359	0.97561	0.876136	0.985782	0.97307	0.742612	0.965217	0.973545	0.817717	0.966418	0.985366	0.971564	0.977099	0.928013	0.967949	0.814427	0.940109	0.966102	0.898634	0.931658
89	0.98	0.985714	0.991071	0.938361	0.702987	0.967857	0.991935	0.946796	0.972452	0.890926	0.980769	0.985765	0.992188	0.983607	0.849656	0.954853	0.794551	1	0.969512	0.941884	0.959248	0.93633	0.874693	0.903803	0.682651	0.919192	0.985423	0.669695	0.991803	0.969231	0.97561	0.87578	0.985782	0.969479	0.737901	0.958261	0.968254	0.82368	0.962687	0.985366	0.962085	0.969466	0.931142	0.961538	0.81566	0.947368	0.971751	0.89504	0.928643
90	0.98	0.985714	0.991071	0.937273	0.701017	0.971429	1	0.945586	0.972452	0.894592	0.980769	0.978648	0.992188	0.967213	0.846949	0.948081	0.793814	1	0.97561	0.943888	0.943574	0.926966	0.86855	0.892617	0.680702	0.912458	0.988338	0.668397	1	0.974359	0.97561	0.871681	0.981043	0.982047	0.734047	0.96	0.968254	0.822828	0.966418	0.97561	0.966825	0.969466	0.935837	0.955128	0.807028	0.943739	0.977401	0.89504	0.930653
91	0.98	0.980952	0.991071	0.935823	0.701346	0.966071	1	0.945586	0.966942	0.890009	0.990385	0.985765	0.992188	0.983607	0.851378	0.950339	0.791605	1	0.969512	0.93988	0.965517	0.932584	0.875921	0.894855	0.68577	0.915825	0.982507	0.66472	0.991803	0.979487	0.98374	0.873819	0.981043	0.97307	0.729764	0.963478	0.973545	0.821976	0.981343	0.985366	0.971564	0.977099	0.932707	0.967949	0.816893	0.947368	0.971751	0.895758	0.925628
92	0.98	0.990476	0.991071	0.935823	0.702987	0.966071	1	0.941959	0.972452	0.898258	0.980769	0.982206	0.992188	0.983607	0.847441	0.945824	0.797496	1	0.969512	0.943888	0.965517	0.941948	0.875921	0.899329	0.68499	0.915825	0.982507	0.67705	1	0.974359	0.97561	0.877205	0.985782	0.974865	0.730193	0.96	0.973545	0.825383	0.977612	0.985366	0.966825	0.969466	0.928013	0.974359	0.81381	0.945554	0.966102	0.89504	0.932663
93	0.98	0.985714	0.991071	0.93546	0.704628	0.967857	1	0.946796	0.975207	0.893676	1	0.985765	0.992188	0.983607	0.85187	0.950339	0.796024	1	0.97561	0.937876	0.962382	0.925094	0.879607	0.903803	0.679922	0.910774	0.988338	0.666667	1	0.974359	0.98374	0.870611	0.990521	0.974865	0.732334	0.961739	0.973545	0.821124	0.973881	0.97561	0.971564	0.977099	0.928013	0.967949	0.818126	0.943739	0.966102	0.897915	0.924623
94	0.973333	0.990476	0.991071	0.938724	0.703971	0.958929	1	0.944377	0.972452	0.894592	0.971154	0.985765	0.992188	0.983607	0.852362	0.945824	0.795287	1	0.97561	0.93988	0.965517	0.932584	0.87715	0.899329	0.677583	0.914141	0.982507	0.670777	1	0.974359	0.99187	0.871859	0.985782	0.978456	0.722912	0.96	0.978836	0.827939	0.973881	0.980488	0.966825	0.961832	0.934272	0.967949	0.814427	0.952813	0.971751	0.898634	0.926633
95	0.98	0.985714	0.991071	0.937273	0.699048	0.958929	1	0.945586	0.966942	0.892759	0.990385	0.975089	0.992188	0.983607	0.85064	0.950339	0.782769	1	0.97561	0.945892	0.962382	0.932584	0.87715	0.901566	0.68577	0.920875	0.985423	0.66883	0.991803	0.984615	0.98374	0.875423	0.981043	0.974865	0.729764	0.965217	0.973545	0.82879	0.973881	0.980488	0.971564	0.984733	0.935837	0.961538	0.819975	0.949183	0.977401	0.896477	0.929648
96	0.983333	0.985714	0.991071	0.937999	0.703315	0.967857	1	0.944377	0.972452	0.890926	0.980769	0.978648	0.992188	0.983607	0.847441	0.945824	0.793814	1	0.97561	0.941884	0.971787	0.938202	0.874693	0.894855	0.68577	0.919192	0.988338	0.669479	0.983607	0.974359	0.96748	0.872394	0.981043	0.971275	0.733619	0.96	0.968254	0.825383	0.977612	0.985366	0.976303	0.992366	0.931142	0.967949	0.816276	0.943739	0.977401	0.892883	0.926633
97	0.976667	0.985714	0.991071	0.936911	0.703315	0.966071	1	0.946796	0.966942	0.889093	0.980769	0.982206	0.992188	0.983607	0.850394	0.948081	0.798233	1	0.97561	0.941884	0.959248	0.926966	0.873464	0.90604	0.672515	0.919192	0.982507	0.67705	1	0.969231	0.98374	0.873641	0.985782	0.971275	0.735332	0.965217	0.94709	0.815162	0.970149	0.985366	0.971564	0.961832	0.934272	0.967949	0.813194	0.940109	0.971751	0.890007	0.926633
98	0.976667	0.990476	0.991071	0.936548	0.69872	0.969643	1	0.944377	0.966942	0.886343	0.971154	0.978648	0.992188	0.97541	0.852116	0.945824	0.790133	1	0.97561	0.951904	0.959248	0.938202	0.871007	0.899329	0.675244	0.909091	0.988338	0.672291	0.991803	0.974359	0.98374	0.873463	0.985782	0.969479	0.731049	0.975652	0.973545	0.820273	0.981343	0.985366	0.966825	0.969466	0.928013	0.967949	0.807028	0.945554	0.966102	0.902948	0.928643
99	0.986667	0.985714	0.991071	0.933285	0.704628	0.9625	1	0.944377	0.975207	0.887259	0.980769	0.985765	1	0.983607	0.850886	0.954853	0.793814	1	0.97561	0.943888	0.971787	0.938202	0.875921	0.899329	0.681481	0.920875	0.988338	0.670128	1	0.964103	0.98374	0.874354	0.985782	0.983842	0.736617	0.958261	0.984127	0.818569	0.977612	0.985366	0.966825	0.984733	0.934272	0.961538	0.813194	0.950998	0.971751	0.888569	0.923618
100	0.983333	0.980952	0.991071	0.939086	0.701674	0.964286	1	0.943168	0.969697	0.890926	0.980769	0.982206	0.992188	0.967213	0.848917	0.959368	0.794551	1	0.969512	0.945892	0.962382	0.938202	0.878378	0.903803	0.681481	0.919192	0.985423	0.669046	1	0.979487	0.97561	0.874532	0.985782	0.976661	0.729764	0.965217	0.978836	0.821124	0.977612	0.985366	0.966825	0.969466	0.929577	0.967949	0.813194	0.943739	0.966102	0.891445	0.928643
101	0.98	0.985714	0.991071	0.937999	0.704299	0.966071	1	0.946796	0.969697	0.892759	0.971154	0.978648	0.984375	0.983607	0.851378	0.952596	0.793814	0.995025	0.97561	0.941884	0.965517	0.928839	0.871007	0.892617	0.689279	0.914141	0.979592	0.674454	0.991803	0.964103	0.97561	0.87471	0.985782	0.974865	0.725054	0.968696	0.968254	0.820273	0.970149	0.985366	0.966825	0.977099	0.942097	0.967949	0.816893	0.945554	0.977401	0.891445	0.925628
102	0.98	0.980952	0.991071	0.937999	0.707253	0.966071	0.991935	0.948005	0.972452	0.889093	0.971154	0.978648	0.992188	0.97541	0.848179	0.952596	0.787923	0.995025	0.969512	0.943888	0.962382	0.928839	0.869779	0.894855	0.680702	0.919192	0.985423	0.673156	1	0.969231	0.98374	0.873998	0.981043	0.97307	0.733619	0.966957	0.968254	0.826235	0.966418	0.985366	0.966825	0.961832	0.937402	0.967949	0.81566	0.938294	0.977401	0.898634	0.927638
103	0.98	0.985714	0.991071	0.936186	0.706925	0.971429	1	0.946796	0.972452	0.890926	0.980769	0.985765	0.992188	0.983607	0.849409	0.952596	0.800442	1	0.969512	0.93988	0.962382	0.941948	0.874693	0.897092	0.677583	0.912458	0.982507	0.675319	1	0.979487	0.99187	0.874889	0.985782	0.976661	0.730621	0.965217	0.984127	0.821124	0.966418	0.980488	0.962085	0.977099	0.931142	0.961538	0.816276	0.947368	0.971751	0.894321	0.920603
104	0.976667	0.990476	0.991071	0.937273	0.704956	0.960714	1	0.95526	0.969697	0.890926	0.980769	0.985765	0.992188	0.97541	0.85187	0.950339	0.798969	0.995025	0.97561	0.93988	0.959248	0.934457	0.873464	0.885906	0.687719	0.917508	0.985423	0.669262	1	0.969231	0.98374	0.873641	0.985782	0.976661	0.731906	0.96	0.973545	0.816014	0.966418	0.980488	0.962085	0.969466	0.926448	0.961538	0.805179	0.945554	0.971751	0.899353	0.930653
105	0.976667	0.980952	0.991071	0.936186	0.707909	0.975	1	0.948005	0.972452	0.886343	0.971154	0.978648	0.984375	0.97541	0.847687	0.959368	0.79676	0.995025	0.97561	0.947896	0.959248	0.93633	0.874693	0.90604	0.684211	0.920875	0.985423	0.666667	0.991803	0.979487	0.99187	0.874354	0.985782	0.974865	0.73576	0.966957	0.978836	0.827939	0.958955	0.980488	0.971564	0.977099	0.938967	0.961538	0.81566	0.947368	0.977401	0.891445	0.927638
106	0.98	0.985714	0.991071	0.936186	0.705284	0.969643	1	0.944377	0.966942	0.891842	0.990385	0.978648	1	0.983607	0.851132	0.948081	0.794551	0.99005	0.97561	0.947896	0.952978	0.934457	0.874693	0.892617	0.684211	0.924242	0.976676	0.672723	0.991803	0.969231	0.98374	0.87079	0.985782	0.965889	0.737045	0.96	0.962963	0.82879	0.962687	0.980488	0.962085	0.961832	0.926448	0.967949	0.81381	0.941924	0.971751	0.894321	0.923618
107	0.98	0.990476	0.991071	0.936911	0.708566	0.969643	1	0.946796	0.969697	0.891842	0.980769	0.982206	0.992188	0.97541	0.847933	0.952596	0.793814	0.995025	0.97561	0.947896	0.965517	0.940075	0.87715	0.892617	0.68499	0.920875	0.982507	0.674238	1	0.974359	0.96748	0.873463	0.990521	0.976661	0.733191	0.966957	0.978836	0.820273	0.966418	0.985366	0.966825	0.984733	0.938967	0.967949	0.818742	0.945554	0.977401	0.891445	0.917588
108	0.973333	0.985714	0.991071	0.939086	0.703971	0.960714	1	0.946796	0.972452	0.888176	0.980769	0.978648	0.992188	0.97541	0.847933	0.943567	0.791605	0.995025	0.981707	0.93988	0.962382	0.932584	0.883292	0.892617	0.687719	0.917508	0.982507	0.671858	0.991803	0.964103	0.98374	0.873106	0.985782	0.976661	0.732334	0.966957	0.984127	0.827087	0.958955	0.980488	0.971564	0.977099	0.934272	0.967949	0.818742	0.943739	0.966102	0.888569	0.929648
109	0.98	0.990476	0.991071	0.934373	0.705612	0.966071	1	0.951632	0.972452	0.885426	0.971154	0.982206	0.984375	0.983607	0.848179	0.957111	0.796024	0.995025	0.97561	0.945892	0.959248	0.941948	0.874693	0.888143	0.683821	0.920875	0.982507	0.668181	1	0.979487	0.98374	0.874354	0.990521	0.976661	0.735332	0.963478	0.968254	0.826235	0.955224	0.980488	0.966825	0.969466	0.937402	0.967949	0.818742	0.936479	0.971751	0.893602	0.927638
110	0.983333	0.990476	0.991071	0.939449	0.703315	0.966071	1	0.948005	0.969697	0.891842	0.980769	0.978648	0.992188	0.97541	0.848179	0.948081	0.78866	0.995025	0.97561	0.937876	0.962382	0.932584	0.874693	0.899329	0.689279	0.917508	0.982507	0.666667	0.991803	0.958974	0.96748	0.871146	0.985782	0.971275	0.734904	0.963478	0.978836	0.811755	0.970149	0.980488	0.966825	0.977099	0.931142	0.967949	0.812577	0.945554	0.960452	0.890007	0.923618
111	0.983333	0.990476	0.991071	0.931472	0.698392	0.964286	1	0.943168	0.972452	0.890926	0.971154	0.982206	1	0.983607	0.843504	0.950339	0.787923	0.995025	0.97561	0.93988	0.956113	0.93633	0.873464	0.888143	0.691228	0.919192	0.988338	0.673372	0.991803	0.969231	0.98374	0.873998	0.985782	0.971275	0.732334	0.963478	0.978836	0.82879	0.966418	0.985366	0.971564	0.969466	0.931142	0.967949	0.819359	0.938294	0.960452	0.892883	0.926633
112	0.98	0.985714	0.991071	0.93546	0.699376	0.967857	1	0.951632	0.975207	0.882676	0.980769	0.985765	0.984375	0.983607	0.846949	0.961625	0.796024	0.995025	0.97561	0.93988	0.949843	0.934457	0.875921	0.883669	0.6846	0.917508	0.985423	0.667748	0.991803	0.974359	0.97561	0.87471	0.981043	0.976661	0.737045	0.968696	0.978836	0.820273	0.970149	0.980488	0.962085	0.977099	0.935837	0.961538	0.816276	0.943739	0.966102	0.891445	0.925628
113	0.98	0.980952	0.991071	0.939811	0.706597	0.971429	1	0.949214	0.969697	0.887259	0.971154	0.978648	0.992188	0.983607	0.847933	0.952596	0.801915	0.995025	0.969512	0.941884	0.959248	0.940075	0.872236	0.910515	0.687329	0.919192	0.985423	0.670777	1	0.979487	0.99187	0.873641	0.981043	0.978456	0.728908	0.961739	0.984127	0.82368	0.973881	0.985366	0.971564	0.969466	0.931142	0.967949	0.809494	0.940109	0.966102	0.884975	0.920603
114	0.98	0.985714	0.991071	0.93546	0.700361	0.966071	1	0.945586	0.969697	0.896425	0.990385	0.982206	0.984375	0.983607	0.848671	0.954853	0.793078	1	0.97561	0.941884	0.956113	0.923221	0.867322	0.89038	0.693177	0.917508	0.973761	0.67056	1	0.974359	0.95935	0.873285	0.981043	0.976661	0.736617	0.972174	0.978836	0.832198	0.966418	0.980488	0.962085	0.969466	0.931142	0.955128	0.81381	0.941924	0.966102	0.886413	0.924623
115	0.976667	0.995238	0.991071	0.937273	0.702658	0.966071	1	0.941959	0.972452	0.890926	0.980769	0.978648	0.984375	0.97541	0.845965	0.950339	0.790133	0.995025	0.97561	0.945892	0.959248	0.940075	0.871007	0.908277	0.689279	0.919192	0.976676	0.670993	1	0.969231	0.97561	0.87079	0.985782	0.97307	0.729336	0.963478	0.973545	0.824532	0.958955	0.97561	0.966825	0.961832	0.931142	0.967949	0.818126	0.943739	0.966102	0.892164	0.925628
116	0.976667	0.985714	0.991071	0.93401	0.703643	0.964286	1	0.945586	0.969697	0.896425	0.971154	0.978648	0.984375	0.983607	0.849902	0.957111	0.798969	0.995025	0.969512	0.943888	0.956113	0.932584	0.883292	0.894855	0.683431	0.915825	0.985423	0.665585	1	0.969231	0.96748	0.87275	0.985782	0.978456	0.736188	0.963478	0.973545	0.816865	0.962687	0.980488	0.966825	0.969466	0.937402	0.974359	0.821825	0.947368	0.971751	0.890007	0.923618
117	0.98	0.995238	0.991071	0.935823	0.704628	0.9625	1	0.938331	0.966942	0.88451	0.971154	0.982206	0.992188	0.983607	0.848917	0.952596	0.798969	0.995025	0.981707	0.9499	0.959248	0.926966	0.869779	0.892617	0.689279	0.914141	0.979592	0.667316	0.991803	0.958974	0.97561	0.869186	0.985782	0.971275	0.734904	0.963478	0.978836	0.822828	0.958955	0.980488	0.971564	0.977099	0.935837	0.967949	0.812577	0.936479	0.966102	0.890726	0.917588
118	0.973333	0.995238	0.991071	0.932922	0.704956	0.9625	1	0.943168	0.972452	0.885426	0.961538	0.978648	0.984375	0.983607	0.85064	0.950339	0.790869	0.995025	0.97561	0.947896	0.952978	0.934457	0.86855	0.899329	0.681481	0.917508	0.976676	0.665801	0.991803	0.969231	0.98374	0.87578	0.981043	0.971275	0.734047	0.965217	0.978836	0.824532	0.958955	0.985366	0.971564	0.984733	0.928013	0.980769	0.81566	0.943739	0.960452	0.886413	0.927638
119	0.973333	0.990476	0.991071	0.934735	0.702002	0.971429	1	0.950423	0.972452	0.887259	0.980769	0.985765	0.984375	0.983607	0.845965	0.948081	0.793078	1	0.97561	0.941884	0.959248	0.925094	0.86855	0.892617	0.68694	0.919192	0.982507	0.66234	1	0.969231	0.97561	0.872215	0.981043	0.971275	0.733619	0.963478	0.978836	0.816014	0.966418	0.985366	0.971564	0.946565	0.931142	0.967949	0.817509	0.941924	0.966102	0.88785	0.926633
120	0.976667	0.985714	0.991071	0.934735	0.705284	0.971429	1	0.943168	0.966942	0.890009	0.971154	0.978648	0.984375	0.97541	0.847687	0.950339	0.798969	0.995025	0.97561	0.947896	0.965517	0.930712	0.872236	0.892617	0.688889	0.912458	0.985423	0.668613	1	0.969231	0.97561	0.872037	0.985782	0.969479	0.731478	0.970435	0.973545	0.821976	0.966418	0.97561	0.966825	0.969466	0.929577	0.980769	0.816893	0.945554	0.966102	0.892883	0.924623
121	0.976667	0.995238	0.991071	0.932922	0.707909	0.966071	1	0.939541	0.969697	0.887259	0.961538	0.978648	0.984375	0.983607	0.850394	0.954853	0.795287	1	0.97561	0.93988	0.959248	0.932584	0.867322	0.894855	0.68499	0.917508	0.979592	0.667748	1	0.964103	0.95935	0.875423	0.985782	0.974865	0.732334	0.970435	0.978836	0.819421	0.966418	0.980488	0.962085	0.969466	0.931142	0.961538	0.81381	0.945554	0.960452	0.884975	0.916583
122	0.98	0.985714	0.991071	0.938724	0.704299	0.964286	1	0.952842	0.969697	0.894592	0.980769	0.975089	0.992188	0.983607	0.848917	0.941309	0.790133	0.995025	0.97561	0.947896	0.956113	0.930712	0.879607	0.901566	0.682651	0.915825	0.979592	0.67056	1	0.969231	0.95935	0.874889	0.981043	0.965889	0.732334	0.961739	0.978836	0.827939	0.970149	0.985366	0.971564	0.961832	0.934272	0.974359	0.818742	0.943739	0.971751	0.888569	0.921608
123	0.98	0.990476	0.991071	0.93546	0.702658	0.966071	1	0.938331	0.972452	0.893676	0.980769	0.975089	1	0.991803	0.847933	0.957111	0.78866	1	0.97561	0.941884	0.965517	0.930712	0.86855	0.894855	0.681871	0.919192	0.979592	0.669911	1	0.979487	0.97561	0.872928	0.985782	0.969479	0.740043	0.958261	0.978836	0.821976	0.970149	0.980488	0.966825	0.969466	0.934272	0.967949	0.823058	0.938294	0.960452	0.891445	0.925628
124	0.98	0.985714	0.991071	0.937999	0.698064	0.967857	0.991935	0.944377	0.969697	0.890926	0.980769	0.978648	0.992188	0.983607	0.847195	0.96614	0.790869	1	0.97561	0.951904	0.965517	0.930712	0.86855	0.897092	0.676413	0.912458	0.976676	0.670777	1	0.974359	0.97561	0.873463	0.981043	0.971275	0.732334	0.961739	0.973545	0.817717	0.973881	0.980488	0.971564	0.969466	0.934272	0.974359	0.818742	0.945554	0.960452	0.894321	0.929648
125	0.976667	0.990476	0.991071	0.938724	0.700689	0.969643	1	0.949214	0.972452	0.880843	0.990385	0.978648	0.992188	0.983607	0.846949	0.943567	0.799705	0.995025	0.957317	0.93988	0.952978	0.923221	0.875921	0.894855	0.682261	0.915825	0.976676	0.668397	1	0.974359	0.96748	0.869898	0.990521	0.978456	0.72591	0.963478	0.973545	0.820273	0.977612	0.97561	0.971564	0.969466	0.931142	0.961538	0.824908	0.941924	0.966102	0.891445	0.923618
126	0.976667	0.985714	0.991071	0.93546	0.703643	0.971429	1	0.944377	0.972452	0.880843	0.980769	0.982206	0.992188	0.97541	0.848425	0.945824	0.789396	0.995025	0.963415	0.951904	0.959248	0.930712	0.875921	0.897092	0.680312	0.917508	0.973761	0.665585	0.991803	0.969231	0.96748	0.872215	0.990521	0.974865	0.737045	0.965217	0.989418	0.827087	0.970149	0.980488	0.966825	0.961832	0.931142	0.961538	0.822441	0.947368	0.960452	0.88785	0.926633
127	0.98	0.985714	0.991071	0.933648	0.698064	0.971429	1	0.944377	0.964187	0.891842	0.980769	0.982206	0.992188	0.983607	0.847933	0.945824	0.78866	0.995025	0.963415	0.943888	0.959248	0.917603	0.874693	0.894855	0.682261	0.912458	0.982507	0.66645	1	0.964103	0.95935	0.871146	0.981043	0.964093	0.740471	0.961739	0.968254	0.824532	0.970149	0.97561	0.966825	0.969466	0.928013	0.967949	0.824908	0.938294	0.954802	0.886413	0.928643
128	0.983333	0.985714	0.991071	0.933285	0.704299	0.973214	1	0.950423	0.964187	0.890009	0.980769	0.975089	0.992188	0.991803	0.849163	0.950339	0.802651	0.995025	0.97561	0.93988	0.968652	0.940075	0.873464	0.90604	0.680312	0.917508	0.979592	0.665801	1	0.969231	0.96748	0.869542	0.985782	0.976661	0.733619	0.965217	0.989418	0.824532	0.966418	0.97561	0.971564	0.977099	0.929577	0.974359	0.818126	0.941924	0.954802	0.88785	0.922613
129	0.976667	0.985714	0.991071	0.936186	0.701674	0.973214	1	0.94075	0.966942	0.882676	0.980769	0.985765	1	0.97541	0.845719	0.945824	0.798233	0.99005	0.963415	0.9499	0.962382	0.934457	0.880835	0.897092	0.688889	0.914141	0.976676	0.663422	0.991803	0.969231	0.97561	0.871681	0.985782	0.974865	0.743041	0.961739	0.968254	0.811755	0.973881	0.97561	0.971564	0.961832	0.935837	0.961538	0.816893	0.941924	0.954802	0.885694	0.921608
130	0.976667	0.990476	0.991071	0.938361	0.708894	0.967857	1	0.944377	0.969697	0.892759	0.980769	0.97153	0.992188	0.983607	0.849163	0.945824	0.79676	0.995025	0.969512	0.941884	0.949843	0.921348	0.872236	0.90604	0.68538	0.910774	0.979592	0.664071	0.991803	0.958974	0.98374	0.870255	0.981043	0.976661	0.740043	0.968696	0.978836	0.81431	0.973881	0.985366	0.971564	0.984733	0.932707	0.961538	0.818126	0.934664	0.954802	0.886413	0.920603
131	0.973333	0.985714	0.991071	0.937636	0.698392	0.969643	1	0.945586	0.966942	0.894592	0.971154	0.975089	1	0.983607	0.847195	0.943567	0.797496	0.995025	0.969512	0.9499	0.959248	0.930712	0.875921	0.901566	0.684211	0.907407	0.985423	0.667099	0.991803	0.974359	0.97561	0.871859	0.981043	0.982047	0.741328	0.961739	0.973545	0.816014	0.970149	0.97561	0.966825	0.984733	0.937402	0.967949	0.834772	0.947368	0.954802	0.88785	0.914573
132	0.976667	0.995238	0.982143	0.937636	0.701674	0.971429	1	0.948005	0.969697	0.890009	0.971154	0.97153	0.992188	0.991803	0.845965	0.948081	0.792342	0.995025	0.97561	0.9499	0.962382	0.930712	0.873464	0.899329	0.682261	0.912458	0.985423	0.66472	0.991803	0.969231	0.96748	0.868473	0.985782	0.976661	0.741328	0.963478	0.973545	0.819421	0.973881	0.980488	0.971564	0.969466	0.928013	0.961538	0.816893	0.941924	0.960452	0.884256	0.925628
133	0.973333	0.985714	0.991071	0.93546	0.70233	0.971429	1	0.948005	0.966942	0.891842	0.971154	0.978648	0.984375	0.97541	0.846457	0.948081	0.792342	0.995025	0.969512	0.945892	0.952978	0.938202	0.882064	0.901566	0.68499	0.905724	0.985423	0.663638	1	0.969231	0.96748	0.872215	0.985782	0.976661	0.732762	0.96	0.978836	0.816014	0.966418	0.980488	0.966825	0.977099	0.934272	0.955128	0.830456	0.941924	0.960452	0.892883	0.928643
134	0.973333	0.995238	0.991071	0.933648	0.705612	0.971429	1	0.952842	0.972452	0.887259	0.980769	0.982206	0.984375	0.967213	0.846457	0.950339	0.800442	0.995025	0.97561	0.945892	0.956113	0.934457	0.87715	0.901566	0.680312	0.917508	0.985423	0.661043	1	0.974359	0.97561	0.871324	0.981043	0.983842	0.738758	0.958261	0.989418	0.821976	0.966418	0.980488	0.966825	0.954198	0.928013	0.967949	0.824291	0.936479	0.954802	0.885694	0.920603
135	0.976667	0.985714	0.991071	0.937636	0.700361	0.969643	0.991935	0.948005	0.966942	0.888176	0.961538	0.978648	1	0.97541	0.843258	0.950339	0.782032	0.995025	0.97561	0.93988	0.956113	0.938202	0.872236	0.90604	0.68616	0.917508	0.979592	0.660826	0.991803	0.979487	0.96748	0.872215	0.981043	0.974865	0.73576	0.963478	0.984127	0.826235	0.973881	0.97561	0.962085	0.977099	0.929577	0.955128	0.823058	0.940109	0.960452	0.88138	0.924623
136	0.98	0.985714	0.991071	0.939449	0.697079	0.964286	1	0.948005	0.969697	0.890009	0.971154	0.985765	0.984375	0.983607	0.84498	0.948081	0.792342	0.995025	0.969512	0.937876	0.959248	0.930712	0.884521	0.903803	0.687329	0.912458	0.982507	0.671209	0.991803	0.974359	0.98374	0.868651	0.981043	0.974865	0.741328	0.961739	0.984127	0.805792	0.977612	0.97561	0.976303	0.969466	0.929577	0.961538	0.82799	0.936479	0.954802	0.883537	0.918593
137	0.976667	0.990476	0.991071	0.933648	0.706268	0.967857	1	0.948005	0.964187	0.892759	0.971154	0.975089	0.992188	0.983607	0.847933	0.950339	0.795287	0.995025	0.963415	0.947896	0.952978	0.932584	0.883292	0.903803	0.679922	0.90404	0.979592	0.667748	1	0.974359	0.95935	0.868651	0.981043	0.976661	0.738758	0.972174	0.984127	0.826235	0.973881	0.985366	0.962085	0.969466	0.926448	0.974359	0.825524	0.938294	0.960452	0.887132	0.917588
138	0.973333	0.990476	0.991071	0.93256	0.697735	0.976786	1	0.945586	0.964187	0.894592	0.971154	0.982206	0.992188	0.991803	0.843504	0.943567	0.796024	0.995025	0.969512	0.945892	0.952978	0.928839	0.874693	0.908277	0.690058	0.912458	0.979592	0.664936	1	0.964103	0.95935	0.869542	0.981043	0.962298	0.73576	0.968696	0.962963	0.81431	0.973881	0.985366	0.962085	0.969466	0.932707	0.961538	0.828607	0.934664	0.966102	0.889288	0.923618
139	0.97	0.990476	0.991071	0.937273	0.703315	0.973214	1	0.945586	0.966942	0.889093	0.980769	0.97153	0.992188	0.97541	0.849902	0.952596	0.798233	0.995025	0.969512	0.943888	0.959248	0.926966	0.879607	0.90604	0.680702	0.905724	0.982507	0.665801	1	0.974359	0.96748	0.869007	0.985782	0.976661	0.745182	0.965217	0.973545	0.827939	0.970149	0.97561	0.966825	0.984733	0.937402	0.961538	0.823058	0.938294	0.954802	0.884975	0.922613
140	0.98	0.985714	0.991071	0.939449	0.703315	0.969643	1	0.951632	0.969697	0.88176	0.980769	0.97153	1	0.983607	0.846703	0.954853	0.793078	1	0.969512	0.941884	0.965517	0.923221	0.878378	0.90604	0.682651	0.912458	0.979592	0.659312	0.991803	0.969231	0.96748	0.869007	0.981043	0.980251	0.737473	0.970435	0.989418	0.82368	0.970149	0.980488	0.962085	0.969466	0.931142	0.967949	0.829223	0.936479	0.960452	0.880661	0.915578
141	0.976667	0.990476	0.982143	0.938724	0.703315	0.973214	0.991935	0.945586	0.969697	0.889093	0.971154	0.967972	0.984375	0.983607	0.847687	0.941309	0.787187	0.995025	0.97561	0.945892	0.956113	0.932584	0.878378	0.899329	0.681092	0.914141	0.979592	0.670344	1	0.964103	0.95935	0.871146	0.981043	0.969479	0.733191	0.961739	0.989418	0.816014	0.966418	0.980488	0.962085	0.961832	0.932707	0.967949	0.825524	0.940109	0.954802	0.882099	0.913568
142	0.973333	0.985714	0.991071	0.936186	0.708238	0.964286	1	0.951632	0.964187	0.886343	0.971154	0.97153	0.992188	0.983607	0.846703	0.950339	0.784978	0.995025	0.97561	0.947896	0.959248	0.938202	0.863636	0.908277	0.68694	0.910774	0.979592	0.660826	1	0.969231	0.96748	0.869186	0.981043	0.969479	0.740043	0.966957	0.984127	0.818569	0.970149	0.985366	0.962085	0.969466	0.934272	0.955128	0.830456	0.938294	0.966102	0.887132	0.928643
143	0.973333	0.990476	0.991071	0.937636	0.697407	0.971429	1	0.944377	0.966942	0.88176	0.980769	0.978648	0.992188	0.97541	0.844242	0.952596	0.78866	0.995025	0.963415	0.945892	0.959248	0.941948	0.875921	0.90604	0.683821	0.905724	0.985423	0.666018	1	0.979487	0.96748	0.870255	0.981043	0.97307	0.741756	0.963478	0.989418	0.815162	0.962687	0.985366	0.962085	0.961832	0.928013	0.961538	0.831689	0.941924	0.960452	0.884975	0.919598
144	0.97	0.985714	0.991071	0.937273	0.706597	0.969643	0.991935	0.944377	0.961433	0.888176	0.980769	0.967972	1	0.983607	0.847441	0.943567	0.782769	0.995025	0.969512	0.93988	0.956113	0.926966	0.874693	0.910515	0.691228	0.909091	0.985423	0.660826	1	0.974359	0.96748	0.871146	0.981043	0.978456	0.73576	0.970435	0.978836	0.813458	0.973881	0.990244	0.966825	0.961832	0.929577	0.961538	0.827374	0.938294	0.960452	0.890007	0.924623
145	0.98	0.985714	0.991071	0.938724	0.701346	0.975	1	0.941959	0.969697	0.890926	0.990385	0.978648	1	0.983607	0.844488	0.952596	0.789396	0.99005	0.957317	0.947896	0.959248	0.928839	0.872236	0.90604	0.684211	0.917508	0.982507	0.660394	1	0.974359	0.96748	0.872215	0.976303	0.976661	0.740471	0.963478	0.978836	0.819421	0.970149	0.980488	0.957346	0.961832	0.931142	0.948718	0.827374	0.932849	0.960452	0.883537	0.922613
146	0.976667	0.990476	0.991071	0.936911	0.704628	0.971429	0.991935	0.94075	0.964187	0.886343	0.971154	0.975089	1	0.983607	0.846457	0.945824	0.783505	0.995025	0.969512	0.935872	0.962382	0.932584	0.873464	0.903803	0.68655	0.912458	0.985423	0.666883	1	0.979487	0.96748	0.868116	0.981043	0.976661	0.741328	0.965217	0.989418	0.829642	0.970149	0.97561	0.962085	0.977099	0.938967	0.948718	0.831689	0.941924	0.966102	0.880661	0.923618
147	0.973333	0.990476	0.991071	0.937273	0.70594	0.967857	1	0.943168	0.972452	0.900092	0.971154	0.97153	0.992188	0.991803	0.844488	0.952596	0.787923	0.995025	0.97561	0.947896	0.959248	0.932584	0.880835	0.899329	0.68577	0.914141	0.976676	0.665585	1	0.979487	0.97561	0.869542	0.981043	0.982047	0.739186	0.966957	0.978836	0.830494	0.970149	0.97561	0.966825	0.969466	0.932707	0.967949	0.82799	0.943739	0.954802	0.886413	0.923618
148	0.973333	0.990476	0.991071	0.933285	0.704299	0.964286	1	0.94075	0.969697	0.888176	0.980769	0.975089	1	0.97541	0.845472	0.950339	0.793078	0.99005	0.963415	0.943888	0.956113	0.938202	0.879607	0.899329	0.691228	0.912458	0.973761	0.669479	1	0.984615	0.96748	0.86776	0.981043	0.969479	0.740043	0.963478	0.989418	0.821976	0.958955	0.980488	0.966825	0.954198	0.935837	0.961538	0.82799	0.934664	0.966102	0.88785	0.925628
149	0.973333	0.985714	0.991071	0.936186	0.70594	0.966071	1	0.946796	0.972452	0.892759	0.980769	0.97153	1	0.983607	0.844488	0.948081	0.790133	0.995025	0.963415	0.935872	0.956113	0.928839	0.879607	0.901566	0.679142	0.910774	0.979592	0.665801	1	0.974359	0.95935	0.870255	0.981043	0.978456	0.741328	0.968696	0.973545	0.833049	0.955224	0.970732	0.966825	0.961832	0.928013	0.955128	0.826141	0.934664	0.954802	0.884975	0.920603
150	0.98	0.990476	1	0.93401	0.705612	0.967857	1	0.941959	0.964187	0.886343	0.980769	0.967972	0.992188	0.983607	0.847195	0.950339	0.779823	0.995025	0.969512	0.943888	0.959248	0.923221	0.879607	0.901566	0.679532	0.919192	0.979592	0.669046	1	0.979487	0.96748	0.86776	0.981043	0.97307	0.739615	0.966957	0.968254	0.825383	0.962687	0.980488	0.966825	0.946565	0.931142	0.961538	0.829223	0.940109	0.966102	0.879224	0.920603
151	0.973333	0.990476	1	0.936186	0.708894	0.973214	1	0.944377	0.966942	0.888176	0.980769	0.97153	0.992188	0.97541	0.847933	0.952596	0.78866	0.995025	0.97561	0.9499	0.959248	0.923221	0.884521	0.912752	0.681871	0.917508	0.979592	0.66645	1	0.979487	0.95935	0.868651	0.981043	0.974865	0.740471	0.966957	0.962963	0.827087	0.955224	0.980488	0.962085	0.977099	0.928013	0.948718	0.833539	0.932849	0.971751	0.880661	0.921608
152	0.973333	0.990476	1	0.937273	0.706597	0.969643	1	0.948005	0.966942	0.887259	0.980769	0.97153	0.992188	0.991803	0.845472	0.950339	0.78056	0.995025	0.969512	0.93988	0.965517	0.928839	0.886978	0.901566	0.676023	0.914141	0.982507	0.66472	1	0.984615	0.96748	0.870611	0.981043	0.976661	0.743041	0.975652	0.978836	0.82879	0.958955	0.97561	0.971564	0.977099	0.929577	0.961538	0.832306	0.931034	0.954802	0.882099	0.920603
153	0.976667	0.990476	0.991071	0.938724	0.70594	0.969643	1	0.950423	0.964187	0.886343	0.980769	0.97153	0.992188	0.983607	0.847195	0.954853	0.782769	0.995025	0.969512	0.941884	0.968652	0.928839	0.879607	0.912752	0.682651	0.912458	0.982507	0.664287	1	0.989744	0.96748	0.869542	0.985782	0.97307	0.74561	0.966957	0.973545	0.839864	0.981343	0.97561	0.962085	0.969466	0.926448	0.967949	0.825524	0.931034	0.954802	0.884256	0.924623
154	0.973333	0.985714	1	0.936186	0.704956	0.967857	1	0.943168	0.961433	0.891842	0.980769	0.967972	0.992188	0.97541	0.84375	0.961625	0.785714	0.995025	0.963415	0.943888	0.965517	0.932584	0.885749	0.901566	0.68655	0.912458	0.982507	0.67467	1	0.984615	0.96748	0.86972	0.981043	0.980251	0.741756	0.961739	0.978836	0.835605	0.981343	0.980488	0.962085	0.961832	0.929577	0.948718	0.831073	0.931034	0.960452	0.874191	0.917588
155	0.97	0.990476	0.991071	0.935823	0.709879	0.973214	1	0.948005	0.964187	0.886343	0.980769	0.97153	0.984375	0.983607	0.847441	0.959368	0.78866	0.995025	0.969512	0.93988	0.962382	0.93633	0.882064	0.908277	0.681481	0.920875	0.973761	0.667316	1	0.984615	0.96748	0.86776	0.981043	0.978456	0.750749	0.96	0.978836	0.832198	0.958955	0.985366	0.971564	0.969466	0.923318	0.961538	0.831073	0.931034	0.960452	0.874191	0.926633
156	0.98	0.990476	0.991071	0.935823	0.711848	0.976786	1	0.944377	0.964187	0.88451	0.990385	0.97153	0.984375	0.983607	0.845965	0.954853	0.78056	0.99005	0.97561	0.953908	0.965517	0.932584	0.875921	0.90604	0.68538	0.909091	0.982507	0.665152	1	0.984615	0.97561	0.868829	0.981043	0.980251	0.743041	0.963478	0.978836	0.833049	0.966418	0.985366	0.971564	0.969466	0.923318	0.955128	0.82799	0.945554	0.954802	0.875629	0.923618
157	0.97	0.985714	1	0.936186	0.716114	0.967857	1	0.948005	0.969697	0.898258	0.980769	0.97153	1	0.967213	0.846211	0.948081	0.798969	0.99005	0.981707	0.9499	0.959248	0.938202	0.87715	0.901566	0.683431	0.917508	0.976676	0.666018	1	0.984615	0.95935	0.868829	0.976303	0.969479	0.741756	0.966957	0.973545	0.837308	0.973881	0.985366	0.971564	0.977099	0.923318	0.961538	0.834155	0.941924	0.960452	0.874191	0.929648
158	0.976667	0.990476	1	0.936548	0.704956	0.969643	1	0.941959	0.966942	0.888176	0.980769	0.978648	0.992188	0.983607	0.845965	0.957111	0.793078	0.99005	0.97561	0.947896	0.962382	0.938202	0.875921	0.90604	0.682261	0.917508	0.976676	0.667965	1	0.969231	0.98374	0.867582	0.976303	0.971275	0.747752	0.965217	0.978836	0.834753	0.962687	0.980488	0.966825	0.961832	0.924883	0.948718	0.828607	0.938294	0.966102	0.875629	0.921608
159	0.973333	0.985714	0.991071	0.939811	0.707581	0.966071	1	0.945586	0.969697	0.892759	0.971154	0.975089	0.984375	0.97541	0.846949	0.952596	0.796024	0.99005	0.987805	0.941884	0.965517	0.93633	0.873464	0.903803	0.676023	0.917508	0.979592	0.666667	1	0.984615	0.98374	0.869542	0.981043	0.971275	0.752463	0.965217	0.968254	0.835605	0.977612	0.985366	0.962085	0.969466	0.926448	0.967949	0.833539	0.943739	0.966102	0.874191	0.920603
160	0.976667	0.985714	1	0.937636	0.715458	0.967857	0.991935	0.949214	0.972452	0.88176	0.980769	0.97153	0.984375	0.983607	0.846211	0.948081	0.78866	0.99005	0.963415	0.947896	0.959248	0.928839	0.880835	0.90604	0.6846	0.922559	0.976676	0.664936	1	0.979487	0.96748	0.87079	0.981043	0.97307	0.751606	0.968696	0.973545	0.82879	0.970149	0.985366	0.962085	0.969466	0.928013	0.955128	0.827374	0.947368	0.971751	0.872753	0.923618
161	0.973333	0.985714	0.991071	0.937999	0.708238	0.969643	1	0.941959	0.972452	0.888176	0.990385	0.975089	0.984375	0.991803	0.848179	0.943567	0.794551	0.99005	0.97561	0.951904	0.971787	0.940075	0.874693	0.903803	0.689669	0.920875	0.976676	0.667748	1	0.979487	0.97561	0.867582	0.981043	0.974865	0.743469	0.966957	0.973545	0.833901	0.958955	0.985366	0.966825	0.961832	0.928013	0.967949	0.827374	0.941924	0.960452	0.875629	0.922613
162	0.97	0.990476	0.991071	0.938361	0.705284	0.966071	1	0.948005	0.972452	0.888176	0.971154	0.975089	0.984375	0.983607	0.845226	0.950339	0.795287	0.99005	0.981707	0.941884	0.971787	0.932584	0.883292	0.901566	0.68538	0.917508	0.973761	0.663638	1	0.974359	0.96748	0.867938	0.981043	0.97307	0.739615	0.968696	0.978836	0.829642	0.966418	0.990244	0.966825	0.954198	0.921753	0.955128	0.833539	0.938294	0.960452	0.87491	0.925628
163	0.976667	0.985714	1	0.939811	0.712832	0.964286	1	0.939541	0.964187	0.882676	0.971154	0.978648	0.984375	0.967213	0.849902	0.950339	0.797496	0.99005	0.97561	0.9499	0.962382	0.93633	0.886978	0.903803	0.68655	0.917508	0.982507	0.662124	1	0.974359	0.97561	0.87079	0.976303	0.974865	0.749893	0.963478	0.962963	0.839012	0.966418	0.97561	0.966825	0.961832	0.926448	0.948718	0.832306	0.934664	0.960452	0.877786	0.925628
164	0.976667	0.985714	0.991071	0.935098	0.706597	0.969643	1	0.944377	0.964187	0.880843	0.980769	0.97153	0.992188	0.967213	0.848917	0.952596	0.782769	0.99005	0.981707	0.947896	0.978056	0.925094	0.87715	0.901566	0.68694	0.912458	0.979592	0.667316	1	0.979487	0.96748	0.865978	0.976303	0.980251	0.749465	0.970435	0.973545	0.836457	0.970149	0.985366	0.971564	0.969466	0.926448	0.967949	0.826757	0.931034	0.960452	0.877786	0.925628
165	0.97	0.985714	1	0.933648	0.708566	0.969643	1	0.945586	0.966942	0.885426	0.980769	0.97153	0.984375	0.967213	0.846457	0.945824	0.786451	0.985075	0.963415	0.9499	0.968652	0.938202	0.878378	0.908277	0.68538	0.910774	0.962099	0.663638	1	0.979487	0.96748	0.866334	0.981043	0.976661	0.747323	0.965217	0.978836	0.836457	0.973881	0.97561	0.966825	0.977099	0.924883	0.955128	0.835388	0.941924	0.966102	0.872035	0.925628
166	0.97	0.980952	0.973214	0.938724	0.708566	0.966071	1	0.94075	0.969697	0.887259	0.980769	0.97153	0.984375	0.97541	0.846457	0.943567	0.784242	0.99005	0.981707	0.943888	0.949843	0.941948	0.87715	0.897092	0.679922	0.910774	0.962099	0.662989	1	0.974359	0.96748	0.868473	0.981043	0.974865	0.743469	0.963478	0.968254	0.831346	0.958955	0.980488	0.966825	0.977099	0.924883	0.948718	0.834155	0.938294	0.960452	0.875629	0.917588
167	0.963333	0.990476	0.973214	0.935823	0.712176	0.964286	1	0.948005	0.964187	0.890926	0.980769	0.975089	0.992188	0.983607	0.843504	0.943567	0.790869	0.995025	0.969512	0.9499	0.965517	0.938202	0.878378	0.899329	0.6846	0.915825	0.970845	0.666018	1	0.984615	0.98374	0.868651	0.976303	0.97307	0.746039	0.965217	0.984127	0.831346	0.966418	0.97561	0.971564	0.961832	0.928013	0.961538	0.824291	0.938294	0.977401	0.871316	0.925628
168	0.97	0.990476	0.982143	0.935823	0.709879	0.958929	0.991935	0.943168	0.969697	0.886343	0.980769	0.975089	0.992188	0.97541	0.845472	0.954853	0.796024	0.99005	0.969512	0.947896	0.959248	0.941948	0.878378	0.908277	0.676803	0.912458	0.973761	0.666667	1	0.984615	0.96748	0.867225	0.981043	0.974865	0.737901	0.961739	0.978836	0.834753	0.970149	0.980488	0.966825	0.969466	0.929577	0.955128	0.828607	0.934664	0.954802	0.872035	0.925628
169	0.976667	0.985714	0.973214	0.939449	0.708894	0.960714	1	0.946796	0.966942	0.889093	0.980769	0.97153	0.984375	0.97541	0.844734	0.952596	0.78866	0.99005	0.969512	0.9499	0.962382	0.941948	0.879607	0.903803	0.676413	0.915825	0.976676	0.674886	1	0.979487	0.96748	0.870077	0.976303	0.97307	0.740899	0.963478	0.968254	0.839012	0.966418	0.980488	0.976303	0.954198	0.926448	0.961538	0.824291	0.934664	0.954802	0.874191	0.926633
170	0.966667	0.985714	0.973214	0.937273	0.716771	0.9625	1	0.94075	0.969697	0.877177	0.980769	0.975089	0.992188	0.97541	0.848917	0.950339	0.784242	0.99005	0.97561	0.9499	0.968652	0.941948	0.880835	0.901566	0.675244	0.910774	0.973761	0.665585	1	0.989744	0.96748	0.867225	0.981043	0.971275	0.743469	0.961739	0.989418	0.842419	0.962687	0.980488	0.962085	0.961832	0.926448	0.942308	0.828607	0.936479	0.960452	0.879224	0.927638
171	0.97	0.985714	0.991071	0.936186	0.708238	0.969643	1	0.941959	0.972452	0.886343	0.980769	0.978648	0.984375	0.97541	0.845719	0.959368	0.793078	0.99005	0.981707	0.947896	0.965517	0.940075	0.879607	0.897092	0.681871	0.910774	0.970845	0.669479	1	0.974359	0.95935	0.868473	0.981043	0.978456	0.740899	0.968696	0.968254	0.834753	0.962687	0.980488	0.971564	0.969466	0.929577	0.948718	0.830456	0.938294	0.960452	0.869159	0.921608
172	0.963333	0.990476	0.982143	0.935823	0.712832	0.960714	1	0.946796	0.969697	0.888176	0.971154	0.97153	0.992188	0.967213	0.845719	0.952596	0.79676	0.99005	0.97561	0.955912	0.971787	0.934457	0.869779	0.912752	0.684211	0.907407	0.96793	0.671425	1	0.989744	0.98374	0.869186	0.981043	0.97307	0.742612	0.965217	0.978836	0.833049	0.977612	0.985366	0.976303	0.954198	0.921753	0.961538	0.828607	0.938294	0.960452	0.873472	0.926633
173	0.973333	0.980952	0.973214	0.937636	0.708894	0.960714	1	0.938331	0.964187	0.87626	0.980769	0.978648	0.984375	0.983607	0.844734	0.954853	0.799705	0.99005	0.969512	0.951904	0.968652	0.94382	0.87715	0.90604	0.682651	0.909091	0.96793	0.670777	1	0.984615	0.96748	0.870968	0.976303	0.971275	0.738758	0.966957	0.973545	0.833049	0.973881	0.970732	0.966825	0.977099	0.929577	0.955128	0.827374	0.938294	0.960452	0.873472	0.915578
174	0.966667	0.985714	0.982143	0.93256	0.716114	0.966071	0.991935	0.939541	0.964187	0.886343	0.980769	0.97153	0.984375	0.983607	0.845472	0.954853	0.796024	0.99005	0.97561	0.957916	0.962382	0.934457	0.867322	0.897092	0.677973	0.914141	0.970845	0.666234	1	0.979487	0.95935	0.865978	0.981043	0.97307	0.749465	0.966957	0.978836	0.832198	0.966418	0.97561	0.976303	0.969466	0.934272	0.955128	0.832306	0.936479	0.960452	0.877786	0.925628
175	0.98	0.990476	0.982143	0.938724	0.713817	0.960714	1	0.941959	0.972452	0.888176	0.980769	0.978648	0.992188	0.983607	0.844242	0.950339	0.792342	0.99005	0.981707	0.941884	0.959248	0.938202	0.878378	0.903803	0.683041	0.917508	0.973761	0.662773	1	0.974359	0.98374	0.869898	0.976303	0.971275	0.746467	0.961739	0.968254	0.822828	0.962687	0.97561	0.971564	0.961832	0.923318	0.948718	0.826141	0.943739	0.954802	0.871316	0.920603
176	0.97	0.990476	0.982143	0.936548	0.715786	0.960714	0.991935	0.939541	0.972452	0.887259	0.980769	0.978648	0.992188	0.983607	0.843258	0.948081	0.796024	0.99005	0.981707	0.951904	0.968652	0.941948	0.87715	0.910515	0.681092	0.914141	0.965015	0.670344	1	0.984615	0.96748	0.867047	0.971564	0.97307	0.745182	0.968696	0.973545	0.835605	0.962687	0.980488	0.981043	0.969466	0.921753	0.961538	0.831689	0.938294	0.960452	0.871316	0.929648
177	0.98	0.990476	0.991071	0.938361	0.71152	0.969643	1	0.94075	0.964187	0.878093	0.980769	0.978648	0.992188	0.967213	0.845226	0.945824	0.790869	0.99005	0.97561	0.947896	0.965517	0.938202	0.878378	0.912752	0.683431	0.914141	0.96793	0.666883	1	0.974359	0.97561	0.86972	0.981043	0.978456	0.74561	0.965217	0.984127	0.844123	0.958955	0.980488	0.981043	0.954198	0.928013	0.955128	0.829223	0.940109	0.960452	0.880661	0.922613
178	0.973333	0.980952	0.982143	0.937999	0.713489	0.967857	0.983871	0.94075	0.966942	0.886343	0.980769	0.975089	0.992188	0.983607	0.844242	0.954853	0.789396	0.99005	0.97561	0.953908	0.959248	0.932584	0.882064	0.923937	0.682261	0.917508	0.96793	0.669262	1	0.979487	0.95935	0.869186	0.976303	0.97307	0.74561	0.968696	0.973545	0.829642	0.973881	0.985366	0.985782	0.946565	0.928013	0.955128	0.823058	0.941924	0.960452	0.872035	0.927638
179	0.973333	0.990476	0.982143	0.936911	0.712832	0.971429	1	0.943168	0.969697	0.88176	0.980769	0.97153	0.984375	0.97541	0.844488	0.959368	0.794551	0.99005	0.97561	0.941884	0.962382	0.932584	0.873464	0.90604	0.677583	0.914141	0.965015	0.667099	1	0.979487	0.96748	0.86669	0.976303	0.974865	0.746467	0.970435	0.968254	0.833049	0.973881	0.97561	0.976303	0.969466	0.921753	0.955128	0.828607	0.932849	0.960452	0.872035	0.922613
180	0.966667	0.985714	0.973214	0.937273	0.712176	0.969643	1	0.945586	0.975207	0.887259	0.980769	0.97153	0.984375	0.983607	0.845472	0.959368	0.794551	0.99005	0.969512	0.947896	0.971787	0.941948	0.878378	0.910515	0.682261	0.914141	0.96793	0.663855	1	0.979487	0.97561	0.867938	0.976303	0.969479	0.749465	0.966957	0.973545	0.827939	0.966418	0.980488	0.971564	0.969466	0.929577	0.948718	0.828607	0.934664	0.966102	0.874191	0.925628
181	0.973333	0.990476	0.991071	0.936911	0.714473	0.971429	1	0.944377	0.966942	0.882676	0.980769	0.97153	1	0.97541	0.847195	0.959368	0.798233	0.99005	0.97561	0.951904	0.962382	0.941948	0.884521	0.9217	0.684211	0.910774	0.959184	0.659745	1	0.994872	0.97561	0.869542	0.976303	0.974865	0.745182	0.973913	0.984127	0.829642	0.973881	0.97561	0.962085	0.954198	0.937402	0.948718	0.835388	0.934664	0.960452	0.869878	0.926633
182	0.973333	0.980952	0.982143	0.934373	0.712504	0.967857	0.991935	0.943168	0.964187	0.888176	0.980769	0.967972	0.976562	0.97541	0.842274	0.959368	0.796024	0.99005	0.981707	0.951904	0.968652	0.945693	0.875921	0.90604	0.673684	0.919192	0.96793	0.662557	1	0.994872	0.98374	0.866869	0.976303	0.976661	0.752463	0.966957	0.978836	0.836457	0.970149	0.980488	0.971564	0.969466	0.932707	0.967949	0.826141	0.932849	0.954802	0.86844	0.917588
183	0.98	0.980952	0.973214	0.935823	0.71874	0.966071	1	0.934704	0.969697	0.888176	0.980769	0.975089	0.984375	0.97541	0.846703	0.959368	0.78866	0.99005	0.969512	0.943888	0.968652	0.930712	0.878378	0.914989	0.679532	0.910774	0.96793	0.66234	1	0.989744	0.97561	0.870611	0.976303	0.980251	0.756317	0.970435	0.978836	0.833901	0.973881	0.97561	0.976303	0.969466	0.929577	0.955128	0.825524	0.936479	0.960452	0.873472	0.919598
184	0.973333	0.990476	0.991071	0.939449	0.727273	0.966071	1	0.944377	0.964187	0.88176	0.980769	0.978648	0.984375	0.97541	0.84498	0.957111	0.791605	0.985075	0.969512	0.947896	0.974922	0.941948	0.885749	0.912752	0.679142	0.914141	0.96793	0.663422	1	0.984615	0.98374	0.86669	0.976303	0.978456	0.743041	0.970435	0.968254	0.833901	0.981343	0.980488	0.976303	0.961832	0.931142	0.955128	0.82984	0.938294	0.954802	0.869878	0.922613
185	0.976667	0.985714	0.973214	0.937273	0.716771	0.969643	0.991935	0.945586	0.966942	0.877177	0.980769	0.978648	0.984375	0.97541	0.84375	0.950339	0.783505	0.99005	0.987805	0.9499	0.959248	0.938202	0.878378	0.908277	0.678752	0.914141	0.970845	0.662989	1	0.979487	0.95935	0.867047	0.981043	0.976661	0.743897	0.965217	0.978836	0.835605	0.962687	0.990244	0.971564	0.961832	0.929577	0.961538	0.835388	0.941924	0.960452	0.872753	0.920603
186	0.976667	0.980952	0.982143	0.938361	0.717099	0.9625	1	0.94075	0.969697	0.877177	0.980769	0.964413	0.984375	0.983607	0.844242	0.954853	0.782769	0.99005	0.981707	0.955912	0.956113	0.945693	0.885749	0.9217	0.680312	0.909091	0.965015	0.667316	1	0.984615	0.98374	0.870255	0.981043	0.976661	0.743469	0.965217	0.973545	0.839012	0.966418	0.980488	0.976303	0.977099	0.929577	0.961538	0.826757	0.934664	0.966102	0.866283	0.922613
187	0.963333	0.990476	0.982143	0.936911	0.710535	0.967857	0.991935	0.946796	0.964187	0.882676	0.980769	0.967972	0.984375	0.967213	0.845965	0.963883	0.79676	0.985075	0.97561	0.953908	0.965517	0.926966	0.882064	0.910515	0.681481	0.912458	0.965015	0.659745	1	0.984615	0.96748	0.868116	0.985782	0.971275	0.737473	0.970435	0.978836	0.839012	0.962687	0.985366	0.971564	0.977099	0.932707	0.948718	0.828607	0.936479	0.960452	0.872753	0.925628
188	0.976667	0.990476	0.982143	0.937999	0.713489	0.966071	1	0.94075	0.961433	0.875344	0.980769	0.975089	0.984375	0.97541	0.843258	0.954853	0.789396	0.99005	0.969512	0.937876	0.952978	0.93633	0.880835	0.908277	0.679532	0.910774	0.970845	0.666234	1	0.984615	0.97561	0.869542	0.981043	0.974865	0.749036	0.965217	0.973545	0.829642	0.970149	0.980488	0.976303	0.969466	0.935837	0.948718	0.822441	0.943739	0.954802	0.869878	0.923618
189	0.97	0.990476	0.982143	0.93401	0.721037	0.969643	0.991935	0.94075	0.964187	0.879927	0.980769	0.975089	0.984375	0.983607	0.844488	0.959368	0.791605	0.99005	0.969512	0.953908	0.971787	0.941948	0.880835	0.919463	0.676023	0.915825	0.965015	0.669479	1	0.974359	0.99187	0.86669	0.981043	0.974865	0.741328	0.968696	0.984127	0.837308	0.970149	0.97561	0.971564	0.977099	0.932707	0.935897	0.825524	0.932849	0.960452	0.872753	0.915578
190	0.973333	0.990476	0.973214	0.937999	0.715458	0.969643	1	0.94075	0.964187	0.882676	0.980769	0.975089	0.984375	0.983607	0.843996	0.950339	0.784978	0.99005	0.969512	0.93988	0.968652	0.94382	0.874693	0.912752	0.68538	0.917508	0.970845	0.662989	1	0.979487	0.97561	0.86669	0.976303	0.969479	0.744325	0.975652	0.962963	0.824532	0.966418	0.980488	0.971564	0.977099	0.932707	0.948718	0.822441	0.934664	0.960452	0.865564	0.915578
191	0.98	0.985714	0.973214	0.936186	0.710535	0.969643	1	0.944377	0.969697	0.873511	0.980769	0.97153	0.984375	0.983607	0.844734	0.954853	0.779823	0.99005	0.981707	0.947896	0.959248	0.934457	0.875921	0.903803	0.684211	0.920875	0.970845	0.659961	1	0.974359	0.98374	0.867403	0.981043	0.974865	0.746895	0.966957	0.978836	0.832198	0.958955	0.985366	0.981043	0.977099	0.926448	0.961538	0.826757	0.934664	0.971751	0.869159	0.921608
192	0.966667	0.985714	0.982143	0.937273	0.714801	0.967857	1	0.945586	0.964187	0.880843	0.980769	0.975089	0.992188	0.97541	0.840305	0.957111	0.797496	0.99005	0.97561	0.9499	0.965517	0.934457	0.879607	0.90604	0.676803	0.917508	0.970845	0.666667	1	0.969231	0.96748	0.864552	0.985782	0.982047	0.749036	0.972174	0.962963	0.837308	0.973881	0.97561	0.971564	0.977099	0.932707	0.948718	0.828607	0.936479	0.966102	0.867002	0.919598
193	0.973333	0.990476	0.973214	0.936548	0.719724	0.966071	1	0.945586	0.966942	0.880843	0.980769	0.975089	0.984375	0.983607	0.840305	0.943567	0.782032	0.985075	0.97561	0.945892	0.965517	0.938202	0.873464	0.910515	0.678752	0.914141	0.965015	0.663422	1	0.979487	0.97561	0.865799	0.981043	0.976661	0.747752	0.965217	0.968254	0.83816	0.966418	0.97561	0.966825	0.969466	0.935837	0.942308	0.82984	0.932849	0.954802	0.869878	0.924623
194	0.973333	0.990476	0.973214	0.937273	0.727601	0.971429	0.991935	0.938331	0.964187	0.880843	0.980769	0.975089	0.976562	0.97541	0.840551	0.948081	0.791605	0.99005	0.969512	0.9499	0.974922	0.947566	0.87715	0.912752	0.677973	0.917508	0.96793	0.672723	1	0.974359	0.99187	0.868116	0.976303	0.971275	0.747752	0.970435	0.978836	0.839012	0.966418	0.970732	0.981043	0.961832	0.931142	0.955128	0.826757	0.938294	0.960452	0.871316	0.921608
195	0.973333	0.990476	0.973214	0.937999	0.71874	0.966071	0.991935	0.939541	0.958678	0.88451	0.980769	0.975089	0.992188	0.97541	0.842274	0.952596	0.797496	0.99005	0.97561	0.951904	0.968652	0.94382	0.87715	0.903803	0.678363	0.915825	0.970845	0.665369	1	0.969231	0.98374	0.868651	0.981043	0.976661	0.747752	0.965217	0.962963	0.832198	0.970149	0.980488	0.976303	0.969466	0.924883	0.942308	0.829223	0.934664	0.960452	0.871316	0.921608
196	0.98	0.990476	0.982143	0.93401	0.719068	0.964286	0.991935	0.944377	0.958678	0.888176	0.971154	0.975089	0.992188	0.97541	0.843504	0.950339	0.784978	0.99005	0.97561	0.945892	0.962382	0.945693	0.87715	0.908277	0.677193	0.909091	0.96793	0.663855	1	0.979487	0.96748	0.868651	0.985782	0.97307	0.742612	0.972174	0.984127	0.834753	0.966418	0.97561	0.981043	0.961832	0.934272	0.942308	0.82984	0.938294	0.960452	0.87491	0.921608
197	0.973333	0.980952	0.973214	0.936911	0.718412	0.973214	1	0.939541	0.969697	0.882676	0.971154	0.97153	0.992188	0.983607	0.842028	0.950339	0.791605	0.995025	0.969512	0.947896	0.968652	0.94382	0.871007	0.912752	0.675634	0.914141	0.96793	0.665152	1	0.969231	0.95935	0.868651	0.981043	0.976661	0.744754	0.966957	0.968254	0.843271	0.962687	0.985366	0.971564	0.969466	0.934272	0.961538	0.82799	0.934664	0.966102	0.873472	0.929648
198	0.97	0.990476	0.982143	0.936186	0.712504	0.9625	1	0.944377	0.966942	0.885426	0.980769	0.97153	0.984375	0.97541	0.842028	0.954853	0.786451	0.99005	0.969512	0.937876	0.962382	0.932584	0.87715	0.914989	0.676023	0.910774	0.970845	0.657798	1	0.964103	0.96748	0.869542	0.985782	0.978456	0.74561	0.966957	0.978836	0.833901	0.970149	0.980488	0.976303	0.961832	0.935837	0.948718	0.831689	0.940109	0.966102	0.867721	0.918593
199	0.966667	0.980952	0.973214	0.93546	0.716771	0.967857	1	0.943168	0.966942	0.88451	0.980769	0.975089	0.992188	0.97541	0.846211	0.952596	0.790869	0.985075	0.97561	0.953908	0.965517	0.94382	0.871007	0.903803	0.678363	0.914141	0.96793	0.664936	1	0.969231	0.98374	0.86669	0.976303	0.974865	0.745182	0.970435	0.968254	0.82879	0.962687	0.980488	0.966825	0.977099	0.935837	0.961538	0.832306	0.931034	0.960452	0.870597	0.919598
200	0.97	0.990476	0.982143	0.933648	0.72235	0.969643	1	0.943168	0.961433	0.880843	0.971154	0.97153	0.984375	0.983607	0.844488	0.950339	0.79676	0.99005	0.97561	0.941884	0.965517	0.945693	0.87715	0.903803	0.679142	0.914141	0.970845	0.665369	1	0.979487	0.98374	0.86776	0.985782	0.974865	0.750321	0.972174	0.978836	0.831346	0.970149	0.980488	0.966825	0.954198	0.934272	0.948718	0.832306	0.932849	0.960452	0.871316	0.929648
201	0.963333	0.985714	0.982143	0.933648	0.714473	0.964286	0.991935	0.937122	0.964187	0.88176	0.980769	0.975089	0.984375	0.983607	0.841043	0.952596	0.787923	0.985075	0.981707	0.947896	0.962382	0.941948	0.882064	0.899329	0.681092	0.912458	0.973761	0.669046	1	0.984615	0.97561	0.870077	0.981043	0.974865	0.74561	0.966957	0.973545	0.841567	0.966418	0.980488	0.971564	0.961832	0.921753	0.948718	0.82984	0.934664	0.966102	0.871316	0.916583
202	0.976667	0.985714	0.973214	0.936548	0.718412	0.964286	1	0.939541	0.966942	0.883593	0.980769	0.975089	0.984375	0.967213	0.845472	0.950339	0.787187	0.995025	0.969512	0.955912	0.971787	0.938202	0.875921	0.899329	0.679142	0.912458	0.96793	0.659312	1	0.979487	0.97561	0.865621	0.976303	0.97307	0.753319	0.965217	0.984127	0.839864	0.973881	0.965854	0.981043	0.961832	0.934272	0.961538	0.831073	0.938294	0.954802	0.872035	0.916583
203	0.98	0.985714	0.973214	0.933648	0.721037	0.973214	1	0.94075	0.969697	0.875344	0.980769	0.97153	0.976562	0.983607	0.841289	0.950339	0.791605	0.99005	0.987805	0.943888	0.965517	0.938202	0.875921	0.919463	0.676023	0.920875	0.96793	0.664504	1	0.979487	0.97561	0.86776	0.985782	0.978456	0.741756	0.968696	0.973545	0.835605	0.973881	0.97561	0.976303	0.969466	0.940532	0.967949	0.827374	0.938294	0.960452	0.876348	0.920603
204	0.97	0.990476	0.973214	0.93256	0.720053	0.966071	1	0.939541	0.969697	0.88176	0.980769	0.975089	0.984375	0.983607	0.842766	0.945824	0.787923	0.985075	0.981707	0.947896	0.962382	0.938202	0.878378	0.899329	0.681481	0.912458	0.973761	0.662773	1	0.969231	0.96748	0.868116	0.985782	0.97307	0.752034	0.968696	0.973545	0.830494	0.970149	0.980488	0.971564	0.961832	0.937402	0.948718	0.82984	0.936479	0.960452	0.872035	0.926633
205	0.97	0.990476	0.982143	0.936186	0.725304	0.967857	0.991935	0.937122	0.966942	0.88176	0.980769	0.97153	0.976562	0.967213	0.84252	0.954853	0.791605	0.99005	0.97561	0.951904	0.956113	0.934457	0.884521	0.919463	0.68655	0.914141	0.973761	0.667532	1	0.964103	0.95935	0.865799	0.981043	0.976661	0.743469	0.970435	0.968254	0.843271	0.970149	0.990244	0.976303	0.961832	0.931142	0.948718	0.827374	0.934664	0.960452	0.869159	0.914573
206	0.966667	0.990476	0.973214	0.939086	0.725632	0.9625	0.991935	0.935913	0.964187	0.877177	0.980769	0.975089	0.984375	0.967213	0.842766	0.945824	0.783505	0.985075	0.969512	0.945892	0.962382	0.930712	0.875921	0.90604	0.687329	0.919192	0.970845	0.657582	1	0.964103	0.98374	0.866869	0.981043	0.967684	0.746467	0.970435	0.978836	0.843271	0.973881	0.985366	0.976303	0.961832	0.937402	0.961538	0.82799	0.931034	0.971751	0.874191	0.919598
207	0.97	0.990476	0.982143	0.93256	0.717755	0.964286	1	0.941959	0.961433	0.879927	0.980769	0.975089	0.984375	0.983607	0.84375	0.950339	0.794551	0.995025	0.969512	0.941884	0.959248	0.938202	0.875921	0.917226	0.683041	0.905724	0.965015	0.662773	1	0.989744	0.97561	0.867047	0.976303	0.974865	0.748608	0.965217	0.968254	0.840716	0.966418	0.980488	0.976303	0.977099	0.932707	0.955128	0.824908	0.934664	0.949153	0.862689	0.919598
208	0.973333	0.985714	0.982143	0.935098	0.71874	0.969643	0.991935	0.941959	0.964187	0.880843	0.980769	0.97153	0.992188	0.983607	0.842766	0.941309	0.800442	0.99005	0.97561	0.9499	0.959248	0.930712	0.875921	0.912752	0.679142	0.914141	0.970845	0.661259	1	0.984615	0.96748	0.86669	0.981043	0.976661	0.746039	0.970435	0.968254	0.834753	0.973881	0.980488	0.971564	0.969466	0.929577	0.942308	0.831689	0.941924	0.960452	0.872035	0.914573
209	0.97	0.985714	0.973214	0.934735	0.721365	0.971429	0.991935	0.938331	0.966942	0.877177	0.980769	0.97153	0.976562	0.967213	0.843504	0.954853	0.789396	0.99005	0.97561	0.945892	0.962382	0.938202	0.878378	0.919463	0.681092	0.915825	0.965015	0.666018	1	0.979487	0.98374	0.869186	0.981043	0.982047	0.749465	0.965217	0.978836	0.82368	0.966418	0.970732	0.981043	0.969466	0.931142	0.961538	0.832306	0.936479	0.960452	0.86844	0.916583
210	0.966667	0.990476	0.973214	0.939086	0.719396	0.967857	0.991935	0.935913	0.969697	0.88451	0.951923	0.967972	0.976562	0.97541	0.845226	0.941309	0.795287	0.995025	0.957317	0.943888	0.962382	0.938202	0.879607	0.908277	0.679142	0.912458	0.96793	0.664071	1	0.969231	0.97561	0.865086	0.981043	0.974865	0.743469	0.972174	0.978836	0.839012	0.966418	0.97561	0.966825	0.969466	0.932707	0.948718	0.831073	0.936479	0.966102	0.866283	0.917588
211	0.976667	0.985714	0.982143	0.938361	0.717099	0.964286	0.991935	0.939541	0.966942	0.87901	0.971154	0.975089	0.984375	0.967213	0.842274	0.948081	0.790133	0.99005	0.981707	0.945892	0.962382	0.932584	0.87715	0.919463	0.678363	0.920875	0.970845	0.662989	1	0.974359	0.96748	0.867047	0.981043	0.971275	0.749036	0.966957	0.973545	0.839864	0.970149	0.980488	0.966825	0.969466	0.935837	0.948718	0.82984	0.940109	0.960452	0.866283	0.917588
212	0.98	0.990476	0.973214	0.938361	0.722022	0.966071	1	0.94075	0.966942	0.87626	0.980769	0.97153	0.96875	0.983607	0.84252	0.948081	0.793814	0.985075	0.969512	0.943888	0.959248	0.930712	0.879607	0.912752	0.681871	0.914141	0.973761	0.661475	1	0.974359	0.95935	0.868116	0.981043	0.976661	0.744754	0.973913	0.973545	0.840716	0.973881	0.97561	0.966825	0.961832	0.934272	0.948718	0.830456	0.940109	0.960452	0.869159	0.922613
213	0.976667	0.985714	0.982143	0.937636	0.718083	0.967857	0.991935	0.939541	0.969697	0.88451	0.980769	0.967972	0.984375	0.967213	0.843996	0.948081	0.796024	0.985075	0.987805	0.9499	0.971787	0.941948	0.879607	0.912752	0.682261	0.910774	0.96793	0.662773	1	0.974359	0.97561	0.867582	0.976303	0.976661	0.749465	0.970435	0.968254	0.837308	0.966418	0.985366	0.976303	0.977099	0.932707	0.942308	0.833539	0.934664	0.960452	0.859094	0.914573
214	0.97	0.985714	0.982143	0.935823	0.719068	0.967857	1	0.943168	0.955923	0.878093	0.980769	0.97153	0.976562	0.967213	0.839321	0.950339	0.792342	0.99005	0.963415	0.943888	0.956113	0.941948	0.882064	0.908277	0.673684	0.910774	0.96793	0.666018	1	0.958974	0.97561	0.867582	0.981043	0.974865	0.732762	0.970435	0.978836	0.842419	0.977612	0.980488	0.966825	0.969466	0.932707	0.955128	0.831073	0.932849	0.966102	0.869159	0.919598
215	0.973333	0.980952	0.973214	0.93546	0.719068	0.964286	1	0.933495	0.964187	0.87626	0.980769	0.97153	0.984375	0.991803	0.839813	0.943567	0.784978	0.995025	0.969512	0.951904	0.959248	0.934457	0.874693	0.910515	0.679922	0.915825	0.976676	0.661475	1	0.974359	0.96748	0.869007	0.985782	0.982047	0.747323	0.966957	0.978836	0.839012	0.977612	0.970732	0.966825	0.961832	0.937402	0.961538	0.835388	0.938294	0.960452	0.865564	0.915578
216	0.97	0.985714	0.982143	0.936548	0.719068	0.975	1	0.943168	0.966942	0.877177	0.980769	0.967972	0.984375	0.983607	0.842274	0.952596	0.787923	0.99005	0.969512	0.947896	0.962382	0.93633	0.87715	0.912752	0.678363	0.914141	0.973761	0.659961	1	0.969231	0.96748	0.867403	0.981043	0.971275	0.755889	0.96	0.968254	0.832198	0.977612	0.985366	0.971564	0.969466	0.931142	0.955128	0.831073	0.92559	0.960452	0.872753	0.918593
217	0.973333	0.990476	0.982143	0.936186	0.719396	0.964286	0.991935	0.944377	0.966942	0.878093	0.980769	0.967972	0.984375	0.967213	0.842766	0.948081	0.794551	0.99005	0.97561	0.945892	0.965517	0.953184	0.871007	0.910515	0.672904	0.917508	0.96793	0.664504	1	0.984615	0.97561	0.868473	0.976303	0.97307	0.751606	0.966957	0.978836	0.836457	0.970149	0.97561	0.976303	0.977099	0.937402	0.955128	0.834772	0.932849	0.960452	0.86197	0.918593
218	0.97	0.990476	0.982143	0.934735	0.715786	0.966071	0.991935	0.938331	0.966942	0.873511	0.971154	0.97153	0.992188	0.97541	0.841781	0.948081	0.795287	0.995025	0.969512	0.943888	0.974922	0.949438	0.87715	0.912752	0.682651	0.915825	0.970845	0.664936	1	0.974359	0.97561	0.866156	0.976303	0.976661	0.751178	0.963478	0.984127	0.841567	0.981343	0.97561	0.966825	0.969466	0.937402	0.948718	0.834772	0.940109	0.949153	0.869878	0.920603
219	0.97	0.985714	0.982143	0.935823	0.721037	0.969643	1	0.944377	0.964187	0.872594	0.980769	0.964413	0.984375	0.97541	0.84375	0.941309	0.791605	0.99005	0.97561	0.9499	0.974922	0.938202	0.880835	0.910515	0.677973	0.909091	0.973761	0.667316	1	0.979487	0.97561	0.867582	0.971564	0.974865	0.749036	0.966957	0.978836	0.837308	0.973881	0.965854	0.971564	0.961832	0.932707	0.961538	0.831689	0.932849	0.971751	0.864845	0.915578
220	0.973333	0.985714	0.982143	0.936186	0.723334	0.9625	1	0.948005	0.964187	0.878093	0.980769	0.97153	0.976562	0.959016	0.840797	0.950339	0.783505	0.985075	0.981707	0.945892	0.968652	0.945693	0.87715	0.917226	0.681481	0.914141	0.970845	0.663206	1	0.989744	0.98374	0.865978	0.981043	0.97307	0.743897	0.968696	0.978836	0.841567	0.973881	0.970732	0.971564	0.984733	0.937402	0.955128	0.84217	0.938294	0.954802	0.864845	0.915578
221	0.973333	0.985714	0.982143	0.934373	0.719396	0.969643	0.991935	0.944377	0.964187	0.88176	0.971154	0.97153	0.976562	0.97541	0.839075	0.954853	0.790869	0.99005	0.963415	0.93988	0.962382	0.940075	0.886978	0.910515	0.679142	0.914141	0.976676	0.660826	1	0.969231	0.96748	0.867047	0.981043	0.974865	0.750321	0.970435	0.968254	0.830494	0.977612	0.970732	0.971564	0.969466	0.937402	0.955128	0.828607	0.934664	0.960452	0.862689	0.921608
222	0.963333	0.985714	0.982143	0.935098	0.721365	0.966071	0.991935	0.941959	0.964187	0.87901	0.971154	0.975089	0.984375	0.983607	0.838829	0.948081	0.797496	0.99005	0.97561	0.9499	0.971787	0.941948	0.880835	0.917226	0.683041	0.912458	0.96793	0.663855	1	0.979487	0.97561	0.866512	0.971564	0.97307	0.752463	0.968696	0.973545	0.839864	0.977612	0.970732	0.966825	0.977099	0.937402	0.942308	0.831689	0.936479	0.966102	0.864127	0.918593
223	0.976667	0.985714	0.991071	0.934373	0.717427	0.966071	1	0.943168	0.966942	0.879927	0.980769	0.97153	0.992188	0.97541	0.838337	0.950339	0.793078	0.985075	0.969512	0.943888	0.965517	0.938202	0.878378	0.910515	0.6846	0.914141	0.96793	0.657149	1	0.969231	0.95935	0.867403	0.976303	0.97307	0.74818	0.972174	0.973545	0.841567	0.977612	0.970732	0.971564	0.961832	0.934272	0.955128	0.843403	0.932849	0.949153	0.866283	0.918593
224	0.966667	0.990476	0.982143	0.936186	0.71874	0.969643	0.991935	0.941959	0.961433	0.871677	0.971154	0.97153	0.984375	0.967213	0.841043	0.957111	0.793814	0.99005	0.95122	0.943888	0.968652	0.940075	0.882064	0.914989	0.676803	0.912458	0.973761	0.661692	1	0.979487	0.97561	0.865621	0.976303	0.976661	0.752463	0.966957	0.978836	0.849233	0.977612	0.970732	0.985782	0.961832	0.942097	0.961538	0.832922	0.934664	0.960452	0.86197	0.912563
225	0.97	0.980952	0.991071	0.934735	0.718412	0.964286	0.991935	0.943168	0.961433	0.88176	0.980769	0.975089	0.976562	0.97541	0.841781	0.939052	0.78866	0.99005	0.969512	0.951904	0.968652	0.93633	0.879607	0.908277	0.681092	0.907407	0.976676	0.670344	1	0.974359	0.97561	0.866512	0.981043	0.97307	0.750321	0.970435	0.978836	0.834753	0.970149	0.970732	0.981043	0.969466	0.935837	0.942308	0.833539	0.934664	0.966102	0.864845	0.922613
226	0.966667	0.985714	0.982143	0.93401	0.717427	0.971429	1	0.948005	0.964187	0.875344	0.980769	0.97153	0.992188	0.97541	0.841781	0.954853	0.784978	0.99005	0.963415	0.945892	0.974922	0.945693	0.872236	0.912752	0.688889	0.914141	0.970845	0.658231	1	0.979487	0.97561	0.865265	0.981043	0.974865	0.749465	0.970435	0.984127	0.834753	0.977612	0.980488	0.971564	0.961832	0.942097	0.961538	0.833539	0.941924	0.966102	0.86197	0.912563
227	0.97	0.985714	0.991071	0.935098	0.719396	0.969643	0.991935	0.944377	0.966942	0.873511	0.971154	0.97153	0.984375	0.97541	0.840551	0.943567	0.791605	0.99005	0.957317	0.947896	0.978056	0.941948	0.884521	0.919463	0.683821	0.914141	0.973761	0.664071	1	0.979487	0.98374	0.868294	0.981043	0.976661	0.747323	0.972174	0.978836	0.839012	0.973881	0.97561	0.966825	0.969466	0.928013	0.961538	0.832306	0.934664	0.966102	0.862689	0.913568
228	0.976667	0.990476	0.982143	0.934735	0.71874	0.973214	1	0.943168	0.964187	0.874427	0.971154	0.975089	0.984375	0.97541	0.840305	0.952596	0.790133	0.99005	0.97561	0.93988	0.959248	0.93633	0.882064	0.899329	0.674464	0.910774	0.96793	0.66472	1	0.974359	0.97561	0.864908	0.976303	0.97307	0.749465	0.968696	0.978836	0.82879	0.977612	0.970732	0.976303	0.961832	0.932707	0.955128	0.831689	0.932849	0.954802	0.864127	0.913568
229	0.973333	0.990476	0.982143	0.931835	0.723991	0.9625	1	0.948005	0.972452	0.870761	0.980769	0.967972	0.992188	0.97541	0.837598	0.954853	0.787187	0.99005	0.97561	0.945892	0.965517	0.93633	0.882064	0.90604	0.682651	0.902357	0.970845	0.661908	1	0.979487	0.96748	0.865265	0.981043	0.976661	0.749036	0.966957	0.984127	0.833901	0.973881	0.970732	0.962085	0.969466	0.937402	0.948718	0.834155	0.938294	0.971751	0.862689	0.918593
230	0.983333	0.985714	0.982143	0.935098	0.71874	0.969643	1	0.941959	0.966942	0.885426	0.971154	0.975089	0.984375	0.967213	0.843996	0.952596	0.790869	0.985075	0.969512	0.943888	0.978056	0.934457	0.87715	0.910515	0.677973	0.914141	0.976676	0.665369	1	1	0.98374	0.865265	0.976303	0.976661	0.750749	0.966957	0.978836	0.834753	0.973881	0.97561	0.971564	0.961832	0.937402	0.955128	0.832306	0.940109	0.960452	0.857656	0.917588
231	0.973333	0.985714	0.982143	0.935098	0.721037	0.966071	0.991935	0.945586	0.964187	0.877177	0.971154	0.978648	0.976562	0.95082	0.840797	0.943567	0.790869	0.99005	0.97561	0.945892	0.968652	0.940075	0.878378	0.901566	0.679142	0.915825	0.973761	0.667099	0.991803	0.984615	0.95935	0.867225	0.985782	0.97307	0.744754	0.968696	0.973545	0.833049	0.973881	0.970732	0.971564	0.969466	0.937402	0.948718	0.834155	0.941924	0.966102	0.875629	0.915578
232	0.973333	0.97619	0.982143	0.934373	0.71874	0.964286	0.991935	0.944377	0.964187	0.877177	0.980769	0.978648	0.984375	0.97541	0.841289	0.950339	0.791605	0.99005	0.981707	0.945892	0.968652	0.945693	0.87715	0.912752	0.672125	0.920875	0.979592	0.661692	1	0.994872	0.97561	0.867047	0.981043	0.974865	0.749036	0.970435	0.978836	0.835605	0.973881	0.980488	0.976303	0.969466	0.942097	0.955128	0.839704	0.92922	0.960452	0.867721	0.919598
233	0.976667	0.990476	0.991071	0.93256	0.720709	0.958929	0.991935	0.944377	0.964187	0.877177	0.980769	0.97153	0.984375	0.97541	0.842766	0.950339	0.793814	0.99005	0.981707	0.947896	0.965517	0.932584	0.873464	0.919463	0.674854	0.915825	0.96793	0.661259	1	0.994872	0.95935	0.865621	0.985782	0.974865	0.752891	0.966957	0.984127	0.833049	0.973881	0.97561	0.971564	0.977099	0.928013	0.955128	0.831073	0.936479	0.954802	0.864127	0.916583
234	0.973333	0.990476	0.982143	0.935823	0.72235	0.967857	0.991935	0.943168	0.958678	0.87626	0.980769	0.97153	0.976562	0.97541	0.840551	0.952596	0.79676	0.99005	0.981707	0.945892	0.968652	0.94382	0.883292	0.903803	0.676023	0.915825	0.970845	0.665369	1	0.989744	0.96748	0.866156	0.985782	0.97307	0.74818	0.963478	0.984127	0.835605	0.973881	0.97561	0.976303	0.969466	0.935837	0.948718	0.836005	0.934664	0.960452	0.863408	0.916583
235	0.976667	0.985714	0.982143	0.936911	0.713489	0.960714	1	0.94075	0.964187	0.878093	0.980769	0.97153	0.984375	0.967213	0.841043	0.954853	0.79676	0.99005	0.97561	0.953908	0.962382	0.94382	0.874693	0.910515	0.6846	0.905724	0.970845	0.667099	1	0.979487	0.96748	0.86669	0.981043	0.978456	0.75546	0.965217	0.984127	0.83816	0.970149	0.980488	0.976303	0.969466	0.938967	0.955128	0.832306	0.934664	0.960452	0.867002	0.921608
236	0.98	0.990476	0.982143	0.934735	0.725304	0.969643	1	0.950423	0.964187	0.88176	0.971154	0.97153	0.976562	0.967213	0.844242	0.954853	0.789396	0.995025	0.981707	0.9499	0.968652	0.940075	0.883292	0.90604	0.680702	0.917508	0.970845	0.66234	1	0.989744	0.97561	0.864017	0.985782	0.967684	0.747752	0.966957	0.978836	0.83816	0.973881	0.970732	0.976303	0.961832	0.940532	0.948718	0.833539	0.941924	0.960452	0.864127	0.920603
237	0.97	0.990476	0.982143	0.937273	0.717427	0.9625	0.991935	0.941959	0.958678	0.878093	0.980769	0.97153	0.984375	0.983607	0.838583	0.948081	0.789396	0.99005	0.963415	0.947896	0.952978	0.941948	0.884521	0.912752	0.675634	0.920875	0.973761	0.666234	0.991803	0.964103	0.97561	0.867047	0.985782	0.97307	0.74561	0.966957	0.973545	0.834753	0.977612	0.97561	0.971564	0.977099	0.935837	0.948718	0.834155	0.938294	0.960452	0.857656	0.920603
238	0.976667	0.990476	0.982143	0.93401	0.718412	0.9625	0.991935	0.941959	0.966942	0.880843	0.980769	0.97153	0.984375	0.967213	0.836368	0.945824	0.789396	0.985075	0.969512	0.937876	0.956113	0.932584	0.880835	0.912752	0.678363	0.917508	0.970845	0.661475	1	0.974359	0.96748	0.867582	0.981043	0.967684	0.752891	0.965217	0.978836	0.834753	0.973881	0.97561	0.976303	0.969466	0.934272	0.955128	0.839704	0.938294	0.960452	0.859813	0.923618
239	0.973333	0.990476	0.982143	0.935098	0.718412	0.960714	1	0.941959	0.966942	0.878093	0.980769	0.97153	0.984375	0.967213	0.840305	0.952596	0.790133	0.99005	0.97561	0.945892	0.968652	0.94382	0.875921	0.914989	0.678363	0.912458	0.970845	0.666883	1	0.979487	0.97561	0.864552	0.985782	0.976661	0.75546	0.970435	0.984127	0.821976	0.977612	0.97561	0.962085	0.969466	0.928013	0.942308	0.840321	0.92922	0.966102	0.862689	0.918593
240	0.97	0.990476	0.982143	0.936911	0.714473	0.964286	0.991935	0.941959	0.966942	0.872594	0.961538	0.978648	0.984375	0.967213	0.840551	0.954853	0.796024	0.995025	0.963415	0.93988	0.962382	0.930712	0.880835	0.90604	0.681871	0.917508	0.976676	0.669046	1	0.979487	0.95935	0.863304	0.985782	0.971275	0.750321	0.965217	0.973545	0.835605	0.977612	0.97561	0.971564	0.977099	0.942097	0.948718	0.831689	0.945554	0.960452	0.857656	0.921608
241	0.976667	0.985714	0.982143	0.930022	0.714473	0.966071	0.991935	0.944377	0.964187	0.87626	0.980769	0.97153	0.992188	0.97541	0.838091	0.959368	0.802651	0.985075	0.981707	0.945892	0.962382	0.941948	0.87715	0.903803	0.682261	0.910774	0.96793	0.663638	1	0.974359	0.95935	0.862235	0.985782	0.97307	0.74561	0.958261	0.984127	0.837308	0.973881	0.97561	0.976303	0.969466	0.929577	0.948718	0.837238	0.938294	0.966102	0.856937	0.912563
242	0.983333	0.980952	0.982143	0.93546	0.714145	0.969643	1	0.941959	0.966942	0.871677	0.990385	0.97153	0.984375	0.967213	0.842766	0.948081	0.79676	0.99005	0.963415	0.933868	0.965517	0.938202	0.879607	0.897092	0.681092	0.90404	0.976676	0.663638	1	0.974359	0.96748	0.86473	0.985782	0.976661	0.751178	0.970435	0.978836	0.824532	0.981343	0.970732	0.976303	0.954198	0.935837	0.948718	0.837238	0.940109	0.966102	0.867721	0.912563
243	0.97	0.985714	0.982143	0.932922	0.713489	0.966071	1	0.946796	0.961433	0.872594	0.980769	0.97153	0.984375	0.97541	0.838583	0.952596	0.80486	0.985075	0.95122	0.945892	0.968652	0.945693	0.883292	0.914989	0.679532	0.917508	0.973761	0.663855	1	0.974359	0.97561	0.865086	0.985782	0.982047	0.749465	0.966957	0.973545	0.836457	0.977612	0.980488	0.962085	0.961832	0.938967	0.955128	0.838471	0.940109	0.960452	0.862689	0.910553
244	0.98	0.990476	0.982143	0.937636	0.723334	0.964286	0.991935	0.945586	0.966942	0.87626	0.961538	0.967972	0.984375	0.97541	0.839813	0.954853	0.803387	0.985075	0.97561	0.953908	0.962382	0.940075	0.885749	0.908277	0.681481	0.907407	0.96793	0.668397	1	0.984615	0.95122	0.865799	0.981043	0.976661	0.753319	0.972174	0.984127	0.832198	0.977612	0.970732	0.966825	0.969466	0.938967	0.961538	0.832306	0.938294	0.977401	0.859094	0.911558
245	0.976667	0.990476	0.982143	0.937636	0.719724	0.964286	0.991935	0.943168	0.964187	0.865261	0.980769	0.975089	0.984375	0.983607	0.838337	0.943567	0.792342	0.99005	0.963415	0.947896	0.965517	0.940075	0.882064	0.908277	0.675634	0.907407	0.973761	0.661692	1	0.989744	0.95935	0.862235	0.981043	0.976661	0.750749	0.963478	0.984127	0.834753	0.970149	0.985366	0.976303	0.969466	0.937402	0.948718	0.832922	0.938294	0.966102	0.861251	0.908543
246	0.976667	0.990476	0.982143	0.933285	0.718083	0.966071	1	0.946796	0.958678	0.879927	0.980769	0.975089	0.976562	0.983607	0.841289	0.954853	0.798233	0.99005	0.957317	0.93988	0.956113	0.932584	0.890663	0.908277	0.678363	0.910774	0.970845	0.671858	1	0.979487	0.96748	0.865443	0.976303	0.976661	0.753319	0.963478	0.973545	0.829642	0.973881	0.970732	0.966825	0.954198	0.932707	0.955128	0.831689	0.938294	0.954802	0.8555	0.913568
247	0.973333	0.990476	0.982143	0.932922	0.720709	0.969643	0.991935	0.948005	0.966942	0.869844	0.980769	0.967972	0.984375	0.967213	0.839567	0.959368	0.793078	0.99005	0.957317	0.93988	0.968652	0.940075	0.879607	0.897092	0.668616	0.919192	0.973761	0.664071	1	0.984615	0.97561	0.863482	0.981043	0.974865	0.757173	0.96	0.978836	0.83816	0.973881	0.980488	0.971564	0.961832	0.943662	0.967949	0.828607	0.936479	0.966102	0.856219	0.915578
248	0.976667	0.990476	0.982143	0.937999	0.721693	0.9625	1	0.944377	0.964187	0.872594	0.971154	0.967972	0.984375	0.991803	0.842274	0.957111	0.794551	0.995025	0.981707	0.947896	0.956113	0.940075	0.879607	0.919463	0.676803	0.914141	0.970845	0.664071	1	0.989744	0.97561	0.867047	0.985782	0.97307	0.751606	0.963478	0.984127	0.832198	0.973881	0.970732	0.971564	0.961832	0.937402	0.961538	0.837855	0.938294	0.966102	0.860532	0.912563
249	0.973333	0.985714	0.982143	0.935823	0.715458	0.9625	1	0.950423	0.964187	0.87901	0.971154	0.975089	0.984375	0.97541	0.841535	0.954853	0.798969	0.985075	0.97561	0.93988	0.965517	0.941948	0.885749	0.908277	0.676803	0.909091	0.976676	0.663638	1	0.994872	0.95935	0.866512	0.976303	0.974865	0.757602	0.965217	0.984127	0.831346	0.977612	0.97561	0.971564	0.977099	0.938967	0.955128	0.837238	0.938294	0.954802	0.857656	0.901508
250	0.973333	0.990476	0.982143	0.935823	0.71874	0.969643	1	0.945586	0.964187	0.871677	0.980769	0.97153	0.984375	0.97541	0.840551	0.963883	0.795287	0.99005	0.963415	0.943888	0.968652	0.945693	0.886978	0.914989	0.674074	0.905724	0.96793	0.660394	1	0.984615	0.95122	0.86473	0.981043	0.97307	0.757602	0.966957	0.978836	0.840716	0.970149	0.980488	0.966825	0.961832	0.934272	0.948718	0.839088	0.934664	0.954802	0.853343	0.907538
251	0.973333	0.990476	0.991071	0.936186	0.723991	0.967857	0.991935	0.939541	0.966942	0.873511	0.971154	0.97153	0.976562	0.97541	0.840305	0.968397	0.800442	0.99005	0.97561	0.941884	0.968652	0.947566	0.894349	0.917226	0.681871	0.912458	0.970845	0.661259	1	0.989744	0.96748	0.865799	0.981043	0.974865	0.75546	0.965217	0.984127	0.835605	0.977612	0.980488	0.962085	0.977099	0.935837	0.948718	0.830456	0.934664	0.966102	0.86197	0.912563
252	0.983333	0.990476	0.991071	0.936548	0.722678	0.973214	0.991935	0.946796	0.964187	0.870761	0.971154	0.97153	0.984375	0.967213	0.839075	0.959368	0.79676	0.995025	0.957317	0.943888	0.952978	0.94382	0.89312	0.903803	0.676803	0.910774	0.976676	0.659961	1	0.984615	0.95122	0.861878	0.981043	0.97307	0.756317	0.963478	0.984127	0.825383	0.973881	0.970732	0.971564	0.954198	0.935837	0.955128	0.844636	0.936479	0.960452	0.856219	0.907538
253	0.98	0.985714	0.991071	0.93546	0.720709	0.960714	1	0.950423	0.964187	0.874427	0.980769	0.975089	0.984375	0.983607	0.842274	0.950339	0.790133	0.99005	0.963415	0.941884	0.956113	0.926966	0.87715	0.910515	0.679532	0.914141	0.976676	0.664071	1	0.979487	0.96748	0.8617	0.976303	0.969479	0.750749	0.966957	0.968254	0.833049	0.970149	0.980488	0.966825	0.977099	0.943662	0.948718	0.82984	0.934664	0.971751	0.857656	0.915578
254	0.98	0.990476	0.982143	0.932197	0.718412	0.964286	0.991935	0.950423	0.961433	0.873511	0.961538	0.97153	0.984375	0.991803	0.836614	0.950339	0.790869	0.99005	0.963415	0.947896	0.959248	0.949438	0.885749	0.914989	0.674464	0.912458	0.970845	0.66645	1	0.979487	0.96748	0.863482	0.981043	0.97307	0.747752	0.966957	0.978836	0.819421	0.973881	0.970732	0.971564	0.969466	0.938967	0.955128	0.829223	0.932849	0.966102	0.860532	0.904523
255	0.976667	0.985714	0.982143	0.930022	0.723006	0.966071	0.991935	0.948005	0.961433	0.874427	0.971154	0.967972	0.984375	0.967213	0.840059	0.957111	0.796024	0.99005	0.963415	0.93988	0.962382	0.941948	0.890663	0.914989	0.679142	0.915825	0.970845	0.666883	1	0.989744	0.97561	0.866869	0.985782	0.976661	0.750749	0.963478	0.978836	0.827939	0.973881	0.970732	0.971564	0.969466	0.942097	0.948718	0.835388	0.940109	0.977401	0.856937	0.905528
256	0.976667	0.990476	0.982143	0.933285	0.719396	0.960714	1	0.939541	0.969697	0.870761	0.980769	0.97153	0.984375	0.991803	0.841043	0.950339	0.790133	0.985075	0.969512	0.933868	0.956113	0.934457	0.87715	0.910515	0.680312	0.912458	0.970845	0.669046	1	0.969231	0.95935	0.866156	0.976303	0.976661	0.757602	0.966957	0.978836	0.833049	0.973881	0.970732	0.976303	0.977099	0.937402	0.961538	0.832922	0.938294	0.966102	0.854781	0.905528
257	0.98	0.990476	0.991071	0.934373	0.717099	0.964286	0.991935	0.938331	0.961433	0.878093	0.971154	0.975089	0.984375	0.97541	0.840797	0.950339	0.782032	0.995025	0.95122	0.941884	0.959248	0.938202	0.889435	0.917226	0.679532	0.915825	0.96793	0.667748	1	0.974359	0.95935	0.864908	0.981043	0.97307	0.754604	0.961739	0.984127	0.835605	0.966418	0.97561	0.966825	0.969466	0.937402	0.955128	0.835388	0.92559	0.966102	0.859094	0.916583
258	0.986667	0.990476	0.982143	0.935098	0.718083	0.975	0.991935	0.943168	0.964187	0.87901	0.971154	0.97153	0.984375	0.97541	0.84375	0.952596	0.790133	0.985075	0.957317	0.943888	0.959248	0.941948	0.882064	0.908277	0.677973	0.914141	0.973761	0.66472	1	0.994872	0.96748	0.868294	0.981043	0.967684	0.749465	0.972174	0.984127	0.832198	0.977612	0.980488	0.971564	0.961832	0.932707	0.955128	0.839088	0.945554	0.960452	0.856937	0.908543
259	0.97	0.985714	0.982143	0.935823	0.717099	0.966071	0.991935	0.946796	0.966942	0.879927	0.980769	0.967972	0.984375	0.959016	0.838337	0.954853	0.792342	0.99005	0.963415	0.933868	0.962382	0.945693	0.884521	0.90604	0.677973	0.909091	0.973761	0.664504	1	0.984615	0.95935	0.867582	0.985782	0.974865	0.752034	0.970435	0.973545	0.835605	0.973881	0.985366	0.966825	0.969466	0.932707	0.948718	0.829223	0.945554	0.966102	0.860532	0.904523
260	0.973333	0.990476	0.982143	0.932197	0.712504	0.964286	0.991935	0.945586	0.958678	0.878093	0.971154	0.964413	0.984375	0.983607	0.841535	0.950339	0.786451	0.995025	0.97561	0.935872	0.965517	0.940075	0.884521	0.912752	0.672904	0.915825	0.970845	0.662773	1	0.984615	0.96748	0.866512	0.985782	0.974865	0.764026	0.968696	0.984127	0.839012	0.962687	0.97561	0.966825	0.969466	0.935837	0.955128	0.842787	0.938294	0.960452	0.853343	0.911558
261	0.98	0.985714	0.991071	0.936911	0.713817	0.960714	1	0.945586	0.961433	0.87901	0.971154	0.967972	0.984375	0.97541	0.84252	0.948081	0.795287	0.99005	0.963415	0.937876	0.968652	0.945693	0.883292	0.90604	0.675244	0.912458	0.973761	0.664287	1	0.979487	0.95935	0.864908	0.981043	0.97307	0.751178	0.966957	0.973545	0.82879	0.970149	0.980488	0.966825	0.977099	0.932707	0.942308	0.838471	0.932849	0.960452	0.847592	0.907538
262	0.976667	0.985714	0.982143	0.933285	0.720709	0.966071	0.991935	0.944377	0.958678	0.882676	0.971154	0.975089	0.984375	0.983607	0.840059	0.952596	0.790133	0.99005	0.97561	0.941884	0.968652	0.93633	0.883292	0.908277	0.679922	0.912458	0.976676	0.663855	1	0.984615	0.96748	0.865621	0.976303	0.971275	0.762741	0.961739	0.984127	0.82879	0.970149	0.970732	0.962085	0.977099	0.937402	0.961538	0.837855	0.941924	0.949153	0.850467	0.905528
263	0.98	0.985714	0.982143	0.929297	0.714801	0.966071	1	0.943168	0.964187	0.887259	0.971154	0.975089	0.984375	0.97541	0.837844	0.954853	0.793078	0.99005	0.957317	0.933868	0.968652	0.94382	0.879607	0.914989	0.677193	0.914141	0.973761	0.668397	1	0.984615	0.96748	0.865621	0.971564	0.980251	0.751606	0.968696	0.978836	0.839012	0.973881	0.97561	0.971564	0.954198	0.937402	0.955128	0.837238	0.940109	0.966102	0.854781	0.910553
264	0.976667	0.990476	0.982143	0.931835	0.722022	0.960714	1	0.949214	0.964187	0.878093	0.971154	0.964413	0.984375	0.97541	0.839813	0.948081	0.78866	0.99005	0.969512	0.937876	0.962382	0.940075	0.884521	0.912752	0.677583	0.912458	0.976676	0.667099	1	0.969231	0.96748	0.866334	0.957346	0.980251	0.750321	0.966957	0.978836	0.833901	0.966418	0.97561	0.971564	0.961832	0.929577	0.948718	0.835388	0.940109	0.949153	0.847592	0.906533
265	0.98	0.985714	0.982143	0.932922	0.717755	0.967857	0.991935	0.944377	0.961433	0.87626	0.980769	0.97153	0.976562	0.967213	0.838337	0.954853	0.792342	0.99005	0.97561	0.941884	0.962382	0.949438	0.886978	0.903803	0.675244	0.914141	0.976676	0.665585	1	0.984615	0.97561	0.868294	0.971564	0.976661	0.743897	0.968696	0.978836	0.839864	0.977612	0.980488	0.971564	0.961832	0.934272	0.955128	0.836005	0.943739	0.954802	0.851186	0.909548
266	0.98	0.980952	0.982143	0.934373	0.719068	0.969643	0.991935	0.949214	0.966942	0.87626	0.980769	0.975089	0.984375	0.97541	0.841781	0.959368	0.787187	0.995025	0.95122	0.941884	0.962382	0.938202	0.87715	0.919463	0.677193	0.910774	0.970845	0.664936	1	0.989744	0.98374	0.864552	0.976303	0.976661	0.753319	0.968696	0.984127	0.82879	0.970149	0.980488	0.966825	0.977099	0.935837	0.948718	0.838471	0.931034	0.966102	0.854781	0.908543
267	0.973333	0.990476	0.982143	0.931109	0.719724	0.966071	0.991935	0.952842	0.966942	0.880843	0.980769	0.967972	0.984375	0.97541	0.84252	0.957111	0.796024	0.99005	0.97561	0.933868	0.965517	0.94382	0.882064	0.908277	0.673294	0.912458	0.973761	0.665369	1	0.979487	0.96748	0.86277	0.976303	0.97307	0.74818	0.96	0.978836	0.833049	0.977612	0.985366	0.966825	0.977099	0.938967	0.948718	0.839088	0.936479	0.966102	0.849748	0.906533
268	0.973333	0.985714	0.991071	0.93401	0.723663	0.964286	0.991935	0.939541	0.961433	0.879927	0.980769	0.975089	0.992188	0.983607	0.841781	0.957111	0.787923	0.99005	0.969512	0.93988	0.962382	0.951311	0.891892	0.9217	0.678752	0.909091	0.973761	0.665801	1	0.984615	0.95935	0.864017	0.981043	0.974865	0.756317	0.96	0.984127	0.839864	0.970149	0.980488	0.966825	0.969466	0.934272	0.961538	0.834772	0.931034	0.960452	0.851905	0.913568
269	0.976667	0.980952	0.982143	0.931835	0.714145	0.9625	0.991935	0.951632	0.961433	0.875344	0.980769	0.975089	0.984375	0.983607	0.836614	0.950339	0.789396	0.985075	0.963415	0.933868	0.959248	0.947566	0.886978	0.908277	0.681092	0.924242	0.976676	0.663206	1	0.974359	0.96748	0.865799	0.971564	0.974865	0.761028	0.96	0.984127	0.839864	0.973881	0.97561	0.966825	0.969466	0.942097	0.955128	0.842787	0.938294	0.960452	0.851905	0.905528
270	0.983333	0.985714	0.982143	0.934373	0.713817	0.966071	0.991935	0.951632	0.958678	0.868928	0.980769	0.975089	0.984375	0.967213	0.842274	0.959368	0.787923	0.99005	0.97561	0.943888	0.959248	0.938202	0.890663	0.917226	0.679922	0.910774	0.96793	0.66472	1	0.974359	0.95122	0.867047	0.971564	0.97307	0.752034	0.961739	0.984127	0.840716	0.973881	0.985366	0.962085	0.977099	0.940532	0.955128	0.839088	0.932849	0.966102	0.846873	0.899497
271	0.973333	0.990476	0.973214	0.934735	0.718083	0.967857	0.991935	0.948005	0.958678	0.868011	0.971154	0.97153	0.976562	0.967213	0.841781	0.954853	0.792342	0.99005	0.97561	0.941884	0.968652	0.941948	0.883292	0.90604	0.674464	0.915825	0.979592	0.661692	1	0.969231	0.95935	0.863126	0.971564	0.974865	0.75546	0.966957	0.978836	0.834753	0.966418	0.97561	0.966825	0.969466	0.937402	0.948718	0.840321	0.936479	0.949153	0.846873	0.910553
272	0.976667	0.990476	0.982143	0.932197	0.717427	0.9625	1	0.949214	0.961433	0.877177	0.980769	0.975089	1	0.97541	0.840551	0.959368	0.787187	0.985075	0.957317	0.941884	0.965517	0.94382	0.878378	0.910515	0.682261	0.915825	0.973761	0.665152	1	0.974359	0.96748	0.867225	0.976303	0.97307	0.752891	0.956522	0.978836	0.842419	0.970149	0.985366	0.976303	0.977099	0.943662	0.948718	0.842787	0.932849	0.960452	0.850467	0.913568
273	0.983333	0.985714	0.991071	0.934735	0.719396	0.967857	0.991935	0.951632	0.961433	0.874427	0.971154	0.975089	0.960938	0.959016	0.836368	0.952596	0.792342	0.99005	0.963415	0.943888	0.962382	0.947566	0.875921	0.897092	0.676803	0.912458	0.976676	0.664936	0.991803	0.989744	0.96748	0.863126	0.976303	0.974865	0.754604	0.961739	0.978836	0.836457	0.973881	0.97561	0.966825	0.969466	0.937402	0.948718	0.839704	0.92922	0.966102	0.847592	0.912563
274	0.976667	0.985714	0.982143	0.93256	0.718083	0.958929	1	0.946796	0.961433	0.877177	0.980769	0.975089	0.984375	0.983607	0.83686	0.959368	0.787187	0.995025	0.981707	0.937876	0.968652	0.940075	0.884521	0.908277	0.675634	0.910774	0.976676	0.660394	0.991803	0.984615	0.95935	0.862057	0.971564	0.978456	0.746467	0.965217	0.978836	0.841567	0.977612	0.985366	0.976303	0.969466	0.940532	0.948718	0.845253	0.938294	0.954802	0.843997	0.915578
275	0.976667	0.990476	0.982143	0.932922	0.717099	0.964286	0.991935	0.943168	0.961433	0.871677	0.980769	0.964413	0.992188	0.959016	0.836368	0.952596	0.782769	0.985075	0.963415	0.941884	0.965517	0.941948	0.879607	0.903803	0.680702	0.910774	0.979592	0.65888	0.991803	1	0.96748	0.864552	0.966825	0.976661	0.756745	0.956522	0.978836	0.834753	0.977612	0.970732	0.971564	0.969466	0.937402	0.948718	0.840321	0.938294	0.954802	0.853343	0.911558
276	0.976667	0.985714	0.982143	0.930384	0.718412	0.957143	0.991935	0.948005	0.961433	0.875344	0.980769	0.960854	0.992188	0.983607	0.838091	0.950339	0.799705	0.995025	0.963415	0.945892	0.974922	0.947566	0.886978	0.908277	0.680312	0.915825	0.982507	0.663855	0.991803	0.984615	0.96748	0.866334	0.971564	0.982047	0.750321	0.966957	0.984127	0.844123	0.970149	0.985366	0.966825	0.969466	0.942097	0.935897	0.845253	0.936479	0.960452	0.851905	0.913568
277	0.98	0.985714	0.982143	0.931835	0.722022	0.967857	0.991935	0.951632	0.966942	0.868928	0.980769	0.975089	0.984375	0.97541	0.840305	0.963883	0.789396	0.995025	0.963415	0.945892	0.968652	0.945693	0.890663	0.908277	0.677193	0.90404	0.970845	0.667099	0.991803	0.989744	0.97561	0.86473	0.971564	0.974865	0.757173	0.965217	0.984127	0.839864	0.973881	0.980488	0.971564	0.961832	0.935837	0.955128	0.839704	0.932849	0.966102	0.851186	0.912563
278	0.976667	0.985714	0.982143	0.936548	0.719396	0.966071	0.991935	0.946796	0.958678	0.870761	0.980769	0.978648	0.976562	0.967213	0.838583	0.959368	0.793814	0.985075	0.97561	0.941884	0.959248	0.945693	0.874693	0.912752	0.671735	0.914141	0.976676	0.672723	0.991803	0.994872	0.96748	0.865799	0.976303	0.976661	0.749036	0.961739	0.973545	0.846678	0.966418	0.97561	0.976303	0.969466	0.943662	0.967949	0.841554	0.934664	0.966102	0.852624	0.906533
279	0.98	0.980952	0.991071	0.931472	0.716771	0.967857	0.991935	0.946796	0.961433	0.878093	0.980769	0.975089	0.984375	0.97541	0.838091	0.96614	0.793078	0.995025	0.969512	0.941884	0.971787	0.947566	0.879607	0.917226	0.683041	0.907407	0.973761	0.663206	0.991803	0.989744	0.95935	0.865799	0.985782	0.978456	0.753747	0.958261	0.973545	0.837308	0.966418	0.97561	0.971564	0.969466	0.932707	0.961538	0.836621	0.932849	0.949153	0.854062	0.906533
280	0.98	0.990476	0.982143	0.931835	0.71513	0.9625	0.991935	0.944377	0.961433	0.88176	0.980769	0.967972	0.976562	0.983607	0.839321	0.954853	0.796024	0.995025	0.97561	0.941884	0.962382	0.941948	0.885749	0.908277	0.676803	0.910774	0.976676	0.660826	0.991803	0.984615	0.97561	0.864195	0.971564	0.976661	0.74818	0.963478	0.984127	0.839864	0.973881	0.97561	0.971564	0.969466	0.942097	0.942308	0.842787	0.940109	0.966102	0.851186	0.911558
281	0.976667	0.990476	0.991071	0.934373	0.722022	0.973214	0.991935	0.943168	0.966942	0.872594	0.980769	0.97153	0.984375	0.97541	0.83686	0.96614	0.793814	0.99005	0.97561	0.945892	0.968652	0.938202	0.885749	0.914989	0.680312	0.910774	0.979592	0.661908	0.991803	0.984615	0.96748	0.864195	0.966825	0.978456	0.753319	0.968696	0.984127	0.837308	0.973881	0.970732	0.971564	0.969466	0.940532	0.961538	0.853268	0.934664	0.960452	0.848311	0.910553
282	0.976667	0.980952	0.982143	0.931109	0.71874	0.964286	0.991935	0.950423	0.955923	0.868928	0.980769	0.967972	0.992188	0.97541	0.839567	0.952596	0.800442	0.985075	0.969512	0.943888	0.962382	0.947566	0.885749	0.912752	0.683041	0.912458	0.973761	0.664071	0.991803	0.979487	0.96748	0.865443	0.981043	0.976661	0.747323	0.970435	0.984127	0.833901	0.966418	0.980488	0.966825	0.961832	0.943662	0.967949	0.84217	0.940109	0.960452	0.854781	0.911558
283	0.983333	0.985714	0.982143	0.932922	0.718083	0.971429	0.991935	0.950423	0.961433	0.871677	0.980769	0.97153	0.984375	0.983607	0.834892	0.957111	0.785714	0.985075	0.963415	0.943888	0.959248	0.93633	0.882064	0.914989	0.675634	0.912458	0.976676	0.661475	0.991803	0.969231	0.96748	0.866512	0.976303	0.97307	0.746895	0.954783	0.984127	0.844974	0.970149	0.980488	0.971564	0.969466	0.943662	0.948718	0.84217	0.934664	0.966102	0.851186	0.905528
284	0.976667	0.985714	0.973214	0.931109	0.71316	0.973214	0.991935	0.948005	0.961433	0.875344	0.980769	0.97153	0.984375	0.97541	0.838583	0.963883	0.791605	0.985075	0.957317	0.935872	0.968652	0.938202	0.875921	0.912752	0.680312	0.915825	0.979592	0.66234	0.991803	0.979487	0.96748	0.866156	0.971564	0.976661	0.753747	0.963478	0.978836	0.843271	0.966418	0.985366	0.985782	0.969466	0.945227	0.955128	0.839088	0.931034	0.960452	0.844716	0.908543
285	0.98	0.990476	0.982143	0.932197	0.71316	0.966071	0.991935	0.949214	0.964187	0.874427	0.980769	0.975089	0.984375	0.983607	0.835138	0.961625	0.802651	0.99005	0.957317	0.941884	0.956113	0.951311	0.883292	0.908277	0.680702	0.910774	0.96793	0.663638	0.991803	0.989744	0.96748	0.863126	0.976303	0.976661	0.747752	0.963478	0.978836	0.850937	0.966418	0.985366	0.971564	0.977099	0.942097	0.961538	0.837855	0.938294	0.954802	0.853343	0.909548
286	0.98	0.985714	0.991071	0.931109	0.715458	0.9625	1	0.949214	0.955923	0.87626	0.980769	0.967972	0.992188	0.991803	0.837352	0.957111	0.791605	0.99005	0.957317	0.9499	0.959248	0.945693	0.884521	0.90604	0.682261	0.905724	0.973761	0.665801	0.991803	0.984615	0.97561	0.864374	0.966825	0.976661	0.756745	0.961739	0.978836	0.844974	0.970149	0.970732	0.971564	0.969466	0.942097	0.955128	0.840937	0.936479	0.966102	0.841121	0.911558
287	0.976667	0.985714	0.982143	0.931835	0.719396	0.964286	0.991935	0.952842	0.964187	0.874427	0.980769	0.967972	0.976562	0.967213	0.838583	0.959368	0.795287	0.985075	0.963415	0.935872	0.956113	0.949438	0.883292	0.910515	0.678363	0.910774	0.970845	0.664071	0.991803	0.964103	0.96748	0.86669	0.981043	0.976661	0.758458	0.963478	0.984127	0.832198	0.977612	0.97561	0.966825	0.977099	0.943662	0.942308	0.839088	0.934664	0.966102	0.8555	0.909548
288	0.976667	0.980952	0.991071	0.931835	0.721693	0.966071	0.991935	0.949214	0.961433	0.868928	0.980769	0.97153	0.984375	0.983607	0.839075	0.959368	0.799705	0.99005	0.969512	0.945892	0.965517	0.949438	0.891892	0.90604	0.678363	0.900673	0.973761	0.665801	0.991803	0.994872	0.97561	0.865265	0.976303	0.97307	0.754176	0.958261	0.984127	0.841567	0.981343	0.980488	0.966825	0.969466	0.937402	0.955128	0.850185	0.940109	0.966102	0.845435	0.908543
289	0.973333	0.990476	0.982143	0.935823	0.717099	0.966071	0.991935	0.952842	0.964187	0.875344	0.980769	0.967972	0.976562	0.983607	0.837598	0.970655	0.794551	0.995025	0.963415	0.935872	0.965517	0.938202	0.880835	0.912752	0.678363	0.907407	0.973761	0.661908	0.991803	0.974359	0.97561	0.86473	0.976303	0.974865	0.752463	0.96	0.984127	0.841567	0.973881	0.970732	0.981043	0.969466	0.934272	0.942308	0.84217	0.92922	0.960452	0.851186	0.911558
290	0.976667	0.985714	0.973214	0.935823	0.714801	0.958929	0.991935	0.941959	0.964187	0.872594	0.971154	0.975089	0.984375	0.983607	0.843258	0.961625	0.804124	0.985075	0.963415	0.925852	0.962382	0.941948	0.885749	0.90604	0.679922	0.910774	0.976676	0.665369	0.991803	0.994872	0.97561	0.864908	0.981043	0.980251	0.746039	0.965217	0.978836	0.836457	0.977612	0.980488	0.976303	0.977099	0.935837	0.948718	0.839704	0.940109	0.971751	0.849748	0.902513
291	0.98	0.990476	0.982143	0.932197	0.726616	0.958929	0.991935	0.946796	0.964187	0.872594	0.971154	0.978648	0.976562	0.967213	0.837352	0.963883	0.784242	0.985075	0.963415	0.941884	0.971787	0.94382	0.889435	0.908277	0.676803	0.910774	0.976676	0.667099	0.991803	0.984615	0.95935	0.86669	0.971564	0.978456	0.752034	0.956522	0.978836	0.837308	0.970149	0.970732	0.971564	0.977099	0.940532	0.948718	0.838471	0.934664	0.966102	0.849029	0.901508
292	0.976667	0.980952	0.982143	0.933285	0.717427	0.964286	1	0.951632	0.969697	0.866178	0.971154	0.964413	0.984375	0.983607	0.839567	0.959368	0.796024	0.99005	0.97561	0.943888	0.956113	0.941948	0.889435	0.914989	0.683041	0.912458	0.973761	0.666018	0.991803	1	0.97561	0.864908	0.981043	0.976661	0.752463	0.961739	0.984127	0.844974	0.981343	0.97561	0.971564	0.969466	0.940532	0.961538	0.846486	0.938294	0.960452	0.849748	0.908543
293	0.983333	0.985714	0.982143	0.932922	0.717099	0.960714	0.991935	0.945586	0.961433	0.875344	0.980769	0.978648	0.984375	0.97541	0.841535	0.963883	0.796024	0.995025	0.95122	0.945892	0.965517	0.949438	0.884521	0.910515	0.677193	0.907407	0.979592	0.667316	0.983607	0.989744	0.96748	0.864374	0.971564	0.978456	0.751606	0.958261	0.984127	0.83816	0.977612	0.970732	0.976303	0.977099	0.938967	0.955128	0.841554	0.931034	0.960452	0.849748	0.904523
294	0.976667	0.980952	0.982143	0.931109	0.718083	0.967857	1	0.948005	0.966942	0.877177	0.980769	0.967972	0.992188	0.97541	0.840305	0.954853	0.794551	0.99005	0.963415	0.943888	0.965517	0.949438	0.886978	0.90604	0.68694	0.909091	0.973761	0.667532	0.991803	0.989744	0.97561	0.865621	0.976303	0.980251	0.748608	0.953043	0.984127	0.848382	0.977612	0.980488	0.971564	0.969466	0.940532	0.961538	0.846486	0.932849	0.966102	0.847592	0.904523
295	0.976667	0.97619	0.982143	0.929659	0.715786	0.969643	0.991935	0.946796	0.966942	0.872594	0.971154	0.97153	0.984375	0.97541	0.841289	0.961625	0.797496	0.985075	0.963415	0.941884	0.959248	0.938202	0.886978	0.910515	0.682651	0.909091	0.976676	0.662124	0.983607	0.979487	0.95935	0.865443	0.971564	0.974865	0.760171	0.958261	0.984127	0.839012	0.977612	0.970732	0.971564	0.969466	0.942097	0.942308	0.837855	0.938294	0.960452	0.845435	0.912563
296	0.973333	0.97619	0.973214	0.932197	0.71874	0.9625	0.991935	0.944377	0.964187	0.875344	0.980769	0.975089	0.96875	0.967213	0.839567	0.961625	0.792342	0.99005	0.957317	0.943888	0.952978	0.94382	0.888206	0.917226	0.683431	0.909091	0.96793	0.665801	0.991803	0.994872	0.96748	0.86277	0.981043	0.978456	0.747752	0.961739	0.984127	0.846678	0.966418	0.985366	0.966825	0.969466	0.945227	0.955128	0.845253	0.936479	0.954802	0.843997	0.906533
297	0.98	0.980952	0.973214	0.93256	0.71513	0.967857	0.991935	0.944377	0.961433	0.870761	0.971154	0.97153	0.984375	0.97541	0.837598	0.959368	0.801178	0.995025	0.963415	0.937876	0.956113	0.940075	0.888206	0.910515	0.681871	0.912458	0.973761	0.662557	0.991803	0.979487	0.96748	0.865621	0.971564	0.974865	0.752891	0.963478	0.984127	0.837308	0.973881	0.980488	0.971564	0.961832	0.946792	0.961538	0.841554	0.940109	0.966102	0.853343	0.908543
298	0.98	0.980952	0.982143	0.933648	0.71874	0.969643	1	0.949214	0.955923	0.873511	0.980769	0.967972	0.976562	0.97541	0.837844	0.961625	0.802651	0.99005	0.957317	0.941884	0.946708	0.949438	0.883292	0.917226	0.680312	0.912458	0.976676	0.667099	0.991803	0.979487	0.96748	0.86669	0.971564	0.974865	0.755032	0.963478	0.984127	0.83816	0.973881	0.980488	0.971564	0.969466	0.942097	0.948718	0.847102	0.941924	0.960452	0.849029	0.898492
299	0.976667	0.980952	0.982143	0.930384	0.71513	0.9625	0.991935	0.951632	0.964187	0.879927	0.971154	0.967972	0.992188	0.983607	0.838091	0.959368	0.791605	0.985075	0.957317	0.947896	0.959248	0.945693	0.891892	0.908277	0.690838	0.912458	0.976676	0.661475	0.991803	0.984615	0.96748	0.866869	0.971564	0.971275	0.754176	0.965217	0.978836	0.843271	0.970149	0.980488	0.971564	0.961832	0.946792	0.948718	0.84402	0.934664	0.960452	0.852624	0.906533
300	0.98	0.985714	0.991071	0.932197	0.718083	0.964286	0.991935	0.952842	0.961433	0.872594	0.971154	0.975089	0.984375	0.97541	0.837352	0.96614	0.801178	0.995025	0.963415	0.945892	0.962382	0.949438	0.891892	0.908277	0.678363	0.912458	0.976676	0.664071	0.991803	0.994872	0.97561	0.868829	0.971564	0.976661	0.753747	0.953043	0.984127	0.840716	0.970149	0.970732	0.976303	0.977099	0.946792	0.942308	0.847719	0.938294	0.966102	0.846873	0.900503
301	0.973333	0.980952	0.991071	0.93546	0.72235	0.966071	0.991935	0.939541	0.964187	0.865261	0.971154	0.967972	0.992188	0.967213	0.837598	0.963883	0.792342	0.99005	0.963415	0.943888	0.962382	0.949438	0.889435	0.919463	0.674854	0.90404	0.973761	0.664287	0.991803	0.984615	0.96748	0.865799	0.976303	0.976661	0.754604	0.963478	0.984127	0.842419	0.966418	0.985366	0.976303	0.961832	0.949922	0.948718	0.843403	0.931034	0.966102	0.850467	0.909548
302	0.973333	0.980952	0.973214	0.93256	0.713817	0.967857	0.991935	0.941959	0.964187	0.87626	0.980769	0.97153	0.992188	0.983607	0.83686	0.959368	0.798969	0.985075	0.963415	0.935872	0.968652	0.941948	0.89312	0.917226	0.683821	0.900673	0.973761	0.660394	0.991803	0.979487	0.96748	0.866156	0.976303	0.978456	0.749893	0.966957	0.984127	0.842419	0.977612	0.97561	0.976303	0.969466	0.940532	0.942308	0.843403	0.931034	0.954802	0.847592	0.914573
303	0.98	0.990476	0.982143	0.929659	0.71513	0.966071	0.991935	0.938331	0.966942	0.873511	0.980769	0.967972	0.984375	0.97541	0.833661	0.96614	0.798233	0.99005	0.95122	0.945892	0.962382	0.94382	0.885749	0.908277	0.674464	0.902357	0.979592	0.664287	0.991803	0.984615	0.97561	0.865265	0.966825	0.974865	0.755889	0.961739	0.978836	0.843271	0.973881	0.985366	0.971564	0.969466	0.945227	0.955128	0.845869	0.936479	0.960452	0.849029	0.908543
304	0.973333	0.985714	0.973214	0.93401	0.717427	0.967857	0.991935	0.946796	0.966942	0.866178	0.980769	0.967972	0.992188	0.983607	0.834892	0.961625	0.796024	0.985075	0.969512	0.945892	0.968652	0.941948	0.885749	0.912752	0.679142	0.909091	0.976676	0.658014	0.991803	0.984615	0.96748	0.863661	0.976303	0.97307	0.756317	0.965217	0.984127	0.840716	0.973881	0.980488	0.981043	0.977099	0.935837	0.948718	0.847102	0.92922	0.954802	0.843278	0.908543
305	0.983333	0.97619	0.991071	0.931472	0.717427	0.964286	0.991935	0.944377	0.961433	0.864345	0.980769	0.967972	0.976562	0.967213	0.835876	0.959368	0.793814	0.985075	0.97561	0.941884	0.962382	0.949438	0.888206	0.910515	0.679532	0.90404	0.976676	0.662773	0.991803	0.989744	0.97561	0.86669	0.976303	0.976661	0.746895	0.954783	0.984127	0.841567	0.973881	0.97561	0.976303	0.977099	0.934272	0.955128	0.852035	0.940109	0.960452	0.850467	0.902513
306	0.98	0.985714	0.982143	0.93256	0.717755	0.967857	0.991935	0.945586	0.964187	0.873511	0.980769	0.975089	0.992188	0.983607	0.838583	0.959368	0.798233	0.99005	0.969512	0.947896	0.962382	0.951311	0.884521	0.914989	0.682651	0.907407	0.976676	0.658014	0.991803	0.979487	0.97561	0.865265	0.966825	0.978456	0.753319	0.961739	0.978836	0.846678	0.973881	0.985366	0.976303	0.961832	0.942097	0.942308	0.845869	0.938294	0.966102	0.84184	0.893467
307	0.976667	0.985714	0.982143	0.93256	0.718083	0.964286	0.991935	0.943168	0.964187	0.870761	0.971154	0.97153	0.984375	0.983607	0.838583	0.963883	0.801178	0.99005	0.981707	0.937876	0.959248	0.947566	0.880835	0.899329	0.673684	0.907407	0.970845	0.659312	0.991803	0.969231	0.96748	0.864195	0.981043	0.974865	0.752463	0.954783	0.978836	0.834753	0.981343	0.97561	0.971564	0.977099	0.935837	0.961538	0.848952	0.92922	0.966102	0.848311	0.901508
308	0.973333	0.990476	0.973214	0.929297	0.719068	0.964286	0.991935	0.943168	0.969697	0.87626	0.971154	0.964413	0.984375	0.97541	0.835876	0.961625	0.800442	0.985075	0.969512	0.937876	0.962382	0.949438	0.89312	0.903803	0.680702	0.909091	0.970845	0.660394	0.991803	0.989744	0.97561	0.866869	0.971564	0.97307	0.750321	0.965217	0.973545	0.83816	0.981343	0.97561	0.976303	0.984733	0.935837	0.948718	0.854501	0.931034	0.960452	0.841121	0.905528
309	0.986667	0.990476	0.991071	0.931472	0.712176	0.966071	0.991935	0.945586	0.964187	0.868011	0.980769	0.97153	0.984375	0.97541	0.839813	0.961625	0.796024	0.99005	0.963415	0.945892	0.962382	0.947566	0.879607	0.914989	0.673684	0.915825	0.970845	0.666018	0.983607	0.979487	0.96748	0.864195	0.981043	0.974865	0.755889	0.958261	0.978836	0.839864	0.977612	0.97561	0.976303	0.961832	0.935837	0.961538	0.848335	0.92922	0.960452	0.842559	0.902513
310	0.98	0.97619	0.964286	0.931109	0.714801	0.964286	1	0.949214	0.966942	0.870761	0.980769	0.975089	0.992188	0.97541	0.838829	0.957111	0.806333	0.985075	0.963415	0.93988	0.962382	0.941948	0.888206	0.917226	0.676023	0.910774	0.965015	0.66645	0.991803	0.969231	0.97561	0.865265	0.971564	0.971275	0.750321	0.956522	0.984127	0.83816	0.977612	0.985366	0.976303	0.969466	0.934272	0.942308	0.849568	0.92922	0.971751	0.836808	0.899497
311	0.98	0.97619	0.982143	0.930747	0.720053	0.960714	0.991935	0.945586	0.966942	0.87626	0.980769	0.964413	0.976562	0.967213	0.835876	0.96614	0.801915	0.985075	0.957317	0.941884	0.956113	0.94382	0.880835	0.903803	0.680312	0.907407	0.973761	0.659745	0.991803	0.969231	0.97561	0.865086	0.971564	0.974865	0.750749	0.961739	0.973545	0.835605	0.977612	0.980488	0.966825	0.969466	0.940532	0.942308	0.848335	0.932849	0.960452	0.843997	0.902513
312	0.983333	0.980952	0.982143	0.931835	0.716114	0.966071	0.991935	0.941959	0.966942	0.867094	0.980769	0.967972	0.976562	0.967213	0.838829	0.952596	0.789396	0.985075	0.963415	0.933868	0.965517	0.945693	0.885749	0.910515	0.679532	0.910774	0.979592	0.658014	1	0.984615	0.97561	0.865086	0.976303	0.982047	0.752891	0.96	0.978836	0.842419	0.981343	0.980488	0.971564	0.984733	0.938967	0.948718	0.845869	0.936479	0.954802	0.843278	0.901508
313	0.983333	0.980952	0.982143	0.931472	0.715458	0.967857	0.991935	0.939541	0.964187	0.880843	0.971154	0.975089	0.984375	0.967213	0.835876	0.970655	0.807069	0.985075	0.963415	0.947896	0.965517	0.949438	0.885749	0.917226	0.681481	0.910774	0.970845	0.664504	0.991803	0.984615	0.96748	0.863126	0.966825	0.980251	0.753747	0.963478	0.984127	0.844974	0.966418	0.970732	0.966825	0.954198	0.935837	0.948718	0.848952	0.92922	0.960452	0.84184	0.911558
314	0.98	0.985714	0.982143	0.931835	0.71513	0.9625	0.991935	0.943168	0.966942	0.874427	0.971154	0.975089	0.976562	0.983607	0.83686	0.961625	0.793814	0.99005	0.95122	0.943888	0.968652	0.94382	0.891892	0.908277	0.676023	0.912458	0.970845	0.659528	0.991803	0.984615	0.97561	0.865621	0.976303	0.983842	0.759743	0.961739	0.978836	0.833049	0.966418	0.980488	0.971564	0.984733	0.940532	0.961538	0.845869	0.936479	0.960452	0.83537	0.895477
315	0.983333	0.985714	0.982143	0.933285	0.713489	0.9625	0.991935	0.946796	0.964187	0.873511	0.971154	0.975089	0.976562	0.97541	0.838337	0.96614	0.795287	0.99005	0.97561	0.935872	0.962382	0.949438	0.885749	0.917226	0.674074	0.905724	0.970845	0.663206	0.991803	0.994872	0.96748	0.86473	0.971564	0.976661	0.753319	0.953043	0.978836	0.839864	0.977612	0.97561	0.976303	0.961832	0.937402	0.955128	0.852035	0.934664	0.960452	0.846154	0.896482
316	0.98	0.97619	0.982143	0.933648	0.711191	0.966071	0.991935	0.945586	0.964187	0.866178	0.980769	0.960854	0.96875	0.967213	0.838337	0.961625	0.798969	0.99005	0.969512	0.947896	0.962382	0.947566	0.882064	0.912752	0.670565	0.909091	0.973761	0.657798	0.991803	0.994872	0.97561	0.865086	0.981043	0.978456	0.761456	0.953043	0.978836	0.844123	0.970149	0.980488	0.976303	0.977099	0.938967	0.955128	0.843403	0.936479	0.954802	0.844716	0.901508
317	0.98	0.985714	0.973214	0.928934	0.709222	0.964286	1	0.944377	0.964187	0.868011	0.980769	0.97153	0.984375	0.97541	0.838337	0.96614	0.796024	0.985075	0.957317	0.92986	0.962382	0.945693	0.882064	0.917226	0.674074	0.907407	0.973761	0.662989	0.991803	0.989744	0.98374	0.865621	0.976303	0.985637	0.749465	0.961739	0.978836	0.840716	0.977612	0.980488	0.976303	0.977099	0.938967	0.948718	0.845253	0.938294	0.954802	0.837527	0.902513
318	0.98	0.990476	0.982143	0.931109	0.713817	0.969643	0.991935	0.943168	0.961433	0.875344	0.980769	0.964413	0.976562	0.97541	0.836368	0.957111	0.796024	0.985075	0.957317	0.937876	0.959248	0.94382	0.884521	0.917226	0.670175	0.902357	0.973761	0.666667	0.991803	0.984615	0.97561	0.864552	0.976303	0.976661	0.753747	0.96	0.978836	0.845826	0.970149	0.980488	0.971564	0.977099	0.928013	0.961538	0.848335	0.931034	0.960452	0.841121	0.906533
319	0.98	0.980952	0.982143	0.930022	0.712504	0.964286	0.991935	0.938331	0.953168	0.869844	0.961538	0.964413	0.976562	0.97541	0.8344	0.948081	0.810751	0.985075	0.957317	0.943888	0.959248	0.941948	0.883292	0.903803	0.673684	0.909091	0.973761	0.661475	0.991803	0.984615	0.95935	0.864195	0.966825	0.980251	0.75803	0.965217	0.978836	0.844974	0.981343	0.985366	0.971564	0.969466	0.937402	0.935897	0.85635	0.92922	0.960452	0.84184	0.907538
320	0.98	0.985714	0.964286	0.934373	0.714473	0.964286	0.991935	0.944377	0.964187	0.870761	0.980769	0.97153	0.984375	0.967213	0.8344	0.963883	0.798969	0.985075	0.969512	0.93988	0.959248	0.94382	0.883292	0.908277	0.676023	0.914141	0.976676	0.662124	0.991803	0.979487	0.97561	0.865086	0.976303	0.97307	0.761456	0.963478	0.973545	0.843271	0.973881	0.97561	0.976303	0.984733	0.934272	0.955128	0.851418	0.931034	0.966102	0.843278	0.901508
321	0.976667	0.980952	0.964286	0.93256	0.714801	0.9625	1	0.944377	0.961433	0.868928	0.971154	0.97153	0.976562	0.967213	0.837352	0.96614	0.793814	0.985075	0.963415	0.93988	0.962382	0.953184	0.894349	0.9217	0.676803	0.905724	0.976676	0.659528	0.991803	0.979487	0.98374	0.862948	0.966825	0.974865	0.761456	0.963478	0.978836	0.837308	0.973881	0.97561	0.976303	0.984733	0.938967	0.955128	0.845869	0.936479	0.966102	0.845435	0.902513
322	0.98	0.97619	0.982143	0.93401	0.712504	0.964286	0.991935	0.944377	0.966942	0.869844	0.980769	0.97153	0.984375	0.967213	0.835138	0.952596	0.796024	0.995025	0.963415	0.943888	0.962382	0.941948	0.878378	0.917226	0.673684	0.902357	0.976676	0.66061	0.991803	0.984615	0.99187	0.865978	0.971564	0.971275	0.755889	0.958261	0.978836	0.841567	0.966418	0.985366	0.971564	0.969466	0.940532	0.948718	0.845253	0.932849	0.960452	0.845435	0.901508
323	0.98	0.97619	0.982143	0.931109	0.708566	0.971429	0.991935	0.934704	0.961433	0.862511	0.971154	0.967972	0.976562	0.97541	0.837844	0.957111	0.80486	0.99005	0.969512	0.937876	0.956113	0.947566	0.87715	0.908277	0.673684	0.90404	0.976676	0.664287	0.991803	0.984615	0.96748	0.862235	0.976303	0.976661	0.761884	0.968696	0.978836	0.844974	0.981343	0.980488	0.971564	0.969466	0.937402	0.961538	0.843403	0.936479	0.960452	0.841121	0.897487
324	0.983333	0.980952	0.982143	0.929659	0.713817	0.966071	0.991935	0.94075	0.961433	0.871677	0.980769	0.97153	0.976562	0.97541	0.838337	0.959368	0.797496	0.985075	0.95122	0.943888	0.962382	0.94382	0.884521	0.90604	0.677973	0.905724	0.973761	0.659312	0.991803	0.994872	0.97561	0.863304	0.981043	0.97307	0.748608	0.961739	0.973545	0.844974	0.977612	0.985366	0.981043	0.961832	0.940532	0.948718	0.84402	0.92196	0.954802	0.838246	0.908543
325	0.98	0.980952	0.982143	0.93401	0.720053	0.960714	0.991935	0.946796	0.964187	0.873511	0.980769	0.964413	0.984375	0.97541	0.837352	0.959368	0.793078	0.985075	0.969512	0.943888	0.959248	0.938202	0.882064	0.908277	0.677583	0.910774	0.973761	0.661908	0.991803	0.974359	0.96748	0.868116	0.971564	0.976661	0.756317	0.963478	0.978836	0.844974	0.973881	0.980488	0.971564	0.954198	0.942097	0.948718	0.853268	0.934664	0.954802	0.853343	0.900503
326	0.976667	0.980952	0.982143	0.928934	0.708894	0.966071	0.991935	0.94075	0.961433	0.870761	0.971154	0.964413	0.984375	0.983607	0.840551	0.954853	0.805596	0.99005	0.969512	0.937876	0.962382	0.94382	0.886978	0.917226	0.677973	0.909091	0.973761	0.65888	0.991803	0.984615	0.96748	0.863304	0.981043	0.978456	0.754604	0.958261	0.984127	0.844974	0.970149	0.985366	0.976303	0.954198	0.938967	0.967949	0.839088	0.932849	0.960452	0.845435	0.902513
327	0.976667	0.980952	0.982143	0.931835	0.714145	0.9625	0.991935	0.939541	0.969697	0.869844	0.971154	0.975089	0.984375	0.983607	0.836614	0.963883	0.796024	0.985075	0.963415	0.935872	0.952978	0.947566	0.889435	0.919463	0.674854	0.907407	0.970845	0.659312	0.983607	0.984615	0.97561	0.865086	0.976303	0.980251	0.754176	0.963478	0.978836	0.840716	0.973881	0.980488	0.981043	0.961832	0.938967	0.961538	0.845869	0.927405	0.960452	0.848311	0.905528
328	0.976667	0.990476	0.982143	0.931835	0.716114	0.966071	0.991935	0.943168	0.964187	0.865261	0.971154	0.975089	0.992188	0.97541	0.83686	0.959368	0.792342	0.985075	0.95122	0.93988	0.946708	0.940075	0.894349	0.912752	0.672904	0.905724	0.973761	0.665801	0.991803	0.989744	0.98374	0.863482	0.976303	0.974865	0.758458	0.963478	0.984127	0.837308	0.988806	0.985366	0.976303	0.977099	0.942097	0.955128	0.847719	0.936479	0.966102	0.843997	0.897487
329	0.98	0.980952	0.982143	0.927846	0.711191	0.967857	0.991935	0.943168	0.964187	0.873511	0.971154	0.967972	0.992188	0.967213	0.83563	0.954853	0.803387	0.99005	0.963415	0.93988	0.952978	0.938202	0.884521	0.914989	0.674464	0.905724	0.973761	0.661043	0.991803	0.974359	0.95935	0.86473	0.976303	0.978456	0.756317	0.961739	0.984127	0.843271	0.973881	0.980488	0.976303	0.984733	0.942097	0.961538	0.840321	0.932849	0.960452	0.849029	0.895477
330	0.973333	0.990476	0.982143	0.929659	0.71513	0.964286	1	0.939541	0.955923	0.865261	0.951923	0.964413	0.984375	0.983607	0.838829	0.961625	0.79676	0.985075	0.957317	0.92986	0.965517	0.953184	0.888206	0.910515	0.677193	0.915825	0.973761	0.662773	0.991803	0.994872	0.96748	0.864017	0.971564	0.974865	0.753747	0.958261	0.978836	0.848382	0.988806	0.980488	0.971564	0.977099	0.932707	0.942308	0.848952	0.927405	0.949153	0.845435	0.902513
331	0.98	0.980952	0.982143	0.930747	0.71152	0.966071	0.991935	0.935913	0.964187	0.869844	0.980769	0.967972	0.984375	0.967213	0.837106	0.96614	0.794551	0.99005	0.97561	0.93988	0.959248	0.951311	0.888206	0.903803	0.669786	0.915825	0.976676	0.659745	0.991803	0.984615	0.95935	0.868651	0.976303	0.980251	0.749465	0.961739	0.978836	0.840716	0.973881	0.97561	0.976303	0.969466	0.940532	0.955128	0.855117	0.931034	0.966102	0.83537	0.899497
332	0.976667	0.985714	0.973214	0.930747	0.70955	0.967857	1	0.941959	0.964187	0.866178	0.971154	0.967972	0.984375	0.97541	0.838829	0.959368	0.796024	0.99005	0.957317	0.941884	0.959248	0.945693	0.883292	0.901566	0.677583	0.907407	0.970845	0.661043	0.991803	0.984615	0.95935	0.864552	0.976303	0.980251	0.752891	0.956522	0.978836	0.844974	0.970149	0.970732	0.971564	0.969466	0.937402	0.955128	0.845869	0.92922	0.966102	0.839684	0.904523
333	0.98	0.980952	0.982143	0.931835	0.718412	0.964286	0.991935	0.935913	0.966942	0.874427	0.980769	0.967972	0.976562	0.97541	0.839321	0.961625	0.800442	0.985075	0.957317	0.935872	0.959248	0.94382	0.894349	0.912752	0.669786	0.909091	0.970845	0.65888	0.991803	0.984615	0.98374	0.865978	0.971564	0.978456	0.756745	0.958261	0.978836	0.84753	0.966418	0.980488	0.981043	0.961832	0.942097	0.948718	0.839704	0.938294	0.966102	0.843997	0.898492
334	0.983333	0.990476	0.982143	0.932197	0.714473	0.957143	0.991935	0.943168	0.961433	0.867094	0.980769	0.975089	0.984375	0.97541	0.837844	0.96614	0.796024	0.985075	0.969512	0.943888	0.956113	0.949438	0.888206	0.914989	0.678752	0.905724	0.976676	0.658014	0.991803	0.994872	0.98374	0.863661	0.976303	0.978456	0.752463	0.963478	0.984127	0.844974	0.977612	0.97561	0.971564	0.961832	0.946792	0.948718	0.850801	0.940109	0.960452	0.842559	0.905528
335	0.98	0.971429	0.973214	0.932197	0.70955	0.964286	0.991935	0.945586	0.966942	0.868011	0.980769	0.975089	0.960938	0.967213	0.836122	0.963883	0.79676	0.985075	0.969512	0.933868	0.965517	0.945693	0.879607	0.910515	0.676023	0.912458	0.976676	0.659096	0.991803	0.974359	0.97561	0.864374	0.976303	0.974865	0.756745	0.958261	0.978836	0.850085	0.973881	0.980488	0.976303	0.969466	0.938967	0.961538	0.849568	0.938294	0.960452	0.849748	0.904523
336	0.976667	0.985714	0.982143	0.933285	0.714801	0.964286	0.991935	0.944377	0.964187	0.872594	0.980769	0.97153	0.96875	0.959016	0.837352	0.959368	0.797496	0.985075	0.963415	0.93988	0.952978	0.945693	0.87715	0.90604	0.680312	0.909091	0.976676	0.661259	0.983607	0.989744	0.97561	0.862591	0.976303	0.97307	0.750321	0.961739	0.973545	0.835605	0.970149	0.97561	0.976303	0.977099	0.942097	0.955128	0.850185	0.936479	0.966102	0.845435	0.902513
337	0.98	0.985714	0.982143	0.931472	0.71152	0.964286	0.991935	0.941959	0.964187	0.869844	0.971154	0.964413	0.976562	0.967213	0.837844	0.963883	0.799705	0.985075	0.97561	0.943888	0.962382	0.945693	0.879607	0.910515	0.682261	0.909091	0.976676	0.657798	0.991803	0.984615	0.96748	0.866156	0.971564	0.974865	0.754604	0.958261	0.984127	0.844123	0.977612	0.980488	0.976303	0.984733	0.946792	0.942308	0.847719	0.931034	0.966102	0.847592	0.893467
338	0.98	0.97619	0.982143	0.93401	0.715458	0.967857	0.991935	0.945586	0.964187	0.868928	0.980769	0.964413	0.976562	0.97541	0.83686	0.961625	0.792342	0.985075	0.963415	0.937876	0.956113	0.93633	0.890663	0.901566	0.675244	0.90404	0.976676	0.660177	0.991803	0.979487	0.97561	0.864017	0.976303	0.97307	0.757602	0.961739	0.978836	0.84753	0.981343	0.985366	0.985782	0.977099	0.945227	0.948718	0.848952	0.927405	0.954802	0.840403	0.896482
339	0.976667	0.985714	0.982143	0.927484	0.712504	0.958929	0.991935	0.941959	0.961433	0.859762	0.980769	0.97153	0.984375	0.97541	0.837844	0.970655	0.799705	0.99005	0.969512	0.931864	0.952978	0.941948	0.884521	0.917226	0.677193	0.909091	0.976676	0.665585	1	0.974359	0.98374	0.865086	0.976303	0.974865	0.757602	0.961739	0.978836	0.843271	0.977612	0.980488	0.971564	0.969466	0.940532	0.955128	0.844636	0.941924	0.960452	0.842559	0.898492
340	0.983333	0.97619	0.982143	0.93256	0.708894	0.9625	0.991935	0.945586	0.964187	0.869844	0.971154	0.967972	0.96875	0.967213	0.833907	0.963883	0.796024	0.985075	0.957317	0.93988	0.959248	0.941948	0.884521	0.908277	0.674854	0.905724	0.973761	0.664504	0.991803	0.979487	0.97561	0.862057	0.976303	0.974865	0.751178	0.963478	0.978836	0.843271	0.977612	0.970732	0.971564	0.969466	0.943662	0.935897	0.850185	0.92922	0.960452	0.841121	0.897487
341	0.98	0.97619	0.982143	0.93401	0.71316	0.958929	0.991935	0.946796	0.958678	0.868928	0.971154	0.97153	0.984375	0.967213	0.835876	0.961625	0.805596	0.99005	0.969512	0.943888	0.949843	0.938202	0.889435	0.90604	0.676803	0.90404	0.976676	0.657365	0.991803	0.989744	0.96748	0.859562	0.981043	0.97307	0.758458	0.954783	0.978836	0.839012	0.973881	0.97561	0.985782	0.961832	0.943662	0.948718	0.845869	0.932849	0.954802	0.844716	0.896482
342	0.983333	0.985714	0.982143	0.931472	0.712504	0.964286	0.991935	0.941959	0.958678	0.868011	0.961538	0.97153	0.984375	0.983607	0.837352	0.96614	0.802651	0.99005	0.957317	0.941884	0.959248	0.951311	0.894349	0.919463	0.674074	0.907407	0.976676	0.656933	0.991803	0.989744	0.96748	0.862413	0.976303	0.97307	0.758458	0.96	0.978836	0.855196	0.981343	0.97561	0.976303	0.969466	0.945227	0.967949	0.857583	0.92922	0.954802	0.836089	0.900503
343	0.983333	0.985714	0.991071	0.927121	0.712176	0.960714	0.991935	0.944377	0.969697	0.868011	0.980769	0.97153	0.992188	0.97541	0.835138	0.961625	0.792342	0.99005	0.963415	0.941884	0.952978	0.945693	0.891892	0.910515	0.676413	0.909091	0.976676	0.657582	0.991803	0.984615	0.96748	0.863304	0.981043	0.980251	0.756317	0.958261	0.984127	0.844123	0.981343	0.980488	0.971564	0.954198	0.948357	0.942308	0.850801	0.934664	0.960452	0.841121	0.898492
344	0.983333	0.980952	0.973214	0.928571	0.713817	0.9625	1	0.938331	0.969697	0.873511	0.980769	0.967972	0.976562	0.97541	0.83686	0.961625	0.79676	0.99005	0.963415	0.941884	0.962382	0.941948	0.886978	0.912752	0.668616	0.909091	0.973761	0.655851	0.983607	0.989744	0.97561	0.865799	0.962085	0.976661	0.754176	0.96	0.984127	0.846678	0.970149	0.97561	0.971564	0.969466	0.943662	0.955128	0.847102	0.931034	0.966102	0.843997	0.897487
345	0.973333	0.97619	0.973214	0.929297	0.719396	0.966071	0.991935	0.941959	0.964187	0.858845	0.980769	0.967972	0.96875	0.967213	0.839075	0.972912	0.793078	0.985075	0.97561	0.93988	0.974922	0.947566	0.885749	0.908277	0.676803	0.912458	0.976676	0.661043	0.991803	0.989744	0.95935	0.865978	0.976303	0.97307	0.759315	0.958261	0.984127	0.841567	0.981343	0.97561	0.976303	0.969466	0.943662	0.961538	0.853268	0.932849	0.960452	0.833932	0.897487
346	0.98	0.990476	0.982143	0.931472	0.709879	0.9625	0.991935	0.946796	0.961433	0.863428	0.961538	0.967972	0.976562	0.97541	0.83563	0.970655	0.802651	0.985075	0.957317	0.947896	0.956113	0.945693	0.888206	0.912752	0.680312	0.915825	0.970845	0.653472	0.983607	1	0.98374	0.863839	0.976303	0.982047	0.752034	0.965217	0.984127	0.844123	0.973881	0.970732	0.976303	0.977099	0.943662	0.948718	0.84402	0.92922	0.949153	0.837527	0.897487
347	0.973333	0.985714	0.982143	0.93256	0.712504	0.975	0.991935	0.943168	0.958678	0.861595	0.980769	0.975089	0.984375	0.97541	0.836614	0.972912	0.804124	0.985075	0.97561	0.93988	0.952978	0.947566	0.884521	0.912752	0.677193	0.907407	0.970845	0.659096	0.991803	0.979487	0.97561	0.863482	0.971564	0.978456	0.756745	0.953043	0.978836	0.844123	0.973881	0.970732	0.966825	0.969466	0.945227	0.961538	0.851418	0.938294	0.954802	0.840403	0.896482
348	0.976667	0.990476	0.973214	0.932922	0.714473	0.969643	0.991935	0.951632	0.958678	0.866178	0.980769	0.964413	0.976562	0.97541	0.837106	0.96614	0.802651	0.995025	0.957317	0.93988	0.952978	0.951311	0.884521	0.903803	0.677193	0.910774	0.96793	0.659961	0.983607	0.989744	0.97561	0.860274	0.976303	0.974865	0.756317	0.958261	0.978836	0.839864	0.973881	0.985366	0.971564	0.977099	0.940532	0.955128	0.845869	0.931034	0.949153	0.841121	0.903518
349	0.986667	0.985714	0.982143	0.929297	0.714473	0.960714	0.991935	0.943168	0.955923	0.860678	0.971154	0.964413	0.96875	0.967213	0.836368	0.959368	0.798969	0.985075	0.981707	0.945892	0.959248	0.949438	0.884521	0.90604	0.672904	0.910774	0.976676	0.657149	0.983607	0.984615	0.95935	0.862235	0.976303	0.978456	0.762313	0.953043	0.978836	0.843271	0.985075	0.97561	0.971564	0.969466	0.945227	0.955128	0.852651	0.927405	0.954802	0.844716	0.899497
350	0.983333	0.985714	0.982143	0.931472	0.717099	0.967857	0.991935	0.946796	0.958678	0.870761	0.961538	0.964413	0.984375	0.97541	0.837106	0.968397	0.806333	0.985075	0.957317	0.93988	0.962382	0.94382	0.884521	0.912752	0.680702	0.909091	0.979592	0.662124	0.991803	0.984615	0.97561	0.863304	0.966825	0.978456	0.759743	0.96	0.978836	0.844123	0.977612	0.980488	0.976303	0.961832	0.942097	0.961538	0.847102	0.931034	0.949153	0.843278	0.897487
351	0.973333	0.985714	0.982143	0.931835	0.719724	0.967857	0.991935	0.943168	0.964187	0.863428	0.971154	0.975089	0.976562	0.97541	0.838583	0.968397	0.801178	0.985075	0.963415	0.943888	0.959248	0.945693	0.888206	0.917226	0.675244	0.902357	0.970845	0.659961	0.991803	0.979487	0.97561	0.861878	0.981043	0.974865	0.754604	0.956522	0.978836	0.849233	0.988806	0.980488	0.962085	0.954198	0.937402	0.961538	0.849568	0.932849	0.954802	0.838965	0.898492
352	0.98	0.990476	0.982143	0.931109	0.713489	0.973214	0.991935	0.941959	0.964187	0.856095	0.971154	0.975089	0.976562	0.983607	0.839567	0.963883	0.795287	0.985075	0.963415	0.941884	0.962382	0.956929	0.888206	0.912752	0.675634	0.907407	0.976676	0.660826	0.991803	0.984615	0.96748	0.860453	0.981043	0.978456	0.757173	0.958261	0.978836	0.839012	0.973881	0.980488	0.976303	0.977099	0.949922	0.955128	0.846486	0.931034	0.954802	0.833214	0.897487
353	0.976667	0.985714	0.973214	0.929659	0.717755	0.966071	0.991935	0.944377	0.958678	0.867094	0.971154	0.960854	0.976562	0.967213	0.838091	0.968397	0.798969	0.985075	0.969512	0.93988	0.959248	0.94382	0.890663	0.912752	0.680702	0.915825	0.962099	0.658231	0.991803	0.984615	0.96748	0.862591	0.966825	0.978456	0.755032	0.958261	0.984127	0.850085	0.977612	0.985366	0.971564	0.969466	0.942097	0.955128	0.850185	0.936479	0.960452	0.840403	0.898492
354	0.983333	0.985714	0.991071	0.931835	0.712832	0.964286	1	0.945586	0.961433	0.866178	0.971154	0.964413	0.984375	0.97541	0.83563	0.963883	0.798969	0.99005	0.963415	0.943888	0.962382	0.956929	0.886978	0.908277	0.679922	0.910774	0.976676	0.664936	0.991803	0.994872	0.96748	0.864195	0.966825	0.978456	0.759743	0.96	0.973545	0.845826	0.970149	0.980488	0.966825	0.977099	0.946792	0.955128	0.850801	0.934664	0.954802	0.831776	0.901508
355	0.98	0.990476	0.973214	0.930022	0.712176	0.958929	0.991935	0.94075	0.958678	0.862511	0.971154	0.960854	0.976562	0.97541	0.836614	0.968397	0.803387	0.99005	0.969512	0.941884	0.959248	0.947566	0.888206	0.90604	0.678363	0.907407	0.973761	0.659745	0.991803	0.989744	0.96748	0.864017	0.981043	0.976661	0.75803	0.951304	0.978836	0.83816	0.977612	0.97561	0.966825	0.977099	0.940532	0.961538	0.854501	0.934664	0.954802	0.83537	0.898492
356	0.976667	0.971429	0.982143	0.931472	0.717099	0.958929	0.991935	0.946796	0.961433	0.863428	0.971154	0.964413	0.984375	0.967213	0.834646	0.963883	0.800442	0.99005	0.963415	0.941884	0.959248	0.956929	0.894349	0.912752	0.672515	0.907407	0.96793	0.661475	0.991803	0.984615	0.97561	0.865443	0.976303	0.974865	0.752034	0.963478	0.984127	0.845826	0.977612	0.980488	0.962085	0.969466	0.948357	0.955128	0.850801	0.931034	0.960452	0.836089	0.901508
357	0.973333	0.985714	0.982143	0.931835	0.719068	0.9625	0.991935	0.949214	0.955923	0.860678	0.980769	0.964413	0.984375	0.967213	0.832431	0.968397	0.801915	0.985075	0.97561	0.941884	0.962382	0.941948	0.882064	0.912752	0.677973	0.90404	0.976676	0.658447	0.991803	0.994872	0.95935	0.862591	0.966825	0.976661	0.749465	0.96	0.984127	0.845826	0.973881	0.985366	0.976303	0.977099	0.946792	0.948718	0.845869	0.932849	0.960452	0.840403	0.899497
358	0.98	0.980952	0.982143	0.930022	0.712504	0.960714	0.991935	0.945586	0.958678	0.868928	0.980769	0.964413	0.976562	0.967213	0.836368	0.959368	0.801178	0.985075	0.969512	0.93988	0.959248	0.955056	0.882064	0.917226	0.683041	0.912458	0.970845	0.653039	1	0.994872	0.96748	0.8617	0.971564	0.974865	0.756317	0.96	0.978836	0.83816	0.985075	0.980488	0.966825	0.977099	0.948357	0.961538	0.846486	0.943739	0.960452	0.839684	0.898492
359	0.983333	0.980952	0.982143	0.927121	0.714473	0.960714	0.991935	0.939541	0.964187	0.864345	0.980769	0.975089	0.984375	0.967213	0.838829	0.963883	0.805596	0.985075	0.957317	0.945892	0.959248	0.945693	0.884521	0.908277	0.675244	0.914141	0.973761	0.659745	0.991803	0.989744	0.97561	0.861878	0.981043	0.974865	0.758887	0.958261	0.978836	0.845826	0.977612	0.980488	0.976303	0.969466	0.946792	0.955128	0.84217	0.931034	0.960452	0.834651	0.897487
360	0.98	0.985714	0.964286	0.931472	0.714145	0.964286	0.991935	0.946796	0.955923	0.870761	0.971154	0.960854	0.976562	0.983607	0.832431	0.96614	0.803387	0.985075	0.957317	0.937876	0.962382	0.955056	0.884521	0.919463	0.679142	0.910774	0.965015	0.658231	0.991803	0.984615	0.95935	0.861166	0.985782	0.976661	0.758887	0.96	0.984127	0.834753	0.977612	0.980488	0.976303	0.969466	0.938967	0.948718	0.847719	0.932849	0.960452	0.841121	0.899497
361	0.98	0.990476	0.982143	0.930747	0.714145	0.9625	0.991935	0.943168	0.961433	0.870761	0.971154	0.964413	0.992188	0.97541	0.839813	0.96614	0.801915	0.985075	0.963415	0.93988	0.959248	0.945693	0.882064	0.90604	0.6846	0.910774	0.96793	0.656716	0.991803	0.979487	0.96748	0.862591	0.971564	0.974865	0.762313	0.958261	0.978836	0.839864	0.973881	0.985366	0.981043	0.977099	0.945227	0.942308	0.844636	0.931034	0.966102	0.842559	0.900503
362	0.98	0.990476	0.982143	0.930384	0.712176	0.960714	0.991935	0.946796	0.955923	0.873511	0.971154	0.964413	0.984375	0.97541	0.838091	0.970655	0.798969	0.985075	0.969512	0.945892	0.959248	0.951311	0.885749	0.914989	0.678363	0.917508	0.976676	0.658447	0.991803	0.979487	0.95122	0.863304	0.981043	0.97307	0.759315	0.96	0.984127	0.836457	0.970149	0.97561	0.966825	0.961832	0.942097	0.948718	0.847719	0.931034	0.954802	0.84184	0.898492
363	0.983333	0.985714	0.982143	0.929659	0.714145	0.966071	0.991935	0.943168	0.955923	0.868011	0.961538	0.967972	0.976562	0.983607	0.834646	0.959368	0.796024	0.985075	0.963415	0.945892	0.962382	0.94382	0.882064	0.908277	0.676803	0.909091	0.970845	0.659745	0.991803	0.984615	0.96748	0.863126	0.971564	0.978456	0.753747	0.961739	0.978836	0.837308	0.985075	0.97561	0.966825	0.969466	0.942097	0.961538	0.844636	0.934664	0.960452	0.843997	0.896482
364	0.98	0.985714	0.982143	0.933285	0.71513	0.960714	0.991935	0.948005	0.958678	0.862511	0.971154	0.975089	0.976562	0.97541	0.834892	0.952596	0.79676	0.985075	0.963415	0.93988	0.952978	0.941948	0.884521	0.917226	0.678752	0.893939	0.970845	0.659312	0.991803	0.989744	0.96748	0.859383	0.971564	0.980251	0.750321	0.956522	0.978836	0.849233	0.981343	0.980488	0.966825	0.977099	0.948357	0.955128	0.850185	0.931034	0.943503	0.838965	0.906533
365	0.976667	0.980952	0.973214	0.931472	0.71316	0.955357	0.991935	0.944377	0.958678	0.863428	0.980769	0.975089	0.96875	0.95082	0.836122	0.961625	0.800442	0.99005	0.957317	0.93988	0.965517	0.945693	0.890663	0.903803	0.675634	0.900673	0.976676	0.6565	0.991803	0.974359	0.96748	0.86277	0.981043	0.974865	0.752463	0.958261	0.984127	0.840716	0.981343	0.980488	0.966825	0.977099	0.940532	0.948718	0.850801	0.931034	0.960452	0.843997	0.890452
366	0.976667	0.980952	0.982143	0.928571	0.714473	0.955357	1	0.938331	0.966942	0.864345	0.971154	0.975089	0.984375	0.967213	0.835384	0.959368	0.797496	0.985075	0.95122	0.945892	0.959248	0.947566	0.882064	0.912752	0.673294	0.919192	0.976676	0.664504	0.983607	0.994872	0.95935	0.8617	0.966825	0.978456	0.75546	0.96	0.978836	0.836457	0.977612	0.980488	0.966825	0.977099	0.949922	0.948718	0.850801	0.938294	0.954802	0.846154	0.900503
367	0.976667	0.990476	0.982143	0.931109	0.71316	0.964286	0.991935	0.945586	0.969697	0.864345	0.971154	0.960854	0.976562	0.983607	0.833661	0.959368	0.803387	0.985075	0.957317	0.937876	0.952978	0.94382	0.874693	0.899329	0.677193	0.910774	0.976676	0.660177	0.991803	0.979487	0.97561	0.865978	0.976303	0.974865	0.756317	0.961739	0.978836	0.841567	0.977612	0.980488	0.971564	0.977099	0.945227	0.948718	0.843403	0.932849	0.960452	0.836089	0.898492
368	0.983333	0.985714	0.982143	0.929659	0.720053	0.964286	0.991935	0.949214	0.964187	0.873511	0.971154	0.967972	0.96875	0.967213	0.834646	0.961625	0.803387	0.985075	0.963415	0.935872	0.952978	0.945693	0.888206	0.908277	0.675244	0.915825	0.970845	0.659096	0.991803	0.989744	0.97561	0.864552	0.976303	0.976661	0.752891	0.963478	0.978836	0.833901	0.966418	0.985366	0.971564	0.977099	0.940532	0.955128	0.844636	0.943739	0.960452	0.843997	0.899497
369	0.983333	0.990476	0.991071	0.929297	0.715786	0.960714	0.991935	0.939541	0.964187	0.874427	0.971154	0.960854	0.96875	0.967213	0.839321	0.968397	0.801178	0.985075	0.963415	0.941884	0.968652	0.953184	0.889435	0.917226	0.677583	0.909091	0.970845	0.656933	0.983607	0.994872	0.97561	0.862591	0.971564	0.980251	0.759315	0.96	0.984127	0.844974	0.977612	0.97561	0.971564	0.977099	0.938967	0.948718	0.842787	0.932849	0.949153	0.841121	0.895477
370	0.983333	0.97619	0.982143	0.929297	0.714473	0.9625	1	0.945586	0.953168	0.864345	0.971154	0.97153	0.984375	0.97541	0.835876	0.970655	0.797496	0.99005	0.957317	0.941884	0.962382	0.951311	0.886978	0.908277	0.68577	0.905724	0.970845	0.657798	0.983607	0.994872	0.98374	0.863661	0.981043	0.978456	0.75803	0.966957	0.978836	0.844974	0.977612	0.980488	0.966825	0.969466	0.951487	0.955128	0.852651	0.931034	0.954802	0.837527	0.899497
371	0.983333	0.97619	0.973214	0.933285	0.713817	0.964286	0.991935	0.944377	0.969697	0.864345	0.971154	0.967972	0.976562	0.97541	0.830709	0.96614	0.801178	0.99005	0.95122	0.941884	0.952978	0.945693	0.888206	0.912752	0.681092	0.90404	0.973761	0.653904	0.991803	0.984615	0.95935	0.862948	0.976303	0.974865	0.752034	0.963478	0.978836	0.833901	0.977612	0.980488	0.971564	0.992366	0.945227	0.942308	0.850801	0.938294	0.954802	0.837527	0.899497
372	0.98	0.985714	0.982143	0.927484	0.712176	0.957143	0.991935	0.945586	0.958678	0.868928	0.980769	0.97153	0.960938	0.967213	0.837598	0.963883	0.793814	0.985075	0.97561	0.93988	0.962382	0.941948	0.891892	0.919463	0.673684	0.909091	0.973761	0.656716	0.983607	0.984615	0.96748	0.8617	0.976303	0.980251	0.753747	0.963478	0.984127	0.849233	0.985075	0.980488	0.976303	0.969466	0.949922	0.948718	0.853884	0.931034	0.960452	0.842559	0.895477
373	0.983333	0.985714	0.982143	0.929659	0.712176	0.966071	0.991935	0.939541	0.958678	0.869844	0.971154	0.960854	0.976562	0.983607	0.835384	0.963883	0.792342	0.985075	0.969512	0.937876	0.959248	0.949438	0.886978	0.917226	0.679142	0.907407	0.973761	0.661043	0.991803	0.989744	0.97561	0.858849	0.976303	0.978456	0.758458	0.958261	0.984127	0.834753	0.985075	0.980488	0.971564	0.977099	0.943662	0.948718	0.852651	0.938294	0.954802	0.843997	0.906533
374	0.98	0.990476	0.982143	0.931472	0.710863	0.958929	1	0.94075	0.955923	0.870761	0.971154	0.964413	0.984375	0.967213	0.835384	0.963883	0.804124	0.99005	0.95122	0.933868	0.959248	0.945693	0.884521	0.908277	0.680702	0.912458	0.970845	0.651309	0.991803	0.989744	0.97561	0.864017	0.976303	0.980251	0.752034	0.965217	0.978836	0.844123	0.985075	0.980488	0.971564	0.977099	0.948357	0.961538	0.832306	0.934664	0.960452	0.838965	0.898492
375	0.98	0.980952	0.982143	0.928934	0.707909	0.9625	0.991935	0.941959	0.961433	0.857012	0.971154	0.967972	0.984375	0.967213	0.835384	0.959368	0.793078	0.985075	0.963415	0.93988	0.946708	0.941948	0.879607	0.90604	0.682651	0.910774	0.976676	0.661043	0.991803	0.984615	0.95935	0.861878	0.976303	0.980251	0.752034	0.956522	0.978836	0.842419	0.966418	0.980488	0.981043	0.969466	0.946792	0.955128	0.84217	0.932849	0.954802	0.843997	0.896482
376	0.983333	0.985714	0.991071	0.933285	0.712832	0.958929	0.991935	0.943168	0.961433	0.860678	0.980769	0.97153	0.984375	0.967213	0.833661	0.975169	0.800442	0.985075	0.97561	0.93988	0.949843	0.956929	0.884521	0.912752	0.674854	0.910774	0.970845	0.657149	0.991803	0.984615	0.96748	0.860453	0.971564	0.976661	0.752034	0.956522	0.984127	0.845826	0.977612	0.980488	0.976303	0.969466	0.949922	0.948718	0.848952	0.940109	0.960452	0.841121	0.898492
377	0.98	0.97619	0.973214	0.930747	0.709222	0.9625	0.991935	0.94075	0.961433	0.869844	0.980769	0.964413	0.976562	0.983607	0.833661	0.963883	0.800442	0.99005	0.963415	0.935872	0.959248	0.945693	0.880835	0.908277	0.675244	0.910774	0.973761	0.655851	0.983607	0.979487	0.95935	0.859383	0.976303	0.97307	0.747752	0.956522	0.973545	0.843271	0.973881	0.97561	0.976303	0.969466	0.948357	0.955128	0.847719	0.932849	0.960452	0.848311	0.894472
378	0.98	0.985714	0.982143	0.930747	0.714801	0.958929	0.991935	0.94075	0.961433	0.871677	0.980769	0.964413	0.984375	0.967213	0.834892	0.957111	0.797496	0.985075	0.95122	0.941884	0.959248	0.949438	0.883292	0.90604	0.671345	0.90404	0.96793	0.663638	0.991803	0.989744	0.96748	0.861522	0.966825	0.976661	0.751178	0.958261	0.973545	0.839012	0.985075	0.980488	0.966825	0.977099	0.938967	0.955128	0.844636	0.934664	0.949153	0.843278	0.897487
379	0.98	0.980952	0.973214	0.930747	0.714145	0.958929	0.991935	0.944377	0.966942	0.868011	0.971154	0.97153	0.976562	0.967213	0.836368	0.961625	0.798969	0.985075	0.969512	0.93988	0.968652	0.949438	0.886978	0.903803	0.678752	0.907407	0.96793	0.657365	0.991803	1	0.96748	0.85974	0.981043	0.974865	0.75546	0.961739	0.973545	0.837308	0.985075	0.985366	0.971564	0.969466	0.942097	0.948718	0.849568	0.927405	0.954802	0.839684	0.898492
380	0.983333	0.990476	0.982143	0.932922	0.716442	0.958929	0.991935	0.945586	0.955923	0.857929	0.971154	0.964413	0.976562	0.97541	0.83686	0.968397	0.793814	0.99005	0.963415	0.93988	0.956113	0.951311	0.879607	0.901566	0.683041	0.914141	0.973761	0.659528	0.991803	0.989744	0.96748	0.865978	0.981043	0.982047	0.757173	0.954783	0.978836	0.835605	0.985075	0.97561	0.976303	0.961832	0.940532	0.948718	0.845869	0.92922	0.960452	0.836808	0.900503
381	0.976667	0.985714	0.982143	0.931835	0.716442	0.9625	0.991935	0.944377	0.958678	0.864345	0.980769	0.967972	0.984375	0.97541	0.836122	0.968397	0.801178	0.985075	0.963415	0.943888	0.959248	0.949438	0.878378	0.917226	0.680312	0.905724	0.965015	0.656067	0.991803	0.994872	0.97561	0.861522	0.985782	0.978456	0.752891	0.958261	0.984127	0.837308	0.977612	0.980488	0.971564	0.969466	0.934272	0.961538	0.845869	0.932849	0.966102	0.842559	0.896482
382	0.983333	0.985714	0.982143	0.930384	0.711848	0.964286	0.991935	0.946796	0.964187	0.869844	0.971154	0.967972	0.976562	0.967213	0.835138	0.96614	0.799705	0.995025	0.957317	0.941884	0.965517	0.947566	0.87715	0.9217	0.677193	0.90404	0.973761	0.656716	0.991803	0.994872	0.97561	0.860987	0.971564	0.976661	0.756317	0.954783	0.978836	0.83816	0.977612	0.980488	0.966825	0.984733	0.949922	0.948718	0.852035	0.932849	0.954802	0.836808	0.898492
383	0.98	0.985714	0.973214	0.932922	0.712504	0.9625	0.991935	0.941959	0.964187	0.868011	0.980769	0.97153	0.984375	0.97541	0.83563	0.968397	0.793078	0.99005	0.97561	0.935872	0.959248	0.945693	0.886978	0.926174	0.679922	0.905724	0.970845	0.659528	0.983607	0.994872	0.97561	0.862948	0.976303	0.974865	0.754604	0.961739	0.984127	0.83816	0.988806	0.980488	0.976303	0.984733	0.946792	0.955128	0.848952	0.932849	0.954802	0.840403	0.901508
384	0.976667	0.97619	0.982143	0.932197	0.71513	0.9625	0.991935	0.935913	0.964187	0.860678	0.971154	0.967972	0.984375	0.959016	0.83686	0.972912	0.797496	0.99005	0.969512	0.93988	0.959248	0.949438	0.889435	0.908277	0.684211	0.915825	0.970845	0.661692	0.991803	0.984615	0.97561	0.8617	0.966825	0.978456	0.755889	0.956522	0.984127	0.829642	0.970149	0.985366	0.966825	0.969466	0.945227	0.948718	0.857583	0.92922	0.960452	0.842559	0.901508
385	0.983333	0.990476	0.982143	0.929659	0.714801	0.960714	0.991935	0.935913	0.961433	0.868928	0.971154	0.964413	0.96875	0.97541	0.834646	0.961625	0.801915	0.985075	0.963415	0.935872	0.959248	0.949438	0.886978	0.912752	0.676413	0.914141	0.970845	0.656284	0.991803	0.979487	0.95935	0.862413	0.976303	0.980251	0.754176	0.953043	0.978836	0.843271	0.981343	0.985366	0.966825	0.969466	0.943662	0.948718	0.847102	0.936479	0.966102	0.84184	0.896482
386	0.98	0.985714	0.982143	0.932197	0.709879	0.9625	1	0.945586	0.964187	0.868011	0.980769	0.964413	0.976562	0.97541	0.835384	0.968397	0.799705	0.99005	0.95122	0.9499	0.956113	0.951311	0.888206	0.914989	0.670955	0.910774	0.96793	0.655635	0.991803	0.994872	0.97561	0.8617	0.971564	0.978456	0.757173	0.958261	0.978836	0.839012	0.973881	0.990244	0.976303	0.961832	0.945227	0.955128	0.848335	0.936479	0.954802	0.834651	0.899497
387	0.983333	0.990476	0.991071	0.93256	0.716771	0.960714	0.991935	0.94075	0.961433	0.866178	0.971154	0.975089	0.976562	0.959016	0.836122	0.972912	0.78866	0.985075	0.957317	0.943888	0.952978	0.94382	0.889435	0.912752	0.676413	0.910774	0.976676	0.662557	0.983607	0.989744	0.98374	0.861878	0.971564	0.978456	0.743897	0.958261	0.984127	0.841567	0.985075	0.980488	0.971564	0.977099	0.940532	0.955128	0.854501	0.931034	0.954802	0.837527	0.898492
388	0.973333	0.985714	0.973214	0.934373	0.712832	0.958929	0.991935	0.944377	0.955923	0.873511	0.971154	0.967972	0.976562	0.97541	0.836614	0.968397	0.800442	0.985075	0.97561	0.937876	0.962382	0.941948	0.889435	0.919463	0.675244	0.90404	0.96793	0.658014	0.983607	0.989744	0.97561	0.859918	0.976303	0.97307	0.750321	0.951304	0.978836	0.844123	0.970149	0.985366	0.971564	0.977099	0.943662	0.961538	0.852035	0.932849	0.960452	0.837527	0.896482
389	0.983333	0.990476	0.964286	0.927846	0.710207	0.958929	0.991935	0.938331	0.958678	0.863428	0.971154	0.967972	0.984375	0.97541	0.831693	0.96614	0.798969	0.99005	0.97561	0.937876	0.949843	0.945693	0.888206	0.914989	0.676023	0.909091	0.965015	0.661692	0.991803	0.994872	0.96748	0.858314	0.971564	0.978456	0.753319	0.953043	0.984127	0.840716	0.973881	0.980488	0.981043	0.984733	0.942097	0.942308	0.852035	0.941924	0.966102	0.837527	0.892462
390	0.98	0.985714	0.982143	0.932197	0.717755	0.960714	0.991935	0.944377	0.955923	0.865261	0.961538	0.964413	0.976562	0.97541	0.837844	0.963883	0.797496	0.99005	0.969512	0.937876	0.956113	0.941948	0.885749	0.908277	0.679532	0.907407	0.970845	0.657149	0.991803	0.984615	0.95935	0.860096	0.981043	0.974865	0.754176	0.96	0.978836	0.837308	0.981343	0.97561	0.966825	0.977099	0.943662	0.948718	0.847102	0.934664	0.960452	0.8289	0.898492
391	0.98	0.985714	0.982143	0.934735	0.709222	0.964286	0.991935	0.94075	0.961433	0.863428	0.961538	0.97153	0.976562	0.983607	0.836614	0.968397	0.791605	0.985075	0.963415	0.93988	0.956113	0.947566	0.885749	0.9217	0.679532	0.910774	0.973761	0.660177	0.991803	0.989744	0.97561	0.858849	0.976303	0.976661	0.753747	0.954783	0.978836	0.841567	0.970149	0.990244	0.971564	0.961832	0.946792	0.955128	0.857583	0.92922	0.954802	0.833932	0.897487
392	0.983333	0.980952	0.982143	0.928934	0.714473	0.958929	0.991935	0.939541	0.961433	0.871677	0.980769	0.964413	0.984375	0.97541	0.83563	0.96614	0.796024	0.99005	0.957317	0.937876	0.949843	0.949438	0.888206	0.912752	0.677193	0.90404	0.970845	0.655202	0.991803	0.984615	0.96748	0.862591	0.971564	0.974865	0.757602	0.963478	0.984127	0.831346	0.981343	0.97561	0.971564	0.977099	0.948357	0.948718	0.848335	0.932849	0.960452	0.842559	0.902513
393	0.98	0.990476	0.982143	0.932197	0.714145	0.955357	1	0.938331	0.953168	0.870761	0.971154	0.960854	0.984375	0.97541	0.837106	0.961625	0.79676	0.99005	0.957317	0.931864	0.956113	0.947566	0.891892	0.910515	0.680702	0.914141	0.96793	0.655635	0.983607	0.969231	0.97561	0.861344	0.981043	0.976661	0.752891	0.966957	0.973545	0.836457	0.970149	0.97561	0.971564	0.954198	0.943662	0.948718	0.848335	0.92922	0.960452	0.838246	0.896482
394	0.98	0.985714	0.982143	0.930384	0.712176	0.960714	0.991935	0.94075	0.961433	0.871677	0.980769	0.960854	0.984375	0.967213	0.833415	0.968397	0.803387	0.99005	0.95122	0.93988	0.952978	0.947566	0.885749	0.908277	0.680312	0.907407	0.96793	0.655851	0.991803	1	0.96748	0.864552	0.971564	0.978456	0.755032	0.958261	0.978836	0.848382	0.973881	0.980488	0.976303	0.969466	0.942097	0.955128	0.845253	0.931034	0.949153	0.841121	0.897487
395	0.983333	0.980952	0.973214	0.930747	0.714145	0.9625	1	0.941959	0.958678	0.863428	0.980769	0.967972	0.976562	0.983607	0.834154	0.975169	0.80486	0.985075	0.963415	0.93988	0.971787	0.951311	0.890663	0.910515	0.680312	0.912458	0.96793	0.653255	0.991803	0.989744	0.98374	0.859918	0.966825	0.978456	0.749893	0.963478	0.984127	0.837308	0.981343	0.97561	0.971564	0.954198	0.943662	0.961538	0.850185	0.940109	0.949153	0.833214	0.891457
396	0.98	0.980952	0.973214	0.931835	0.712832	0.960714	0.991935	0.941959	0.955923	0.860678	0.971154	0.953737	0.976562	0.97541	0.831447	0.963883	0.796024	0.99005	0.969512	0.935872	0.952978	0.951311	0.884521	0.910515	0.678752	0.912458	0.970845	0.655202	0.991803	0.989744	0.95935	0.862235	0.966825	0.976661	0.755889	0.961739	0.978836	0.848382	0.985075	0.980488	0.966825	0.961832	0.945227	0.942308	0.853268	0.938294	0.960452	0.833932	0.896482
397	0.976667	0.97619	0.982143	0.932197	0.715458	0.957143	0.991935	0.941959	0.955923	0.864345	0.971154	0.960854	0.984375	0.95082	0.837598	0.968397	0.810751	0.985075	0.97561	0.941884	0.952978	0.945693	0.885749	0.914989	0.681871	0.910774	0.970845	0.659745	0.991803	0.984615	0.98374	0.861878	0.976303	0.978456	0.747752	0.961739	0.984127	0.844123	0.981343	0.980488	0.976303	0.961832	0.940532	0.961538	0.845869	0.931034	0.949153	0.840403	0.898492
398	0.976667	0.985714	0.982143	0.927121	0.71152	0.964286	0.991935	0.945586	0.969697	0.859762	0.971154	0.97153	0.984375	0.967213	0.834892	0.968397	0.804124	0.985075	0.957317	0.941884	0.946708	0.947566	0.885749	0.914989	0.678363	0.907407	0.970845	0.662773	0.991803	0.994872	0.98374	0.861344	0.966825	0.971275	0.759743	0.958261	0.978836	0.842419	0.981343	0.980488	0.976303	0.977099	0.945227	0.961538	0.850185	0.934664	0.954802	0.834651	0.897487
399	0.976667	0.97619	0.982143	0.927846	0.717099	0.957143	0.991935	0.945586	0.961433	0.864345	0.961538	0.964413	0.976562	0.97541	0.82874	0.968397	0.795287	0.99005	0.969512	0.933868	0.949843	0.947566	0.883292	0.908277	0.675634	0.900673	0.96793	0.657149	0.967213	0.989744	0.96748	0.861344	0.981043	0.980251	0.750749	0.966957	0.978836	0.835605	0.981343	0.97561	0.966825	0.969466	0.943662	0.948718	0.850185	0.934664	0.960452	0.834651	0.895477
400	0.976667	0.980952	0.982143	0.932197	0.712176	0.966071	0.991935	0.941959	0.964187	0.868011	0.980769	0.975089	0.96875	0.983607	0.834646	0.963883	0.796024	0.99005	0.969512	0.941884	0.949843	0.951311	0.890663	0.9217	0.681481	0.907407	0.96793	0.657365	0.991803	1	0.99187	0.861166	0.976303	0.978456	0.754604	0.958261	0.984127	0.839864	0.973881	0.985366	0.971564	0.969466	0.946792	0.948718	0.852651	0.934664	0.960452	0.83537	0.899497
401	0.98	0.985714	0.982143	0.928934	0.713817	0.953571	0.991935	0.948005	0.961433	0.856095	0.980769	0.964413	0.960938	0.983607	0.834154	0.968397	0.795287	0.995025	0.97561	0.941884	0.956113	0.956929	0.888206	0.917226	0.681871	0.909091	0.976676	0.660177	0.991803	0.994872	0.97561	0.86277	0.971564	0.980251	0.759743	0.958261	0.978836	0.842419	0.973881	0.97561	0.966825	0.961832	0.949922	0.961538	0.845253	0.941924	0.954802	0.834651	0.891457
402	0.976667	0.97619	0.982143	0.932197	0.716442	0.957143	0.991935	0.944377	0.961433	0.862511	0.980769	0.967972	0.976562	0.967213	0.831693	0.963883	0.80486	0.985075	0.969512	0.93988	0.956113	0.949438	0.882064	0.908277	0.675634	0.914141	0.976676	0.657365	0.991803	0.984615	0.96748	0.859383	0.962085	0.974865	0.759743	0.958261	0.978836	0.841567	0.977612	0.985366	0.971564	0.969466	0.942097	0.955128	0.847102	0.931034	0.954802	0.837527	0.886432
403	0.983333	0.985714	0.982143	0.933285	0.716771	0.964286	0.991935	0.948005	0.961433	0.861595	0.980769	0.97153	0.984375	0.97541	0.834154	0.970655	0.799705	0.99005	0.969512	0.93988	0.949843	0.947566	0.879607	0.914989	0.677193	0.909091	0.970845	0.655419	1	0.989744	0.96748	0.859562	0.971564	0.982047	0.752463	0.963478	0.978836	0.846678	0.977612	0.980488	0.971564	0.969466	0.942097	0.961538	0.851418	0.938294	0.960452	0.83537	0.895477
404	0.986667	0.985714	0.991071	0.932922	0.710535	0.964286	0.991935	0.939541	0.958678	0.863428	0.971154	0.960854	0.984375	0.967213	0.836122	0.961625	0.796024	0.99005	0.963415	0.93988	0.965517	0.941948	0.883292	0.9217	0.675634	0.907407	0.96793	0.662989	0.983607	0.994872	0.98374	0.859918	0.976303	0.980251	0.759315	0.96	0.984127	0.84753	0.981343	0.980488	0.971564	0.961832	0.940532	0.955128	0.845253	0.931034	0.960452	0.837527	0.894472
405	0.98	0.980952	0.982143	0.93401	0.710207	0.960714	0.991935	0.939541	0.961433	0.868928	0.971154	0.967972	0.984375	0.97541	0.834646	0.970655	0.810015	0.985075	0.957317	0.937876	0.965517	0.951311	0.879607	0.914989	0.676803	0.909091	0.976676	0.666018	0.991803	0.989744	0.96748	0.859918	0.971564	0.980251	0.75546	0.965217	0.984127	0.845826	0.977612	0.985366	0.971564	0.961832	0.943662	0.948718	0.839704	0.92922	0.954802	0.838965	0.887437
406	0.98	0.980952	0.982143	0.927484	0.719068	0.955357	0.991935	0.943168	0.947658	0.863428	0.971154	0.960854	0.976562	0.97541	0.833907	0.972912	0.80486	0.985075	0.969512	0.945892	0.962382	0.945693	0.888206	0.914989	0.682261	0.907407	0.973761	0.654986	0.983607	0.994872	0.97561	0.861344	0.981043	0.978456	0.759743	0.96	0.984127	0.843271	0.966418	0.97561	0.966825	0.961832	0.935837	0.961538	0.849568	0.923775	0.954802	0.840403	0.890452
407	0.976667	0.985714	0.973214	0.930747	0.710863	0.960714	0.991935	0.939541	0.966942	0.857929	0.971154	0.97153	0.976562	0.983607	0.833907	0.963883	0.805596	0.99005	0.963415	0.941884	0.956113	0.949438	0.888206	0.901566	0.674464	0.905724	0.973761	0.657365	0.991803	0.984615	0.97561	0.863482	0.971564	0.978456	0.760171	0.966957	0.978836	0.843271	0.977612	0.985366	0.971564	0.961832	0.949922	0.948718	0.84217	0.932849	0.960452	0.840403	0.893467
408	0.97	0.97619	0.982143	0.933648	0.712504	0.960714	0.991935	0.943168	0.958678	0.855179	0.980769	0.967972	0.976562	0.97541	0.838091	0.968397	0.802651	0.985075	0.963415	0.937876	0.952978	0.949438	0.89312	0.919463	0.676413	0.909091	0.96793	0.657365	0.991803	0.984615	0.96748	0.863126	0.971564	0.980251	0.74818	0.958261	0.978836	0.848382	0.973881	0.990244	0.976303	0.961832	0.946792	0.948718	0.858816	0.931034	0.960452	0.836808	0.892462
409	0.973333	0.985714	0.982143	0.927846	0.710207	0.960714	0.991935	0.943168	0.955923	0.868928	0.971154	0.975089	0.976562	0.959016	0.833415	0.968397	0.792342	0.99005	0.957317	0.941884	0.952978	0.94382	0.883292	0.912752	0.682651	0.902357	0.976676	0.659961	0.983607	0.984615	0.97561	0.8617	0.976303	0.978456	0.753319	0.963478	0.978836	0.826235	0.977612	0.980488	0.966825	0.961832	0.945227	0.935897	0.848335	0.936479	0.960452	0.836089	0.890452
410	0.983333	0.980952	0.982143	0.929659	0.716442	0.966071	0.991935	0.94075	0.961433	0.860678	0.980769	0.960854	0.96875	0.97541	0.831939	0.968397	0.806333	0.99005	0.963415	0.933868	0.949843	0.947566	0.888206	0.912752	0.680702	0.90404	0.976676	0.658447	0.991803	0.989744	0.96748	0.861522	0.981043	0.978456	0.755889	0.961739	0.984127	0.844123	0.988806	0.980488	0.976303	0.969466	0.945227	0.948718	0.849568	0.932849	0.966102	0.836089	0.898492
411	0.98	0.980952	0.982143	0.930022	0.714145	0.964286	0.991935	0.937122	0.958678	0.868011	0.971154	0.953737	0.984375	0.967213	0.83563	0.963883	0.801915	0.99005	0.957317	0.937876	0.952978	0.949438	0.894349	0.9217	0.673684	0.909091	0.970845	0.655419	0.991803	0.979487	0.96748	0.862591	0.976303	0.983842	0.759315	0.966957	0.978836	0.839864	0.985075	0.97561	0.971564	0.961832	0.946792	0.955128	0.847719	0.932849	0.954802	0.829619	0.896482
412	0.98	0.980952	0.973214	0.928571	0.709879	0.960714	0.991935	0.946796	0.961433	0.868928	0.971154	0.975089	0.984375	0.983607	0.833415	0.970655	0.802651	0.99005	0.97561	0.943888	0.962382	0.949438	0.885749	0.919463	0.675244	0.909091	0.973761	0.653255	0.983607	0.984615	0.96748	0.861878	0.976303	0.982047	0.762741	0.956522	0.984127	0.842419	0.985075	0.97561	0.971564	0.961832	0.945227	0.961538	0.853268	0.932849	0.954802	0.843278	0.890452
413	0.98	0.97619	0.973214	0.929297	0.711848	0.964286	0.991935	0.939541	0.958678	0.862511	0.971154	0.967972	0.96875	0.97541	0.832923	0.957111	0.799705	0.985075	0.95122	0.931864	0.956113	0.945693	0.884521	0.908277	0.678363	0.907407	0.973761	0.65239	0.991803	0.989744	0.98374	0.862413	0.981043	0.980251	0.752891	0.965217	0.984127	0.843271	0.992537	0.985366	0.971564	0.961832	0.945227	0.967949	0.840937	0.934664	0.960452	0.84184	0.895477
414	0.976667	0.971429	0.982143	0.931109	0.71513	0.957143	0.991935	0.941959	0.958678	0.863428	0.980769	0.960854	0.976562	0.97541	0.834154	0.96614	0.802651	0.99005	0.97561	0.941884	0.946708	0.949438	0.880835	0.910515	0.682261	0.902357	0.973761	0.657798	0.991803	0.989744	0.97561	0.862235	0.976303	0.978456	0.751606	0.965217	0.978836	0.844123	0.977612	0.980488	0.971564	0.969466	0.940532	0.948718	0.843403	0.92559	0.949153	0.837527	0.885427
415	0.976667	0.980952	0.973214	0.930384	0.718412	0.955357	1	0.946796	0.961433	0.866178	0.980769	0.964413	0.976562	0.97541	0.835384	0.968397	0.808542	0.985075	0.963415	0.941884	0.949843	0.947566	0.882064	0.919463	0.682261	0.912458	0.973761	0.661259	0.983607	0.984615	0.95935	0.862235	0.976303	0.980251	0.761028	0.963478	0.978836	0.83816	0.977612	0.980488	0.966825	0.961832	0.951487	0.948718	0.845869	0.934664	0.960452	0.836808	0.890452
416	0.98	0.985714	0.982143	0.929659	0.716442	0.9625	0.991935	0.944377	0.966942	0.864345	0.980769	0.964413	0.96875	0.97541	0.836368	0.96614	0.790133	0.99005	0.969512	0.937876	0.956113	0.953184	0.885749	0.919463	0.684211	0.90404	0.973761	0.657582	0.991803	0.989744	0.96748	0.858492	0.971564	0.976661	0.759315	0.961739	0.984127	0.831346	0.973881	0.97561	0.971564	0.961832	0.937402	0.955128	0.847102	0.934664	0.960452	0.839684	0.888442
417	0.983333	0.985714	0.973214	0.930747	0.711191	0.964286	0.991935	0.939541	0.958678	0.868011	0.971154	0.964413	0.984375	0.983607	0.836368	0.96614	0.799705	0.985075	0.969512	0.935872	0.956113	0.949438	0.889435	0.917226	0.681092	0.905724	0.976676	0.661908	1	0.984615	0.96748	0.86277	0.976303	0.980251	0.755032	0.956522	0.984127	0.83816	0.981343	0.97561	0.962085	0.969466	0.942097	0.955128	0.853268	0.923775	0.954802	0.838246	0.888442
418	0.98	0.985714	0.973214	0.930022	0.713817	0.958929	0.991935	0.939541	0.964187	0.866178	0.980769	0.964413	0.976562	0.967213	0.833169	0.968397	0.798233	0.985075	0.957317	0.931864	0.943574	0.945693	0.884521	0.912752	0.676023	0.915825	0.973761	0.6565	0.991803	0.979487	0.97561	0.861522	0.976303	0.976661	0.759743	0.965217	0.978836	0.84753	0.992537	0.980488	0.976303	0.961832	0.946792	0.948718	0.851418	0.936479	0.966102	0.840403	0.900503
419	0.976667	0.980952	0.982143	0.930384	0.716114	0.9625	0.991935	0.941959	0.955923	0.862511	0.961538	0.964413	0.96875	0.97541	0.837106	0.963883	0.799705	0.99005	0.969512	0.937876	0.959248	0.947566	0.885749	0.919463	0.677193	0.90404	0.970845	0.651092	0.991803	1	0.96748	0.862057	0.966825	0.978456	0.757602	0.96	0.978836	0.839012	0.981343	0.97561	0.971564	0.977099	0.945227	0.955128	0.853268	0.92922	0.960452	0.829619	0.887437
420	0.973333	0.985714	0.982143	0.931835	0.710535	0.957143	0.991935	0.944377	0.953168	0.859762	0.971154	0.964413	0.984375	0.967213	0.839075	0.96614	0.802651	0.985075	0.969512	0.93988	0.952978	0.94382	0.888206	0.917226	0.677583	0.907407	0.970845	0.658447	0.991803	0.979487	0.97561	0.861166	0.981043	0.982047	0.755032	0.966957	0.978836	0.837308	0.981343	0.990244	0.971564	0.969466	0.938967	0.942308	0.851418	0.931034	0.960452	0.836808	0.893467
421	0.976667	0.980952	0.973214	0.931472	0.714801	0.955357	0.991935	0.941959	0.958678	0.865261	0.971154	0.97153	0.976562	0.983607	0.834154	0.961625	0.807806	0.985075	0.957317	0.933868	0.949843	0.945693	0.884521	0.910515	0.683431	0.912458	0.976676	0.663206	0.991803	0.984615	0.97561	0.862057	0.976303	0.978456	0.755032	0.954783	0.984127	0.829642	0.981343	0.980488	0.966825	0.969466	0.937402	0.942308	0.848952	0.927405	0.966102	0.839684	0.888442
422	0.976667	0.980952	0.982143	0.929659	0.70955	0.960714	0.991935	0.939541	0.958678	0.857929	0.980769	0.960854	0.96875	0.97541	0.832185	0.970655	0.804124	0.99005	0.97561	0.947896	0.952978	0.951311	0.883292	0.914989	0.678363	0.909091	0.970845	0.660394	0.983607	0.984615	0.96748	0.860987	0.981043	0.978456	0.7606	0.954783	0.978836	0.836457	0.988806	0.97561	0.966825	0.969466	0.942097	0.948718	0.844636	0.934664	0.960452	0.83537	0.893467
423	0.976667	0.971429	0.982143	0.928571	0.712832	0.958929	0.991935	0.946796	0.961433	0.863428	0.971154	0.967972	0.976562	0.97541	0.837106	0.959368	0.797496	0.99005	0.957317	0.937876	0.940439	0.947566	0.889435	0.910515	0.678363	0.90404	0.970845	0.655635	0.983607	0.994872	0.95935	0.860274	0.966825	0.978456	0.758458	0.965217	0.978836	0.843271	0.988806	0.985366	0.966825	0.954198	0.940532	0.955128	0.851418	0.932849	0.960452	0.834651	0.894472
424	0.98	0.985714	0.973214	0.929659	0.71316	0.960714	0.991935	0.934704	0.964187	0.858845	0.971154	0.964413	0.96875	0.983607	0.833169	0.963883	0.807069	0.99005	0.945122	0.937876	0.952978	0.94382	0.883292	0.910515	0.679532	0.909091	0.973761	0.658014	0.991803	0.989744	0.97561	0.861522	0.966825	0.976661	0.758887	0.965217	0.973545	0.850937	0.988806	0.970732	0.966825	0.969466	0.937402	0.961538	0.852035	0.938294	0.960452	0.833932	0.889447
425	0.98	0.985714	0.982143	0.928934	0.714801	0.960714	0.991935	0.950423	0.961433	0.859762	0.971154	0.957295	0.976562	0.97541	0.835138	0.963883	0.799705	0.985075	0.957317	0.93988	0.952978	0.951311	0.878378	0.914989	0.678363	0.914141	0.976676	0.66234	0.983607	0.984615	0.97561	0.862057	0.966825	0.980251	0.7606	0.965217	0.984127	0.839864	0.992537	0.97561	0.966825	0.969466	0.945227	0.948718	0.854501	0.931034	0.971751	0.838246	0.894472
426	0.98	0.97619	0.982143	0.931109	0.708566	0.9625	1	0.941959	0.953168	0.857929	0.980769	0.964413	0.976562	0.97541	0.834154	0.961625	0.794551	0.985075	0.969512	0.937876	0.949843	0.947566	0.874693	0.9217	0.677583	0.907407	0.976676	0.652823	0.991803	0.994872	0.96748	0.860809	0.971564	0.974865	0.752034	0.958261	0.978836	0.833901	0.985075	0.97561	0.966825	0.969466	0.946792	0.948718	0.851418	0.92922	0.960452	0.838965	0.895477
427	0.976667	0.985714	0.982143	0.930747	0.713817	0.955357	0.991935	0.939541	0.955923	0.867094	0.971154	0.960854	0.976562	0.97541	0.832431	0.959368	0.801178	0.985075	0.963415	0.943888	0.949843	0.949438	0.87715	0.914989	0.673684	0.912458	0.976676	0.659312	0.991803	0.984615	0.96748	0.863839	0.981043	0.976661	0.756317	0.965217	0.984127	0.841567	0.988806	0.980488	0.981043	0.961832	0.945227	0.961538	0.847719	0.927405	0.966102	0.833214	0.889447
428	0.976667	0.971429	0.973214	0.931472	0.712504	0.960714	1	0.944377	0.964187	0.863428	0.971154	0.964413	0.984375	0.97541	0.834646	0.963883	0.80486	0.99005	0.963415	0.943888	0.956113	0.951311	0.888206	0.910515	0.677583	0.905724	0.973761	0.654337	0.991803	0.984615	0.96748	0.859383	0.966825	0.983842	0.749893	0.963478	0.978836	0.839012	0.981343	0.980488	0.966825	0.969466	0.938967	0.948718	0.850185	0.927405	0.954802	0.834651	0.889447
429	0.98	0.985714	0.955357	0.932197	0.714801	0.958929	0.991935	0.941959	0.955923	0.866178	0.980769	0.967972	0.96875	0.97541	0.832185	0.970655	0.805596	0.99005	0.963415	0.943888	0.959248	0.945693	0.883292	0.914989	0.678363	0.914141	0.973761	0.659745	0.991803	0.979487	0.97561	0.858136	0.976303	0.982047	0.754176	0.966957	0.973545	0.844123	0.981343	0.97561	0.966825	0.977099	0.940532	0.948718	0.849568	0.934664	0.966102	0.833932	0.894472
430	0.973333	0.985714	0.982143	0.929659	0.709222	0.955357	0.991935	0.943168	0.964187	0.864345	0.971154	0.964413	0.96875	0.983607	0.831693	0.957111	0.801178	0.99005	0.969512	0.931864	0.946708	0.947566	0.885749	0.914989	0.676413	0.907407	0.976676	0.656933	0.983607	0.979487	0.96748	0.863661	0.971564	0.980251	0.759315	0.96	0.978836	0.853492	0.985075	0.97561	0.966825	0.961832	0.938967	0.948718	0.849568	0.931034	0.949153	0.830338	0.888442
431	0.976667	0.97619	0.973214	0.930022	0.706268	0.957143	1	0.94075	0.961433	0.868928	0.971154	0.964413	0.976562	0.97541	0.838337	0.96614	0.80486	0.985075	0.957317	0.945892	0.959248	0.945693	0.884521	0.919463	0.681871	0.900673	0.973761	0.657365	0.991803	0.989744	0.97561	0.860809	0.971564	0.974865	0.768737	0.96	0.978836	0.84753	0.977612	0.985366	0.971564	0.969466	0.943662	0.948718	0.852035	0.932849	0.949153	0.838246	0.894472
432	0.98	0.990476	0.982143	0.930022	0.706268	0.9625	0.991935	0.935913	0.961433	0.858845	0.980769	0.964413	0.960938	0.97541	0.833661	0.954853	0.797496	0.99005	0.95122	0.943888	0.956113	0.945693	0.886978	0.9217	0.677583	0.905724	0.976676	0.652607	0.991803	0.989744	0.95935	0.861522	0.976303	0.982047	0.757602	0.958261	0.984127	0.841567	0.977612	0.985366	0.966825	0.969466	0.949922	0.955128	0.840937	0.934664	0.960452	0.840403	0.882412
433	0.973333	0.980952	0.982143	0.927846	0.71316	0.957143	0.991935	0.937122	0.966942	0.866178	0.980769	0.967972	0.96875	0.983607	0.834646	0.954853	0.801915	0.9801	0.963415	0.937876	0.949843	0.94382	0.885749	0.919463	0.676023	0.907407	0.96793	0.654337	0.991803	0.994872	0.96748	0.861166	0.976303	0.980251	0.760171	0.965217	0.978836	0.842419	0.973881	0.980488	0.971564	0.969466	0.937402	0.955128	0.849568	0.936479	0.954802	0.831776	0.893467
434	0.98	0.980952	0.982143	0.930384	0.70955	0.957143	0.991935	0.94075	0.964187	0.864345	0.980769	0.967972	0.96875	0.967213	0.837598	0.96614	0.796024	0.985075	0.95122	0.943888	0.949843	0.940075	0.889435	0.910515	0.680702	0.912458	0.973761	0.661475	0.983607	0.989744	0.96748	0.860809	0.976303	0.976661	0.752034	0.965217	0.984127	0.839864	0.985075	0.980488	0.966825	0.977099	0.942097	0.955128	0.851418	0.938294	0.960452	0.83537	0.891457
435	0.976667	0.980952	0.982143	0.928934	0.702987	0.957143	0.991935	0.941959	0.961433	0.859762	0.971154	0.967972	0.984375	0.983607	0.834892	0.959368	0.805596	0.99005	0.95122	0.941884	0.949843	0.938202	0.884521	0.914989	0.677973	0.910774	0.973761	0.653039	0.991803	0.984615	0.97561	0.862591	0.976303	0.980251	0.759315	0.958261	0.978836	0.836457	0.977612	0.980488	0.971564	0.969466	0.937402	0.955128	0.848335	0.936479	0.960452	0.838965	0.892462
436	0.97	0.97619	0.982143	0.926759	0.70594	0.964286	0.991935	0.943168	0.961433	0.859762	0.980769	0.960854	0.984375	0.983607	0.83563	0.96614	0.801178	0.99005	0.963415	0.943888	0.959248	0.94382	0.882064	0.919463	0.681481	0.909091	0.970845	0.655202	0.983607	0.989744	0.97561	0.862235	0.976303	0.976661	0.758458	0.965217	0.978836	0.840716	0.977612	0.980488	0.966825	0.984733	0.943662	0.955128	0.845869	0.927405	0.966102	0.846154	0.889447
437	0.976667	0.980952	0.973214	0.93256	0.708894	0.9625	0.991935	0.944377	0.958678	0.867094	0.961538	0.964413	0.96875	0.967213	0.834154	0.954853	0.804124	0.985075	0.95122	0.937876	0.952978	0.945693	0.883292	0.910515	0.676413	0.902357	0.976676	0.652607	0.983607	0.994872	0.97561	0.861878	0.962085	0.980251	0.757173	0.961739	0.978836	0.839012	0.985075	0.980488	0.966825	0.961832	0.934272	0.948718	0.845869	0.934664	0.949153	0.826024	0.894472
438	0.98	0.980952	0.991071	0.931109	0.710207	0.957143	0.991935	0.948005	0.961433	0.864345	0.961538	0.960854	0.96875	0.959016	0.835384	0.957111	0.803387	0.9801	0.963415	0.933868	0.952978	0.94382	0.880835	0.923937	0.681481	0.900673	0.96793	0.658447	0.991803	0.984615	0.96748	0.860987	0.966825	0.978456	0.758887	0.968696	0.978836	0.843271	0.992537	0.990244	0.966825	0.969466	0.945227	0.955128	0.851418	0.92922	0.949153	0.836089	0.888442
439	0.973333	0.980952	0.973214	0.929659	0.708566	0.953571	1	0.937122	0.955923	0.858845	0.980769	0.967972	0.984375	0.983607	0.832677	0.963883	0.801915	0.99005	0.945122	0.943888	0.946708	0.951311	0.886978	0.908277	0.676023	0.909091	0.970845	0.661692	0.991803	0.989744	0.97561	0.860453	0.981043	0.980251	0.756317	0.963478	0.978836	0.833049	0.985075	0.980488	0.966825	0.969466	0.943662	0.967949	0.853884	0.92922	0.960452	0.831057	0.897487
440	0.97	0.980952	0.982143	0.930384	0.709879	0.953571	0.991935	0.943168	0.955923	0.861595	0.971154	0.97153	0.960938	0.967213	0.837844	0.959368	0.807069	0.995025	0.957317	0.93988	0.949843	0.94382	0.885749	0.912752	0.679142	0.912458	0.973761	0.654337	0.983607	0.984615	0.98374	0.859383	0.971564	0.976661	0.755889	0.954783	0.978836	0.845826	0.977612	0.980488	0.966825	0.961832	0.943662	0.961538	0.848952	0.931034	0.954802	0.836808	0.891457
441	0.976667	0.97619	0.982143	0.929659	0.707909	0.957143	0.991935	0.94075	0.961433	0.866178	0.971154	0.97153	0.976562	0.967213	0.838091	0.96614	0.803387	0.99005	0.969512	0.93988	0.956113	0.951311	0.878378	0.9217	0.679922	0.905724	0.970845	0.656716	0.991803	0.984615	0.97561	0.861344	0.971564	0.976661	0.752891	0.96	0.984127	0.833049	0.988806	0.97561	0.971564	0.977099	0.937402	0.948718	0.849568	0.934664	0.960452	0.837527	0.888442
442	0.976667	0.980952	0.973214	0.930022	0.70594	0.958929	0.991935	0.943168	0.955923	0.858845	0.971154	0.964413	0.976562	0.97541	0.833169	0.957111	0.80486	0.99005	0.969512	0.941884	0.956113	0.945693	0.885749	0.926174	0.675634	0.914141	0.976676	0.65477	0.991803	0.989744	0.98374	0.861166	0.966825	0.976661	0.7606	0.956522	0.984127	0.839012	0.988806	0.985366	0.971564	0.961832	0.943662	0.955128	0.850185	0.932849	0.960452	0.84184	0.894472
443	0.98	0.980952	0.973214	0.930384	0.708238	0.958929	1	0.939541	0.953168	0.861595	0.971154	0.957295	0.976562	0.97541	0.833415	0.96614	0.798969	0.99005	0.969512	0.941884	0.949843	0.947566	0.883292	0.914989	0.675634	0.905724	0.96793	0.661692	0.983607	0.989744	0.97561	0.8617	0.976303	0.980251	0.748608	0.954783	0.978836	0.833901	0.977612	0.97561	0.971564	0.969466	0.942097	0.961538	0.852651	0.931034	0.954802	0.840403	0.892462
444	0.973333	0.980952	0.973214	0.927846	0.717755	0.964286	0.991935	0.939541	0.958678	0.860678	0.971154	0.953737	0.984375	0.97541	0.835138	0.970655	0.801915	0.995025	0.963415	0.937876	0.962382	0.947566	0.879607	0.932886	0.682651	0.912458	0.970845	0.656933	0.991803	1	0.96748	0.862057	0.976303	0.983842	0.756745	0.966957	0.978836	0.840716	0.988806	0.97561	0.971564	0.969466	0.946792	0.948718	0.855117	0.934664	0.954802	0.833932	0.890452
445	0.976667	0.990476	0.982143	0.931835	0.712504	0.955357	0.991935	0.943168	0.964187	0.865261	0.980769	0.960854	0.960938	0.97541	0.832185	0.952596	0.808542	0.99005	0.963415	0.93988	0.956113	0.958801	0.879607	0.9217	0.677193	0.909091	0.970845	0.653039	0.991803	0.984615	0.97561	0.859205	0.976303	0.97307	0.755889	0.961739	0.978836	0.846678	0.985075	0.995122	0.966825	0.961832	0.945227	0.955128	0.852035	0.934664	0.954802	0.846154	0.890452
[truncated: 30 more columns]
